# Supplementary material for: TEAD-independent mechanisms of YAP function in cardiomyocyte cell cycle reentry
Source: Life Sci Alliance. 2026 Jan 23;9(4):e202503496. doi: 10.26508/lsa.202503496 (PMC12830084; doi:10.26508/lsa.202503496)
Supplement: Supplementary file 2 [file LSA-2025-03496_SdataF2.xls]

## Sheet: PGY_edgeR_Results_bc
ensembl_gene_id	external_gene_name	logFC.GroupGFP	logFC.GroupYAP5SA	pvalue	FDR	GFP1	GFP2	YAP6SA1	YAP6SA2	YAP5SA1	YAP5SA2
ENSMUSG00000033196	Myh2	0.0136668	12.403	6.66464e-128	2.99642e-124	-2.85601	-3.30682	-2.85601	-3.30682	4.84054	5.74216
ENSMUSG00000056328	Myh1	0.0169226	11.2239	2.1783e-67	2.44841e-64	-2.79264	-3.37018	-2.79264	-3.37018	3.4658	4.62089
ENSMUSG00000026023	Cdk15	4.15449	11.0877	9.32569e-54	6.98805e-51	-1.58019	-3.08548	-3.07734	-3.08548	3.24685	4.76028
ENSMUSG00000085479	9430073C21Rik	0.0158803	9.97513	4.29706e-35	1.07331e-32	-2.80994	-3.35288	-2.80994	-3.35288	2.29087	3.37676
ENSMUSG00000081615	Gm12539	0.0171929	9.61489	4.78421e-29	8.60393e-27	-2.78291	-3.37991	-2.78291	-3.37991	1.84919	3.0432
ENSMUSG00000110884	Gm47416	0.00551451	9.45546	1.20126e-27	2.05096e-25	-2.98967	-3.17315	-2.98967	-3.17315	2.27639	2.64335
ENSMUSG00000045291	E330021D16Rik	0.0108725	8.72004	3.77747e-19	3.3967e-17	-2.89985	-3.26298	-2.89985	-3.26298	1.33648	2.06273
ENSMUSG00000002384	Bmp8b	0.00913463	8.40451	1.83293e-16	1.14989e-14	-2.9296	-3.23323	-2.9296	-3.23323	1.11201	1.71927
ENSMUSG00000049093	Il23r	3.7181	8.34312	2.89721e-12	1.11016e-10	-1.84836	-3.07133	-3.0915	-3.07133	0.724941	1.92774
ENSMUSG00000035811	Ugt2b35	0.0135569	8.34205	8.829e-16	5.06054e-14	-2.8519	-3.31092	-2.8519	-3.31092	0.83724	1.75529
ENSMUSG00000026459	Myog	0.0115157	8.12019	2.63654e-14	1.27461e-12	-2.88882	-3.274	-2.88882	-3.274	0.732192	1.50255
ENSMUSG00000087172	Gm12153	2.18089	8.0255	7.11419e-49	3.83825e-46	-0.953845	-1.94389	-2.32831	-2.71811	3.32308	4.70293
ENSMUSG00000100277	1810053B23Rik	0.00891839	8.01946	1.04006e-13	4.81568e-12	-2.93358	-3.22924	-2.93358	-3.22924	0.75556	1.34689
ENSMUSG00000022123	Scel	0.569868	7.61325	1.74588e-27	2.94355e-25	-0.57591	-1.49994	-0.878243	-2.53531	4.25146	6.83256
ENSMUSG00000020566	Atp6v1c2	-3.64424	7.57641	7.57675e-63	7.29966e-60	-3.12838	-3.03445	-1.91371	-3.03445	3.68222	4.70904
ENSMUSG00000055775	Myh8	-3.08777	7.30517	3.79369e-137	2.55847e-133	-2.42523	-3.19588	-1.28822	-1.18446	5.35445	6.02134
ENSMUSG00000039323	Igfbp2	-0.86761	7.17818	3.58604e-49	2.01535e-46	-2.25048	-2.9777	-1.71984	-2.9777	3.14974	5.13482
ENSMUSG00000000385	Tmprss2	-0.702303	6.93295	5.74648e-32	1.19244e-29	-2.21056	-3.41054	-2.75228	-2.40293	2.46846	3.31909
ENSMUSG00000012123	Crybg2	0.955657	6.84177	4.47309e-19	3.96928e-17	-2.0376	-3.19058	-2.97225	-2.60053	1.69406	2.47532
ENSMUSG00000043388	Tmem130	-1.15053	6.77143	3.28561e-72	4.02875e-69	-1.49594	-3.1236	-2.43059	-1.39814	4.14826	4.74346
ENSMUSG00000049641	Vgll2	1.4436	6.56796	6.24432e-16	3.69401e-14	-2.09332	-2.52623	-2.5016	-3.13486	1.29669	2.36286
ENSMUSG00000048485	Zbtb8b	-0.319517	6.56574	1.75736e-40	6.97156e-38	0.376462	-0.909187	0.535497	-0.248605	5.42856	7.49832
ENSMUSG00000050395	Tnfsf15	0.285811	6.50996	6.97665e-28	1.20642e-25	-1.4327	-3.48698	-2.67584	-2.15592	2.08846	3.62281
ENSMUSG00000055003	Lrtm2	-3.11836	6.46884	2.62237e-26	4.21078e-24	-3.07208	-3.09074	-2.1609	-3.09074	2.10188	3.05037
ENSMUSG00000052616	Terb1	1.21978	6.43043	1.24099e-29	2.29294e-27	-0.750655	-2.58765	-2.96655	-1.60117	3.18729	3.65891
ENSMUSG00000097111	Peak1os	-2.22754	6.42627	3.22896e-17	2.26834e-15	-2.79514	-3.36768	-2.79514	-2.77764	1.34711	1.90215
ENSMUSG00000048636	A730049H05Rik	-0.686419	6.34313	2.36744e-53	1.68064e-50	-2.14722	-2.10962	-1.77776	-1.65566	4.15939	3.99969
ENSMUSG00000097248	Gm2694	-1.9974	6.33197	6.20889e-45	2.79152e-42	-2.5847	-3.0364	-1.91176	-2.02878	3.35971	3.92843
ENSMUSG00000021403	Serpinb9b	-1.65026	6.26257	9.49127e-24	1.23094e-21	-2.2403	-2.98788	-1.14565	-2.98788	2.51349	5.10331
ENSMUSG00000033576	Apol6	3.96006	6.16164	1.53556e-14	7.69948e-13	0.064088	0.106215	-2.29653	-2.95512	1.94228	2.55874
ENSMUSG00000018849	Wwc1	0.498877	6.06354	3.85243e-22	4.33013e-20	-0.0912955	-0.0399428	0.112863	-2.20969	3.99455	6.26575
ENSMUSG00000037440	Vnn1	-1.07017	6.0289	6.69249e-42	2.73541e-39	-1.86412	-3.05556	-1.64198	-1.7245	3.13993	4.41388
ENSMUSG00000027070	Lrp2	0.830955	6.01847	2.04858e-43	8.91329e-41	-0.442788	-1.38809	-1.45184	-1.42748	3.64365	4.56459
ENSMUSG00000026407	Cacna1s	0.553177	6.01037	7.27765e-99	2.45402e-95	0.175714	-0.0422286	-0.547693	-0.344425	5.43719	5.45186
ENSMUSG00000023039	Krt7	0.412095	5.99731	8.22647e-39	2.99888e-36	1.33448	-0.281867	0.450417	0.410315	5.38543	7.04189
ENSMUSG00000052353	Cemip	0.269703	5.96304	6.1758e-35	1.51453e-32	1.07271	0.226893	0.93419	-0.177166	5.16515	7.12233
ENSMUSG00000117110	AC105304.1	1.46056	5.83527	4.35129e-11	1.39739e-09	-1.26247	-2.54946	-2.39869	-2.54946	1.35664	2.7944
ENSMUSG00000048616	Nog	-0.283312	5.81421	5.09573e-37	1.67637e-34	-0.897656	-2.94348	-2.61071	-1.08023	3.49408	4.00942
ENSMUSG00000070280	Slc22a14	1.23482	5.78206	9.31745e-17	6.04201e-15	-0.588563	-1.23995	-1.38155	-2.60421	2.40203	4.27607
ENSMUSG00000032332	Col12a1	-0.0126973	5.74357	7.39156e-47	3.43784e-44	2.61483	1.36057	2.32119	1.97356	6.9586	8.56049
ENSMUSG00000063531	Sema3e	-4.15	5.68784	1.52914e-23	1.90973e-21	-2.95871	-3.20411	-1.49343	-3.20411	1.7076	3.66368
ENSMUSG00000029032	Arhgef16	-0.532361	5.6321	5.00952e-95	1.35137e-91	1.02202	-0.298138	0.790905	1.24059	6.18772	7.05819
ENSMUSG00000051435	Fhad1	1.17676	5.58625	5.46117e-37	1.71303e-34	-0.0382704	-0.694843	-1.22525	-1.25472	3.63405	4.3201
ENSMUSG00000026840	Lamc3	0.809196	5.28914	2.3728e-14	1.16804e-12	-0.762008	-3.04993	-3.1129	-1.2317	2.43583	2.84255
ENSMUSG00000041324	Inhba	0.285651	5.11933	1.63699e-18	1.36294e-16	1.87035	0.0258989	1.14693	0.816283	4.68	6.8551
ENSMUSG00000086283	2810433D01Rik	-0.816708	5.11392	5.74598e-18	4.55893e-16	-2.28213	-2.73033	-2.29749	-2.0079	2.03222	2.19083
ENSMUSG00000115382	Gm46475	-3.09293	5.03752	3.86795e-12	1.46137e-10	-3.13133	-3.03149	-2.22015	-3.03149	0.802081	1.51359
ENSMUSG00000050762	Prss27	-1.00399	4.94856	1.29555e-50	7.59758e-48	-0.387688	-1.68816	0.0926472	0.196543	4.38772	5.5843
ENSMUSG00000042451	Mybph	-1.70348	4.91165	4.14552e-17	2.85279e-15	-2.86501	-2.68918	-1.95383	-2.2902	1.86736	2.0279
ENSMUSG00000031284	Pak3	-0.286205	4.90943	4.48162e-88	1.00747e-84	0.748406	0.523775	1.11433	0.735839	5.49838	6.1015
ENSMUSG00000025172	Ankrd2	-0.277667	4.80455	3.04438e-29	5.549e-27	-0.24784	-2.07639	-1.5075	-0.257211	3.56952	4.14778
ENSMUSG00000116793	AC161376.2	-0.920942	4.79476	7.17307e-15	3.70691e-13	-2.82448	-2.30298	-1.60981	-2.7483	1.54238	2.15938
ENSMUSG00000079051	Gm14025	-0.35203	4.69346	4.49527e-12	1.67492e-10	-2.98071	-1.81786	-1.51543	-3.18212	1.50584	2.00968
ENSMUSG00000091243	Vgll3	-0.466207	4.69069	9.78575e-38	3.38437e-35	0.61382	0.256417	1.32128	0.273982	4.76168	6.16637
ENSMUSG00000047117	Ankdd1b	1.19663	4.69022	7.91148e-13	3.17589e-11	-1.42517	-0.971871	-1.67295	-2.43455	1.8589	2.1672
ENSMUSG00000086105	Gm11636	0.492532	4.68284	3.77845e-11	1.21923e-09	-1.44118	-1.61934	-1.47883	-2.6547	1.489	2.84302
ENSMUSG00000087141	Plcxd2	0.0709967	4.66597	1.55117e-13	6.9509e-12	-0.00333885	-0.883309	0.102946	-1.28965	2.63348	4.90605
ENSMUSG00000074817	Papolb	2.0899	4.65749	1.57579e-08	3.44478e-07	-1.00473	-1.0327	-1.99438	-2.66722	0.970555	1.67137
ENSMUSG00000036109	Mbnl3	0.516393	4.61299	1.6778e-39	6.28617e-37	0.456295	0.30587	0.212297	-0.396838	4.05124	4.8108
ENSMUSG00000079465	Col4a3	-0.216355	4.5302	6.46495e-79	9.6888e-76	2.99969	2.79508	3.43877	2.76256	7.23171	8.11254
ENSMUSG00000048355	Arxes1	-0.168705	4.49975	8.85444e-16	5.06054e-14	-0.740835	-2.46246	-1.22709	-1.05969	2.15185	3.70608
ENSMUSG00000027831	Veph1	0.500392	4.46588	9.31495e-08	1.78466e-06	-1.52778	-3.13789	-2.49857	-2.13027	0.449347	1.69116
ENSMUSG00000013415	Igf2bp1	-0.532424	4.43069	7.29875e-87	1.40636e-83	0.812671	0.640619	1.13318	1.33485	5.7005	5.67088
ENSMUSG00000067158	Col4a4	0.219	4.42957	1.68644e-54	1.33804e-51	4.40584	4.25927	4.51036	3.64133	8.05406	9.06967
ENSMUSG00000069441	Dsg1a	0.442403	4.39872	2.67534e-08	5.65596e-07	-1.74346	-2.56759	-2.9866	-1.84516	1.24973	0.932418
ENSMUSG00000054702	Ap1s3	-0.543155	4.3561	2.83784e-13	1.21514e-11	-2.79504	-1.51017	-0.930405	-2.77774	1.93734	2.49981
ENSMUSG00000009654	Oit3	-0.585592	4.28472	1.61649e-13	7.21962e-12	-1.02481	-3.42496	-2.21151	-0.953077	1.78647	2.92818
ENSMUSG00000032221	Mns1	1.76864	4.26702	9.07562e-08	1.74376e-06	-1.22848	-0.814678	-2.08075	-2.27736	1.37089	1.15369
ENSMUSG00000020431	Adcy1	-0.219923	4.25343	4.73643e-158	6.38849e-154	3.2983	3.36041	3.65625	3.49889	7.84289	7.93815
ENSMUSG00000047986	Palm3	0.650333	4.24787	1.74532e-26	2.83625e-24	-0.0533967	0.981092	0.680622	-0.657657	4.05284	4.35663
ENSMUSG00000028583	Pdpn	-0.181798	4.21503	1.89785e-21	2.0316e-19	1.03984	-0.386849	0.815602	0.633737	3.96138	5.56993
ENSMUSG00000078954	Arhgap8	-0.0187278	4.15876	1.5424e-24	2.1014e-22	-0.470324	-0.581821	-0.169645	-0.869733	3.06882	3.8804
ENSMUSG00000074217	2210011C24Rik	0.0241811	4.12592	3.04453e-25	4.5126e-23	0.914042	-0.0260179	0.703577	0.341946	3.88693	5.18862
ENSMUSG00000005360	Slc1a3	0.105222	4.09596	2.69749e-43	1.13699e-40	2.35702	1.73161	2.18599	1.78592	5.55802	6.5835
ENSMUSG00000114053	AC133498.1	-0.934497	4.08456	4.87312e-36	1.26401e-33	-0.621208	-1.12394	-0.344962	0.0736786	3.84438	3.92847
ENSMUSG00000023047	Amhr2	-0.330295	4.04886	2.31459e-38	8.21559e-36	0.437472	-0.430579	0.162233	0.522852	4.09116	4.59859
ENSMUSG00000079049	Serpinb1c	0.581127	4.03241	1.10292e-09	2.91691e-08	-0.114871	-0.618243	-0.325697	-1.66528	1.88342	3.72637
ENSMUSG00000040612	Ildr2	0.0880481	3.96727	1.04601e-24	1.45449e-22	0.805044	0.600335	1.0342	0.0520668	3.91604	5.10288
ENSMUSG00000037278	Tmem97	-0.31116	3.92028	3.26848e-72	4.02875e-69	1.8152	1.31818	1.73642	2.00254	5.71914	5.95004
ENSMUSG00000013523	Bcas1	-2.08374	3.89151	1.09497e-10	3.34898e-09	-2.5528	-3.00139	-1.64162	-2.27896	0.573859	1.6598
ENSMUSG00000070469	Adamtsl3	0.290154	3.87124	5.99005e-37	1.75639e-34	3.57402	2.98536	3.29943	2.73254	6.2989	7.45445
ENSMUSG00000035403	Crb2	-0.548065	3.86988	2.82206e-23	3.42918e-21	0.962023	-0.342823	1.10648	0.961791	4.05972	5.50926
ENSMUSG00000031877	Ces2g	-1.61083	3.86246	1.4759e-20	1.5081e-18	-1.2594	-3.0026	-0.849123	-0.289289	2.49453	3.67789
ENSMUSG00000020524	Gria1	0.438511	3.8478	3.35062e-25	4.9123e-23	0.203015	0.544501	0.0858538	-0.0628897	3.87145	3.6787
ENSMUSG00000041773	Enc1	-0.664849	3.83789	7.93949e-18	6.11931e-16	2.28484	1.02213	2.76662	2.07508	5.08443	7.03868
ENSMUSG00000029370	Rassf6	-0.77798	3.82505	9.21324e-19	7.96591e-17	-1.25855	-1.63919	-1.13008	-0.531579	2.89466	2.67681
ENSMUSG00000053821	Gm9922	0.807173	3.81976	1.55898e-10	4.64183e-09	0.648454	-1.12392	-1.59966	-0.16505	2.77061	3.10837
ENSMUSG00000046694	Tent5b	-0.324614	3.81604	7.97558e-12	2.83091e-10	0.757181	0.534252	1.55098	-0.251638	3.4853	5.51085
ENSMUSG00000024899	Papss2	0.0309435	3.79058	5.13097e-16	3.11126e-14	1.36221	-0.0855675	0.902135	0.761447	3.65335	5.24182
ENSMUSG00000030587	2200002D01Rik	-0.256008	3.76908	1.30952e-25	1.98458e-23	0.340939	-0.397545	0.354107	0.220557	3.53562	4.40765
ENSMUSG00000027656	Wisp2	-0.029635	3.66531	1.52356e-12	5.95647e-11	0.39282	-0.656325	0.28931	-0.321118	2.60912	4.26869
ENSMUSG00000109341	Gm30873	-0.562753	3.62537	7.00399e-86	1.18087e-82	3.14839	2.53332	3.19819	3.6541	7.05117	7.21034
ENSMUSG00000097495	Gm26651	-0.299593	3.6218	1.65671e-05	0.00018905	-1.90631	-2.15073	-1.37417	-2.75936	0.217553	1.84716
ENSMUSG00000024972	Lgals12	1.90609	3.61672	1.54104e-05	0.000177807	-0.718375	-0.0792625	-1.25554	-2.63851	0.882174	1.62604
ENSMUSG00000047409	Ctdspl	0.151279	3.61633	5.70175e-51	3.49569e-48	4.78572	4.3521	4.66718	4.21075	7.63843	8.52848
ENSMUSG00000012396	Nanog	-0.669546	3.57731	2.12675e-10	6.21905e-09	-1.24742	-2.84846	-1.63563	-0.83705	1.5998	2.40225
ENSMUSG00000015709	Arnt2	-0.337327	3.54805	1.03959e-09	2.76569e-08	0.325271	-1.12236	0.374761	-0.156652	2.37645	4.3555
ENSMUSG00000057561	Eif1a	-0.457696	3.52918	6.4191e-56	5.4113e-53	3.81208	3.37647	4.29979	3.83789	7.17842	8.07593
ENSMUSG00000008932	Slc1a7	0.551398	3.51791	4.42739e-17	3.00084e-15	0.293264	0.360585	0.168486	-0.484409	2.963	3.54857
ENSMUSG00000026548	Slamf9	0.291749	3.51608	1.04065e-12	4.12832e-11	-0.829603	-0.0474269	-0.078856	-1.25064	2.55777	2.94737
ENSMUSG00000031450	Grk1	0.868748	3.45151	1.44997e-06	2.15625e-05	-0.887713	-1.0065	-1.23897	-2.0516	0.938004	1.86942
ENSMUSG00000116617	AC130815.1	-0.706344	3.44538	1.36937e-21	1.47761e-19	-0.968215	-0.0483133	0.828279	-0.291388	3.58866	3.78843
ENSMUSG00000031489	Adrb3	0.796121	3.43664	1.82512e-06	2.65558e-05	-0.323508	-1.78162	-1.80227	-1.13447	1.17311	1.96342
ENSMUSG00000029304	Spp1	-1.04067	3.41662	1.16942e-05	0.000139093	-1.8431	-2.46795	-0.909173	-2.48654	0.135482	2.3377
ENSMUSG00000017390	Aldoc	0.950548	3.41032	1.53723e-08	3.36593e-07	0.209949	-0.722874	-1.59657	-0.503338	2.29078	2.13037
ENSMUSG00000063430	Wscd2	-2.56951	3.40781	1.0734e-18	9.22169e-17	-1.9305	-2.68905	-0.431402	-0.700046	2.13198	3.15918
ENSMUSG00000035615	Frmpd1	0.255535	3.36003	4.5265e-26	7.01764e-24	1.50527	0.901996	1.04723	0.944928	3.95707	4.66265
ENSMUSG00000032487	Ptgs2	0.429369	3.35651	0.00346769	0.0178793	-0.123559	-1.95607	-0.789052	-1.36602	0.240986	2.65046
ENSMUSG00000005148	Klf5	0.412172	3.24085	1.79194e-12	6.97831e-11	-0.0593699	0.0200262	0.0130596	-0.709052	2.40865	3.05136
ENSMUSG00000003227	Edar	0.579802	3.23042	3.75337e-11	1.21404e-09	0.149701	0.535234	0.218857	-0.838325	2.61973	3.29138
ENSMUSG00000034394	Lif	0.393298	3.2143	9.19917e-18	7.04991e-16	1.70221	1.41681	1.56417	0.765195	3.81229	4.89666
ENSMUSG00000048782	Insc	-0.263621	3.20217	1.31064e-06	1.9664e-05	-2.52499	-1.12098	-0.660359	-2.30677	1.35112	1.59351
ENSMUSG00000020181	Nav3	0.16268	3.17755	2.06746e-63	2.14507e-60	3.4799	3.57382	3.5674	3.21502	6.50005	6.75851
ENSMUSG00000055407	Map6	-0.197579	3.17149	1.5155e-15	8.58866e-14	1.10927	0.757099	1.56963	0.568043	3.52507	4.87883
ENSMUSG00000050335	Lgals3	-1.41163	3.1466	4.35222e-13	1.81742e-11	-0.590648	-0.727797	1.11431	-0.308646	2.79545	4.35555
ENSMUSG00000029999	Tgfa	0.225655	3.12157	7.84197e-10	2.12132e-08	0.446624	-0.922093	-0.70506	0.114872	2.47648	3.02527
ENSMUSG00000056596	Trnp1	-1.88607	3.10431	1.72998e-06	2.53354e-05	-2.62649	-2.29319	-1.02885	-2.29319	0.654704	1.58574
ENSMUSG00000033855	Ston1	-1.15688	3.10137	3.29096e-07	5.65458e-06	-0.813419	-1.51081	0.400192	-1.05685	1.47656	3.63099
ENSMUSG00000090386	Mir99ahg	0.851865	3.07723	1.99797e-48	1.03648e-45	7.57829	7.14886	6.46133	6.63315	9.56742	9.82504
ENSMUSG00000062184	Hs6st2	-0.910625	3.0764	7.14363e-13	2.88483e-11	0.0319664	-1.13511	0.566304	0.268811	2.61489	4.07945
ENSMUSG00000111966	Gm5781	-0.806431	3.07158	0.00011747	0.00104102	-0.436474	-2.52968	-0.18373	-0.804213	0.596501	3.31019
ENSMUSG00000116270	Gm1600	-0.600103	3.0643	5.03606e-07	8.27362e-06	-2.02135	-0.21832	0.00793786	-0.220391	3.43265	1.85795
ENSMUSG00000021253	Tgfb3	-0.459906	3.04578	6.988e-37	2.00541e-34	3.39402	3.0595	3.98313	3.37979	6.29628	7.23413
ENSMUSG00000032374	Plod2	0.0534689	3.03942	6.86554e-48	3.42972e-45	7.79929	7.38004	7.60443	7.542	10.43	10.9117
ENSMUSG00000042622	Maff	-0.351206	3.03121	1.97829e-19	1.84022e-17	1.28868	1.19923	2.00143	1.03173	4.05865	5.1178
ENSMUSG00000072624	Gm5460	-3.15897	3.02626	2.30689e-15	1.28576e-13	-2.76734	-2.24513	-0.224154	-1.03554	2.16439	2.45356
ENSMUSG00000097532	Gm4349	-5.74606	2.99066	2.04398e-11	6.82406e-10	-2.94049	-3.22234	-1.72582	-0.509028	2.16032	1.22538
ENSMUSG00000096574	Gm2956	-0.596809	2.98568	2.43129e-07	4.25887e-06	-0.811037	-2.65835	-1.3274	-0.324253	1.51928	2.36344
ENSMUSG00000029761	Cald1	0.0438353	2.97407	2.41398e-31	4.7188e-29	5.36546	4.6559	5.15701	4.8939	7.51997	8.49265
ENSMUSG00000031512	Tex29	-3.10058	2.93951	1.33524e-10	4.03149e-09	-2.9189	-2.6353	-1.05426	-1.4257	1.36227	1.45011
ENSMUSG00000020627	Klhl29	0.12881	2.93173	2.00485e-10	5.87857e-09	-0.0996674	-0.482985	-0.552461	-0.147778	2.4676	2.44624
ENSMUSG00000040010	Slc7a5	-0.639214	2.90734	2.13069e-23	2.61262e-21	1.50597	0.932559	2.0897	1.65973	4.27892	5.28229
ENSMUSG00000026163	Sphkap	-0.321055	2.90519	1.40341e-31	2.82525e-29	1.45936	2.10489	2.36688	2.02154	5.28348	4.98329
ENSMUSG00000019866	Crybg1	0.309618	2.90482	3.19465e-11	1.04841e-09	1.09662	0.972172	1.15874	0.197649	3.04203	4.12756
ENSMUSG00000047428	Dlk2	0.0315413	2.88806	1.69132e-17	1.23348e-15	1.1121	1.16005	1.43853	0.729352	3.66927	4.33049
ENSMUSG00000094595	Fsbp	0.980411	2.88358	3.27738e-05	0.000343209	-0.450242	-0.151688	-0.709939	-1.68808	1.18097	1.86056
ENSMUSG00000039405	Prss23	-0.509345	2.88267	3.68752e-25	5.29119e-23	1.14886	1.332	2.1177	1.30864	4.33671	4.96263
ENSMUSG00000051048	P4ha3	-0.0270662	2.87469	3.50999e-10	9.88366e-09	1.20282	-0.295485	0.512498	0.93322	2.97736	4.05494
ENSMUSG00000037552	Plekhg2	-0.220614	2.86092	2.94531e-25	4.41404e-23	6.55433	6.15727	6.92389	6.21634	8.89962	10.0042
ENSMUSG00000020173	Cobl	0.00714157	2.85891	7.75934e-35	1.83611e-32	4.02064	3.27433	3.6738	3.72716	6.24249	6.93544
ENSMUSG00000000244	Tspan32	0.324082	2.85573	1.04334e-09	2.77018e-08	-0.231927	0.515653	0.301774	-0.443259	2.72803	2.72549
ENSMUSG00000021055	Esr2	0.240121	2.84948	2.06173e-12	7.96809e-11	0.554867	0.192649	0.00436665	0.30585	2.93774	2.99848
ENSMUSG00000057604	Lmcd1	0.103148	2.84859	5.858e-37	1.75639e-34	3.96735	3.76145	4.0099	3.52346	6.32551	7.01786
ENSMUSG00000034687	Fras1	0.0495374	2.82919	9.61694e-53	6.48566e-50	4.03713	4.12742	4.25879	3.83569	6.78291	7.11573
ENSMUSG00000031434	Morc4	-0.0451866	2.82898	2.10945e-33	4.58907e-31	1.95927	2.21406	2.25963	2.07519	5.07404	5.00368
ENSMUSG00000037946	Fgd3	0.661584	2.82763	2.20557e-06	3.14136e-05	0.853355	0.0168813	0.202813	-0.425501	1.76253	3.22732
ENSMUSG00000002266	Zim1	-0.0362544	2.82653	5.32574e-37	1.71032e-34	2.65603	2.29576	2.37275	2.7051	5.40948	5.43739
ENSMUSG00000049103	Ccr2	2.00162	2.82192	0.000792694	0.00531404	1.05621	-0.361456	-1.81932	-0.897074	1.04923	1.54465
ENSMUSG00000050052	Tdrp	-0.823254	2.8179	1.95549e-10	5.74634e-09	-0.403891	-1.77612	-0.725489	0.0652099	2.13063	2.71216
ENSMUSG00000030553	Pgpep1l	0.853516	2.81623	5.21378e-06	6.70386e-05	-0.206365	-0.400771	-0.929772	-1.03432	1.44192	1.74088
ENSMUSG00000026729	4930562F07Rik	0.449305	2.79702	4.18439e-05	0.000426468	-0.598803	-0.59788	-0.535273	-1.64492	1.00321	2.11193
ENSMUSG00000046245	Pilra	0.477592	2.79378	7.76892e-06	9.64003e-05	-0.871764	-0.746808	-1.09386	-1.20848	1.36966	1.35933
ENSMUSG00000040998	Npnt	0.525858	2.76382	6.71266e-05	0.0006435	0.0936524	-0.996972	-0.656669	-0.843173	1.09963	2.37676
ENSMUSG00000022090	Pdlim2	-0.0367357	2.7628	1.26014e-08	2.80014e-07	1.82516	1.15705	2.0097	0.963577	3.30651	5.02073
ENSMUSG00000022449	Adamts20	-0.589663	2.76242	2.08353e-20	2.11298e-18	2.40277	1.28349	2.53857	2.61447	4.79627	5.83965
ENSMUSG00000097755	2010110K18Rik	0.47486	2.75219	5.64703e-05	0.000551536	-0.175867	-1.05062	-0.748371	-1.09194	0.929047	2.14737
ENSMUSG00000024713	Pcsk5	-0.266566	2.74752	7.79857e-23	9.14671e-21	2.73822	2.49014	3.21718	2.49802	5.16041	6.12765
ENSMUSG00000074277	Phldb3	-0.0815901	2.74366	6.68509e-05	0.000641312	-1.62245	-0.774587	-0.586235	-2.23727	0.945652	1.74882
ENSMUSG00000031860	Pbx4	0.249222	2.71105	3.91304e-11	1.25964e-09	0.661329	0.34072	0.377597	0.226473	2.72157	3.1933
ENSMUSG00000016458	Wt1	-0.481469	2.70604	7.13713e-35	1.71903e-32	3.80983	3.72247	4.57665	3.87293	6.60397	7.39505
ENSMUSG00000026674	Ddr2	0.0254361	2.70508	1.73492e-17	1.25137e-15	4.82382	4.52605	5.0762	4.13316	6.71719	7.958
ENSMUSG00000047369	Dnah14	0.247929	2.70355	7.97225e-06	9.87417e-05	-1.18693	-0.503052	-0.722916	-1.25143	1.58657	1.4312
ENSMUSG00000024791	Cdca5	0.312139	2.70178	6.13102e-05	0.000594929	0.443388	-0.499994	0.138494	-0.671547	1.30525	3.05867
ENSMUSG00000035683	Melk	-0.443019	2.6969	3.98281e-10	1.10992e-08	1.2138	-0.374314	0.987874	1.3222	3.13542	4.38922
ENSMUSG00000036885	Arhgef26	-0.236438	2.69105	1.13238e-17	8.53272e-16	1.49289	1.26633	1.91969	1.27822	3.8689	4.73694
ENSMUSG00000019997	Ctgf	-0.67025	2.67945	1.16638e-20	1.20093e-18	6.67415	5.34465	6.63591	7.0302	9.06802	10.0032
ENSMUSG00000040152	Thbs1	-1.16368	2.67228	3.94983e-07	6.65941e-06	3.24583	1.40809	4.05713	3.37902	4.72865	7.2445
ENSMUSG00000075312	Gm13597	-3.22658	2.66911	1.00517e-09	2.6794e-08	-3.59121	-1.42126	-0.349634	-2.02989	1.72786	1.23818
ENSMUSG00000032531	Amotl2	-0.181688	2.66294	5.94613e-37	1.75639e-34	7.37224	6.79106	7.32208	7.30316	9.7237	10.3238
ENSMUSG00000024379	Tslp	0.0193074	2.65365	6.5614e-23	7.76317e-21	1.8919	1.54761	1.57753	1.86337	4.38731	4.44575
ENSMUSG00000027962	Vcam1	-0.0653601	2.6475	3.0697e-36	8.28083e-34	4.51297	3.81589	4.22174	4.3558	6.70214	7.26516
ENSMUSG00000001864	Aif1l	-1.69777	2.6019	3.81914e-37	1.28781e-34	0.377966	0.318507	2.11788	1.83322	4.44273	4.78684
ENSMUSG00000020422	Tns3	-0.218082	2.60106	7.90642e-57	7.10945e-54	5.12631	4.84588	5.30778	5.15572	7.67632	8.10881
ENSMUSG00000035385	Ccl2	-0.606756	2.59851	2.02865e-16	1.26678e-14	1.87232	1.66834	2.79618	1.81713	4.34062	5.52365
ENSMUSG00000024529	Lox	0.117096	2.5827	1.2796e-07	2.4038e-06	1.51818	0.697142	1.36783	0.705837	2.77713	4.26016
ENSMUSG00000062991	Nrg1	0.16882	2.58224	4.22e-07	7.0532e-06	0.989202	0.982975	1.31614	-0.0119865	2.64211	3.97646
ENSMUSG00000049580	Tsku	0.403899	2.57828	1.76169e-05	0.000199502	2.83581	0.879008	1.70859	1.90686	3.32035	5.07889
ENSMUSG00000083307	AA414768	0.687892	2.5664	3.99962e-05	0.000409309	-0.402526	-0.0229617	-0.813498	-0.700382	1.86551	1.37283
ENSMUSG00000066113	Adamtsl1	-0.208768	2.55922	7.6301e-13	3.07208e-11	0.567322	0.44022	0.463811	0.934687	3.43318	3.0894
ENSMUSG00000027699	Ect2	-0.308897	2.55189	6.36625e-52	4.08895e-49	4.81679	4.33533	4.90079	4.95518	7.32476	7.75183
ENSMUSG00000027326	Knl1	-0.208336	2.54904	1.37488e-14	6.91952e-13	0.898157	0.692681	1.13579	0.884055	3.34197	3.79918
ENSMUSG00000021453	Gadd45g	0.185637	2.54422	1.06823e-23	1.35927e-21	7.3923	7.0136	7.27896	6.78439	9.1763	10.0496
ENSMUSG00000063317	Usp31	0.462599	2.54413	1.85909e-17	1.32674e-15	3.75658	3.15875	3.18685	2.90895	5.16927	6.04501
ENSMUSG00000040950	Mgl2	-0.0757411	2.53485	2.39916e-08	5.09604e-07	0.0522482	-0.274122	0.187425	-0.239978	2.0249	2.77868
ENSMUSG00000022510	Trp63	-1.09046	2.52836	2.14845e-19	1.98481e-17	-0.029899	0.0693349	0.997334	1.09946	3.6828	3.48145
ENSMUSG00000047988	4933428G20Rik	-0.961854	2.52355	4.28734e-08	8.72211e-07	-0.658009	-0.692208	0.626687	-0.582678	1.92791	3.17147
ENSMUSG00000028195	Cyr61	0.544891	2.51831	6.02321e-15	3.17348e-13	7.18644	6.21156	6.299	6.20343	8.22064	9.2911
ENSMUSG00000028645	Slc2a1	0.09013	2.51546	4.46841e-10	1.24012e-08	3.13228	2.08909	2.82076	2.41938	4.32343	5.768
ENSMUSG00000027490	E2f1	-0.304459	2.51418	1.4425e-23	1.81835e-21	1.99747	1.69713	2.30015	2.03834	4.43735	4.9995
ENSMUSG00000037185	Krt80	0.280848	2.51381	0.00383377	0.0194252	0.457074	0.403307	0.843774	-1.32696	1.19492	3.41942
ENSMUSG00000038991	Txndc5	-8.02349e-05	2.48319	5.14374e-20	5.02744e-18	5.33993	4.6546	5.23747	4.85258	6.98966	8.05988
ENSMUSG00000054966	Lmntd1	0.472276	2.47902	1.08681e-05	0.000130533	0.180194	-0.236801	-0.27456	-0.546132	1.60281	2.29138
ENSMUSG00000028626	Col9a2	-0.0447416	2.47505	3.14488e-08	6.54602e-07	0.494488	0.497211	0.937784	-0.0125817	2.48333	3.43098
ENSMUSG00000036902	Neto2	-0.0984713	2.47366	1.12345e-17	8.51295e-16	1.40745	1.47802	1.73439	1.36283	3.90874	4.20973
ENSMUSG00000053279	Aldh1a1	0.311242	2.47065	0.00190423	0.0109388	1.14463	-0.385255	0.597818	-0.0500478	1.30025	3.47801
ENSMUSG00000025324	Atp10a	-0.0371081	2.46478	8.87376e-17	5.81016e-15	3.18885	2.65693	3.22813	2.74217	4.94806	5.96594
ENSMUSG00000036412	Arsi	1.03116	2.459	0.00323534	0.0168683	-0.0222222	-0.195663	-0.472092	-1.66188	0.489075	1.85231
ENSMUSG00000054855	Rnd1	-1.06789	2.45027	1.06491e-07	2.03162e-06	-0.0396502	-2.0362	-0.164428	0.697399	2.0827	3.21742
ENSMUSG00000069793	Slfn9	-0.0265125	2.4491	5.34232e-16	3.21684e-14	2.2341	1.79917	2.26701	1.86769	4.11209	4.94634
ENSMUSG00000020325	Fstl3	0.586982	2.42803	0.000229529	0.00183623	1.0549	-0.0731968	0.265343	-0.121221	1.53286	3.04753
ENSMUSG00000030353	Tead4	-0.960131	2.42627	1.75696e-24	2.36979e-22	0.90816	0.777024	1.90279	1.65685	4.04672	4.42379
ENSMUSG00000032489	Kif9	-0.0612644	2.42525	1.37265e-13	6.19209e-12	1.36674	1.2792	1.63968	1.1117	3.52407	4.13959
ENSMUSG00000021876	Rnase4	-0.316749	2.41955	2.50314e-15	1.37245e-13	2.25598	2.03224	2.82416	2.02096	4.36426	5.39119
ENSMUSG00000075033	Nxpe3	0.430963	2.41602	2.36942e-07	4.17386e-06	1.64878	0.889613	1.10338	0.738867	2.70477	3.82844
ENSMUSG00000053062	Jam2	-0.1459	2.3918	2.43827e-40	9.39639e-38	5.72437	5.36187	5.82075	5.61773	7.8809	8.44642
ENSMUSG00000016128	Stard13	-0.217337	2.38824	6.27996e-33	1.3235e-30	5.01765	4.67107	5.2723	4.89156	7.1516	7.87892
ENSMUSG00000044201	Cdc25c	-0.0133861	2.38731	3.4978e-16	2.15426e-14	2.0547	1.99145	2.30141	1.71644	4.14324	4.79145
ENSMUSG00000025383	Il23a	-0.212606	2.3803	1.4383e-06	2.14126e-05	-0.331699	-0.181757	0.373903	-0.645449	1.77998	2.64939
ENSMUSG00000114547	Gm3226	0.944133	2.37688	4.18495e-05	0.000426468	0.533493	0.289569	-0.495555	-0.313459	1.83501	1.89684
ENSMUSG00000050271	Prag1	-0.252376	2.3746	3.35075e-13	1.42122e-11	2.44717	2.25546	3.02831	2.07496	4.38178	5.52683
ENSMUSG00000085914	Gm14320	-1.77085	2.37369	1.62506e-07	2.97405e-06	-2.00694	-2.18588	-0.764517	-1.03948	1.04694	1.50084
ENSMUSG00000107529	Gm44291	2.43909	2.36579	0.0133622	0.053338	2.81924	1.75838	-2.18023	0.675855	3.06335	1.26812
ENSMUSG00000051159	Cited1	0.601955	2.36162	0.000175796	0.00146435	1.20129	-0.224103	0.0234591	0.179759	1.65305	2.92215
ENSMUSG00000024401	Tnf	0.430099	2.3579	3.42124e-06	4.65648e-05	0.924096	0.519754	0.65828	0.00267676	2.0667	3.12665
ENSMUSG00000037991	Rmi2	-0.680943	2.35172	0.00118251	0.00741069	-0.333316	-2.62744	-0.527352	-0.155562	0.700944	2.62328
ENSMUSG00000053198	Prx	-0.148125	2.35068	1.33573e-17	9.89907e-16	2.07206	1.61869	2.10499	1.9485	4.09012	4.69998
ENSMUSG00000022385	Gtse1	0.839143	2.34299	3.57083e-14	1.69589e-12	3.02582	2.71239	2.16179	1.9911	4.20852	4.69264
ENSMUSG00000071613	Gm10340	-0.459576	2.34098	9.15541e-11	2.81936e-09	1.07634	0.569783	1.55693	0.989	3.0472	4.12169
ENSMUSG00000006373	Pgrmc1	-0.241302	2.33899	3.91817e-27	6.52448e-25	4.02195	3.39898	4.0395	3.97348	6.035	6.72399
ENSMUSG00000003228	Grk5	0.100997	2.33732	2.8623e-26	4.48915e-24	3.6977	3.69463	3.83751	3.37376	5.77479	6.24162
ENSMUSG00000005124	Wisp1	-0.426523	2.33596	3.6576e-21	3.8542e-19	4.50902	3.44457	4.36368	4.65004	6.48677	7.26486
ENSMUSG00000021835	Bmp4	-0.197986	2.33348	2.10623e-08	4.50219e-07	3.50474	2.77162	3.79978	2.8457	4.72736	6.41456
ENSMUSG00000086746	Gm15222	-0.331998	2.32774	1.17028e-10	3.5712e-09	1.85909	0.913126	1.92264	1.67565	3.47164	4.66459
ENSMUSG00000020892	Aloxe3	-0.712067	2.32556	3.53811e-05	0.00036681	-2.0362	-0.830763	-0.352505	-1.55242	1.35277	1.34725
ENSMUSG00000028125	Abca4	-0.0562324	2.32513	7.85637e-25	1.10382e-22	2.58359	2.42482	2.65766	2.51233	4.80271	5.10681
ENSMUSG00000020649	Rrm2	-0.40785	2.32484	7.69965e-20	7.47143e-18	2.87808	2.14345	3.03184	2.93847	4.90886	5.73686
ENSMUSG00000103932	Gm36963	1.38671	2.32274	3.79129e-09	9.28076e-08	3.67506	2.80498	1.46867	2.26545	4.273	4.34629
ENSMUSG00000032401	Lctl	-1.62969	2.32196	2.53764e-10	7.36078e-09	-1.68381	-1.18315	-0.000116637	-0.134997	2.36124	1.99547
ENSMUSG00000042489	Clspn	-0.163721	2.31976	1.1849e-17	8.87889e-16	1.86812	1.6791	2.09664	1.80546	4.0663	4.5465
ENSMUSG00000003283	Hck	0.0958533	2.31446	5.78351e-09	1.35431e-07	1.10453	0.786535	1.1786	0.575293	2.64499	3.56629
ENSMUSG00000025758	Plk4	-0.0410858	2.30984	5.35915e-15	2.83467e-13	1.90071	1.36848	1.67136	1.79681	3.86457	4.27136
ENSMUSG00000042498	D330045A20Rik	-0.319392	2.30639	1.70399e-05	0.000193626	-1.0889	-1.00042	-0.871052	-0.676275	1.49076	1.2075
ENSMUSG00000078612	Fyb2	-0.187854	2.30392	0.00215199	0.0120141	0.148006	-2.23941	-0.76802	0.0720275	0.966382	2.51375
ENSMUSG00000079017	Ifi27l2a	1.08956	2.2963	0.0146127	0.057429	-0.18389	1.21548	-0.563414	-0.0297441	2.5628	0.62976
ENSMUSG00000000223	Drp2	-2.00102	2.2957	3.00724e-08	6.27889e-07	-0.312458	-2.51206	0.845841	1.14579	2.1497	4.04936
ENSMUSG00000051517	Arhgef39	-0.210014	2.29101	2.71548e-36	7.47478e-34	4.56997	4.12616	4.62813	4.56747	6.68927	7.19374
ENSMUSG00000097226	Gm26600	-0.294078	2.2885	0.000206772	0.00169129	-0.9558	-1.82077	-1.44206	-0.674376	0.974473	1.07176
ENSMUSG00000032841	Prr5l	-0.737469	2.28633	1.85457e-09	4.75559e-08	0.688975	0.255332	1.54398	0.737598	2.78841	4.02844
ENSMUSG00000042677	Zc3h12a	-0.52902	2.28409	1.12853e-19	1.07955e-17	3.20563	2.70602	3.74083	3.26664	5.31942	6.29321
ENSMUSG00000023908	Pkmyt1	-0.462029	2.27592	7.96654e-24	1.04323e-21	3.66835	3.25897	4.16429	3.71964	5.825	6.67903
ENSMUSG00000031661	Nkd1	-0.0686017	2.27082	1.49634e-07	2.77233e-06	0.66666	0.441539	0.940088	0.260113	2.39744	3.30254
ENSMUSG00000015653	Steap2	-0.376662	2.26357	3.86602e-06	5.16797e-05	-0.375019	-0.796617	-0.00856792	-0.493083	1.43181	2.33793
ENSMUSG00000097183	Gm17501	-0.428301	2.25776	2.94546e-12	1.12545e-10	1.94382	1.04349	2.06503	1.94808	3.72963	4.74691
ENSMUSG00000060212	Pcnx2	0.00575702	2.25645	1.13709e-08	2.55193e-07	0.780929	1.41162	1.5716	0.559018	3.22487	3.60676
ENSMUSG00000018217	Pmp22	-0.50447	2.25317	1.17949e-14	5.9808e-13	4.02166	3.41848	4.57873	3.88582	5.81805	7.11413
ENSMUSG00000036223	Ska1	-0.40386	2.24554	9.22216e-17	6.00911e-15	3.06344	2.10991	3.03248	3.14947	4.93002	5.76655
ENSMUSG00000022146	Osmr	0.126639	2.24389	5.99013e-18	4.72485e-16	5.05729	4.73201	5.07962	4.45705	6.5725	7.52034
ENSMUSG00000059401	Mamld1	-0.00355518	2.24118	7.56095e-37	2.12463e-34	6.01706	5.69322	5.97411	5.80299	7.94009	8.43506
ENSMUSG00000015312	Gadd45b	0.522592	2.24008	4.48357e-15	2.39978e-13	4.41644	4.38105	4.23924	3.47994	5.76731	6.562
ENSMUSG00000037419	Endod1	0.350591	2.23973	2.58045e-13	1.11199e-11	2.48511	2.12518	2.09091	1.89947	3.98579	4.53718
ENSMUSG00000037020	Wdr62	-0.184105	2.23817	1.08387e-24	1.49176e-22	3.1188	3.28835	3.66054	3.12223	5.52277	5.89152
ENSMUSG00000012443	Kif11	0.324069	2.23077	2.65201e-11	8.76722e-10	2.46376	2.26094	2.31852	1.73257	3.92059	4.70935
ENSMUSG00000027489	Necab3	-0.562309	2.22985	4.35972e-09	1.05504e-07	0.212001	-0.278377	0.615145	0.411817	2.34926	3.04296
ENSMUSG00000037466	Tedc1	-0.00292867	2.22579	1.70446e-17	1.23601e-15	2.36536	2.21602	2.46972	2.14122	4.34431	4.82215
ENSMUSG00000031523	Dlc1	-0.088764	2.2207	1.36311e-30	2.62653e-28	6.49581	5.88508	6.28631	6.37529	8.34549	8.86724
ENSMUSG00000031629	Cenpu	0.691322	2.21939	3.52865e-05	0.000366393	0.705441	1.55161	0.987972	-0.118793	2.62955	2.89015
ENSMUSG00000079685	Ulbp1	0.0270241	2.21796	6.66607e-15	3.4715e-13	3.45735	2.91124	3.38211	3.00564	4.96662	5.8892
ENSMUSG00000056413	Adap1	-0.796435	2.21039	1.13651e-16	7.29967e-15	0.563162	0.668169	1.55006	1.28117	3.55375	3.71764
ENSMUSG00000034023	Fancd2	-0.273112	2.20967	1.22131e-19	1.16008e-17	2.15096	1.90331	2.10286	2.50238	4.65184	4.49998
ENSMUSG00000054999	Naaladl1	-0.895615	2.20484	3.23196e-07	5.5674e-06	-0.819178	-1.0117	0.0634978	-0.397438	1.64884	2.3023
ENSMUSG00000050777	Tmem37	0.0978125	2.20148	6.81289e-08	1.34937e-06	2.23309	1.14157	1.72492	1.71348	3.31671	4.41968
ENSMUSG00000035373	Ccl7	-0.702511	2.19712	5.30844e-11	1.67682e-09	1.09387	0.0587138	1.26254	1.4558	3.11546	3.95736
ENSMUSG00000031506	Ptpn7	1.03251	2.1953	0.010086	0.0424594	0.0948212	0.904099	0.270576	-1.61093	1.13602	2.20824
ENSMUSG00000001986	Gria3	-0.275321	2.18968	5.8362e-17	3.91635e-15	3.11165	2.4962	3.24958	3.00577	4.90312	5.76237
ENSMUSG00000028587	Orc1	-0.227644	2.18712	2.11656e-13	9.20908e-12	2.12881	1.49697	2.17105	2.00949	3.88454	4.67794
ENSMUSG00000033207	Mamdc2	-0.539045	2.17937	5.57821e-05	0.000546001	-0.204243	-1.39225	-0.112671	-0.158874	1.25999	2.4942
ENSMUSG00000002058	Unc119	0.052224	2.17608	1.96815e-24	2.62836e-22	3.99547	3.7362	3.98157	3.69285	5.78801	6.33601
ENSMUSG00000034656	Cacna1a	-0.0720185	2.17332	9.26713e-35	2.15509e-32	4.40082	4.09853	4.38494	4.32165	6.404	6.76958
ENSMUSG00000019982	Myb	0.493182	2.17125	0.000974452	0.00629775	-0.174784	-0.404943	-1.0604	-0.453709	1.51593	1.1394
ENSMUSG00000031994	Adamts8	-0.763211	2.16987	4.96837e-27	8.17236e-25	2.36302	2.43028	3.40325	2.88458	5.1635	5.61492
ENSMUSG00000065734	Snord49a	-0.0615678	2.16721	0.000957921	0.00621239	-0.527146	-1.71671	-1.38146	-0.417971	0.997113	1.22318
ENSMUSG00000006301	Tmbim1	-0.179511	2.16666	1.74479e-47	8.40491e-45	5.79996	5.65498	6.00069	5.86318	8.02604	8.30853
ENSMUSG00000026532	Spta1	0.241099	2.1623	4.72444e-36	1.24948e-33	5.74346	5.56557	5.28581	5.57893	7.72935	7.61413
ENSMUSG00000022033	Pbk	0.796448	2.16197	3.25579e-09	8.04288e-08	2.77874	2.12635	1.64566	1.83616	3.69353	4.15542
ENSMUSG00000027331	Knstrn	0.207234	2.15684	1.58154e-14	7.87153e-13	2.80058	2.43911	2.56246	2.33193	4.3446	4.9366
ENSMUSG00000041734	Kirrel	-0.126808	2.15594	1.89235e-10	5.58513e-09	3.31826	3.22875	3.85578	2.78112	4.96191	6.12608
ENSMUSG00000031119	Gpc4	-0.243654	2.155	6.96142e-18	5.3963e-16	2.75205	2.5584	3.1531	2.64365	4.74973	5.45283
ENSMUSG00000009772	Nuak2	-0.306873	2.15299	7.81691e-19	6.80222e-17	3.67569	3.02687	3.80748	3.623	5.47297	6.30627
ENSMUSG00000022360	Atad2	-0.0179116	2.14613	1.08597e-31	2.21934e-29	5.21599	5.00387	5.309	4.98434	7.0852	7.62198
ENSMUSG00000090330	9130221H12Rik	2.2101	2.142	0.000823879	0.00547413	0.904654	1.11941	-0.945459	-0.872978	1.16134	0.874099
ENSMUSG00000105572	Gm43300	-3.52373	2.13968	6.96794e-08	1.37806e-06	-3.06051	-2.49368	-0.883444	-0.920554	1.30635	0.776622
ENSMUSG00000037035	Inhbb	0.56173	2.13868	0.000919087	0.00601195	0.203371	-0.165289	-0.196669	-0.716949	1.08517	1.97411
ENSMUSG00000027654	Fam83d	0.362104	2.13397	2.13019e-10	6.21905e-09	2.46005	1.99148	2.01854	1.80852	3.72715	4.40574
ENSMUSG00000024056	Ndc80	0.039174	2.13213	5.18312e-13	2.1314e-11	2.14786	1.60659	1.76189	2.02212	3.92108	4.20212
ENSMUSG00000090394	4930523C07Rik	0.0546482	2.13064	2.06408e-18	1.69758e-16	4.70913	3.96064	4.35231	4.35073	6.13536	6.88543
ENSMUSG00000062181	Ces3b	-0.241939	2.1247	4.60705e-06	6.00386e-05	-0.34397	0.304627	0.713641	-0.331216	2.15169	2.54795
ENSMUSG00000038618	Rassf7	-0.581763	2.12382	3.4498e-23	4.15455e-21	3.18941	2.4268	3.24653	3.62571	5.43468	5.81811
ENSMUSG00000040640	Erc2	-0.620574	2.12373	5.55578e-09	1.31008e-07	0.339978	0.407538	1.35604	0.468231	2.64949	3.46975
ENSMUSG00000028702	Rad54l	-0.364689	2.12339	1.89934e-22	2.1528e-20	2.24866	2.10618	2.56855	2.55035	4.65263	4.81332
ENSMUSG00000002055	Spag5	-0.344823	2.11959	3.92529e-35	9.98948e-33	4.50963	3.9953	4.49676	4.77111	6.70581	6.94579
ENSMUSG00000028873	Cdca8	-0.0332902	2.1183	3.06603e-11	1.01112e-09	3.52764	2.97844	3.59749	3.00728	4.85522	5.99462
ENSMUSG00000006586	Runx1t1	0.829772	2.11729	0.00167278	0.00983111	1.13192	-0.168335	-0.48008	0.199629	1.60526	2.22581
ENSMUSG00000028678	Kif2c	0.294809	2.11641	5.32582e-19	4.69508e-17	3.22395	3.18746	3.05624	2.80902	4.96808	5.25179
ENSMUSG00000041607	Mbp	-0.378541	2.11371	3.6121e-06	4.88176e-05	-0.269521	0.308957	0.835146	-0.325613	2.17473	2.75701
ENSMUSG00000108015	Gm32591	0.11133	2.10767	3.83813e-06	5.14544e-05	0.509744	1.10443	1.19517	0.125832	2.61391	3.08855
ENSMUSG00000054150	Syne3	0.845695	2.10568	3.28391e-05	0.000343626	1.55941	0.942771	0.491961	0.535001	2.29148	2.86508
ENSMUSG00000047534	Mis18bp1	-0.0347992	2.10484	1.75415e-19	1.65455e-17	3.59191	3.04276	3.39881	3.41281	5.28695	5.8221
ENSMUSG00000034881	Tbxa2r	-0.0628773	2.1035	8.60528e-10	2.31673e-08	2.15858	1.55775	2.14493	1.7784	3.57179	4.53915
ENSMUSG00000075122	Cd80	-0.806341	2.09817	1.73175e-08	3.74926e-07	-0.199648	0.305405	1.26532	0.181965	2.62172	3.20002
ENSMUSG00000037868	Egr2	-1.05886	2.0946	2.22137e-05	0.000243592	0.0574988	-2.1489	-0.111648	0.900308	1.83829	3.03273
ENSMUSG00000051220	Ercc6l	-0.728389	2.08354	6.12969e-10	1.68385e-08	0.15093	-0.0299383	0.882617	0.609989	2.59197	3.04546
ENSMUSG00000050107	Haspin	-0.10558	2.07986	3.75059e-07	6.3473e-06	1.25389	0.992382	1.58579	0.803325	2.7554	3.79937
ENSMUSG00000045659	Plekha7	0.123819	2.07979	4.50383e-34	1.01246e-31	5.88694	6.02045	6.02327	5.68004	7.90451	8.11423
ENSMUSG00000108461	AV356131	0.562751	2.07778	4.02248e-07	6.74817e-06	1.45236	1.27425	0.841342	0.868059	2.85838	3.00977
ENSMUSG00000109517	Gm44763	-0.677621	2.0754	3.02628e-05	0.000318894	-1.10251	-1.29453	-0.78628	-0.526862	1.32668	1.25927
ENSMUSG00000036402	Gng12	0.152987	2.07481	4.70497e-13	1.95264e-11	2.54543	2.36747	2.52597	2.11225	4.13698	4.72865
ENSMUSG00000026051	1500015O10Rik	-1.83862	2.07132	1.3448e-06	2.00428e-05	-0.915503	-3.03143	-0.584632	0.441822	1.39294	2.48242
ENSMUSG00000050064	Zfp697	0.260091	2.07116	4.35111e-12	1.63476e-10	2.44744	2.05738	2.06147	2.00404	3.90778	4.35528
ENSMUSG00000048040	Arxes2	-0.275742	2.07017	4.8604e-10	1.34338e-08	1.47696	0.979174	1.6856	1.3603	3.16509	3.98818
ENSMUSG00000038112	AW551984	-0.0619118	2.06943	3.27387e-09	8.07276e-08	3.4462	2.20387	2.94416	3.14058	4.57188	5.61781
ENSMUSG00000019947	Arid5b	0.542466	2.06489	2.42182e-14	1.18784e-12	4.41574	4.22085	4.04695	3.52407	5.53997	6.25773
ENSMUSG00000056423	Uts2b	-3.78236	2.06455	3.76079e-10	1.05022e-08	-2.44669	-2.78149	0.204502	-0.447388	1.38297	2.36965
ENSMUSG00000029321	Slc10a6	-0.69918	2.06455	1.37815e-13	6.19615e-12	1.29327	1.43013	2.38668	1.58986	3.80924	4.46919
ENSMUSG00000111361	Gm47445	1.43262	2.06266	0.0237906	0.0837825	0.641712	0.384959	-0.251312	-1.47562	0.302812	1.78387
ENSMUSG00000027379	Bub1	-0.0299465	2.05877	9.71055e-20	9.35542e-18	3.68144	3.46186	3.7977	3.43447	5.44112	6.02393
ENSMUSG00000072082	Ccnf	0.460153	2.05747	3.41067e-08	7.07741e-07	3.00185	2.40023	2.48965	2.08708	3.83557	4.83978
ENSMUSG00000068329	Htra2	-0.323145	2.05461	1.06931e-33	2.36439e-31	5.07035	4.57785	5.17389	5.20232	7.06709	7.53116
ENSMUSG00000037725	Ckap2	0.115149	2.05301	6.67697e-16	3.93271e-14	3.95643	3.46932	3.76308	3.51242	5.35706	6.09482
ENSMUSG00000024165	Jpt2	0.332583	2.0459	0.000113002	0.00100939	0.813233	-0.00494773	0.103413	0.288936	1.85967	2.49233
ENSMUSG00000039607	Rbms3	-0.0854676	2.04279	7.10734e-19	6.22492e-17	3.05975	2.64844	2.98211	2.97445	4.85878	5.27775
ENSMUSG00000045273	Cenph	-0.468573	2.03475	1.37888e-16	8.8144e-15	2.24453	1.97514	2.7796	2.38926	4.32714	4.98687
ENSMUSG00000001228	Uhrf1	-0.456461	2.03363	2.82309e-30	5.36308e-28	3.98918	3.73911	4.48409	4.19556	6.16111	6.69971
ENSMUSG00000042515	Mum1l1	0.0685719	2.02885	1.02116e-23	1.31176e-21	5.42518	4.85507	5.1212	5.12138	6.91327	7.4832
ENSMUSG00000022178	Ajuba	0.276014	2.02828	1.75202e-16	1.10426e-14	6.65653	5.78777	5.85949	6.18066	7.83547	8.38307
ENSMUSG00000044641	Pard6b	0.112269	2.02596	8.33825e-08	1.61358e-06	1.52979	1.33834	1.58864	1.06367	3.01181	3.72824
ENSMUSG00000052062	Pard3b	-0.0278088	2.02258	1.68896e-13	7.49366e-12	2.00475	1.78321	1.93242	1.95838	3.90865	4.10422
ENSMUSG00000027827	Kcnab1	-0.371847	2.01988	0.000498423	0.00357973	-1.399	-0.826195	-0.460493	-1.23254	0.980744	1.17998
ENSMUSG00000027323	Rad51	0.171366	2.01906	1.30144e-11	4.51256e-10	2.38313	2.23468	2.34921	1.95252	3.94251	4.48765
ENSMUSG00000008734	Gprc5b	-0.0729406	2.01775	5.14127e-08	1.03501e-06	2.21057	1.82269	2.44936	1.69184	3.52039	4.6658
ENSMUSG00000025044	Msr1	-0.531931	2.01668	1.21508e-05	0.000144016	1.18904	0.762455	2.02365	0.751475	2.49072	4.18948
ENSMUSG00000035352	Ccl12	-0.943745	2.01414	3.43389e-10	9.70993e-09	0.156737	0.522848	1.68329	0.709166	2.97167	3.57969
ENSMUSG00000037474	Dtl	-1.03832	2.01284	1.99424e-24	2.63709e-22	2.11559	1.59783	2.93783	2.90659	4.70014	5.24913
ENSMUSG00000022945	Chaf1b	-0.49212	2.01113	7.40905e-12	2.65075e-10	0.998402	1.31653	1.94619	1.32697	3.55588	3.85697
ENSMUSG00000022034	Esco2	-0.100334	2.00961	3.17617e-19	2.89461e-17	3.5797	3.16762	3.58365	3.44293	5.29529	5.8481
ENSMUSG00000002835	Chaf1a	-0.616905	2.0045	9.75089e-18	7.43051e-16	1.66074	1.75983	2.55066	2.09923	4.20762	4.55996
ENSMUSG00000079386	Gm3173	-0.133798	2.00035	0.000673118	0.0046559	-0.12293	-1.29867	-0.829471	-0.142979	1.18352	1.67277
ENSMUSG00000039748	Exo1	-0.479627	1.9955	6.73491e-08	1.33589e-06	0.763199	0.900662	1.73676	0.719652	2.83675	3.7164
ENSMUSG00000047953	Gp5	-1.31643	1.98975	1.67081e-05	0.000190337	-1.753	-1.6614	-0.625274	-0.878542	1.02049	1.18217
ENSMUSG00000003534	Ddr1	0.110918	1.98503	5.38487e-22	5.90497e-20	6.91086	6.45923	6.70384	6.51733	8.32294	8.96109
ENSMUSG00000020914	Top2a	-0.18272	1.98424	2.68329e-15	1.45936e-13	4.2638	3.74186	4.4217	4.00968	5.7546	6.68856
ENSMUSG00000022679	Mpv17l	0.666066	1.9836	9.2341e-06	0.000112603	1.49967	1.38068	0.968814	0.65867	2.59855	3.02769
ENSMUSG00000036777	Anln	-0.0825431	1.98077	1.89498e-19	1.77496e-17	3.92496	3.45978	3.87118	3.76633	5.56142	6.13146
ENSMUSG00000040204	Pclaf	-1.19174	1.98064	7.93231e-08	1.54611e-06	-0.414135	-0.904309	0.62292	0.226405	1.91982	2.80651
ENSMUSG00000046733	Gprc5a	-1.74574	1.97978	0.00183761	0.0106393	-0.973311	-2.22999	0.504508	-0.827211	0.0707054	2.6591
ENSMUSG00000024074	Crim1	-0.124279	1.9783	7.24851e-12	2.60021e-10	2.58141	2.65856	3.10794	2.30419	4.40256	5.12916
ENSMUSG00000052769	Gm9889	-0.201262	1.97739	0.000474172	0.00343482	-0.879447	-0.707919	-0.389555	-0.921074	1.05083	1.41082
ENSMUSG00000027955	Fam198b	-0.59826	1.97613	9.06459e-23	1.05399e-20	3.97625	3.77591	4.75132	4.18696	6.12102	6.88573
ENSMUSG00000024989	Cep55	-0.112807	1.97604	2.08684e-13	9.10917e-12	3.60751	2.8477	3.44344	3.38812	5.00165	5.81677
ENSMUSG00000040265	Dnm3	0.283614	1.97546	0.000179031	0.00148601	0.634721	-0.0475016	-0.220844	0.390924	2.00231	2.07277
ENSMUSG00000046295	Ankle1	-0.223998	1.97441	2.71712e-18	2.22112e-16	2.74945	2.49727	2.95965	2.78314	4.68388	5.11257
ENSMUSG00000053469	Tg	0.16289	1.97427	3.30773e-06	4.52481e-05	1.60907	0.74782	1.05556	1.20044	2.72645	3.44281
ENSMUSG00000005233	Spc25	0.387226	1.9725	1.21857e-06	1.84262e-05	2.27635	1.51854	1.63774	1.57091	3.15435	3.97899
ENSMUSG00000090213	Tmem189	0.291426	1.96282	1.20697e-15	6.86905e-14	5.29105	4.8555	4.99267	4.6275	6.40665	7.20736
ENSMUSG00000022421	Nptxr	0.366732	1.96173	1.69017e-06	2.48064e-05	1.64292	2.22129	2.0085	1.03016	3.41085	3.81083
ENSMUSG00000026355	Mcm6	-0.433744	1.95804	6.58914e-18	5.16711e-16	3.42406	2.84915	3.69941	3.53244	5.23231	5.97418
ENSMUSG00000041219	Arhgap11a	0.240451	1.95358	1.20364e-13	5.4847e-12	3.89827	3.43281	3.57491	3.35868	5.11966	5.80135
ENSMUSG00000041859	Mcm3	-0.526849	1.94941	2.50601e-17	1.76969e-15	2.52605	1.99782	2.86536	2.78376	4.50104	5.11087
ENSMUSG00000000682	Cd52	-0.379927	1.94919	7.15428e-05	0.000680515	-0.917448	-0.363257	0.132167	-0.564789	1.57393	1.71669
ENSMUSG00000051378	Kif18b	0.213327	1.94841	6.97965e-11	2.18426e-09	2.08956	2.30634	2.17206	1.83147	3.9469	4.0707
ENSMUSG00000037544	Dlgap5	-0.546112	1.94797	5.14392e-16	3.11126e-14	1.59217	1.66318	2.31919	2.02577	4.06335	4.28576
ENSMUSG00000017716	Birc5	0.0346054	1.94577	6.76835e-16	3.9692e-14	3.61959	3.11916	3.41726	3.34873	5.0869	5.65586
ENSMUSG00000058626	Capn11	0.265799	1.94546	0.0160652	0.061946	-1.58683	0.0669211	-0.210371	-1.16947	1.46705	0.772398
ENSMUSG00000034926	Dhcr24	0.711654	1.94056	0.00201232	0.0114401	1.13383	0.160511	0.0316358	0.200061	1.56412	2.36901
ENSMUSG00000024409	Psors1c2	0.317246	1.94006	0.000730801	0.00498336	0.426858	0.183716	0.321078	-0.306504	1.45062	2.32134
ENSMUSG00000031004	Mki67	0.127273	1.93706	4.34343e-28	7.60834e-26	5.90686	5.65618	5.76944	5.59325	7.46748	7.89434
ENSMUSG00000034206	Polq	-0.274665	1.9367	5.26356e-17	3.54975e-15	3.55754	2.88782	3.52713	3.59375	5.23532	5.83842
ENSMUSG00000079037	Prnp	-0.737159	1.93486	8.03964e-12	2.84616e-10	4.34686	4.08884	5.41812	4.35453	6.19111	7.51273
ENSMUSG00000031379	Pir	-1.04905	1.93423	0.000343476	0.0026071	-1.19621	-2.00709	-0.539067	-0.797498	0.545705	1.61502
ENSMUSG00000028438	Kif24	0.338777	1.93069	2.49823e-05	0.000269354	0.830812	0.9469	0.487831	0.70276	2.67723	2.34621
ENSMUSG00000032254	Kif23	-0.0974331	1.92778	7.42298e-16	4.33425e-14	3.88968	3.54495	4.0323	3.63322	5.43453	6.17834
ENSMUSG00000021485	Mxd3	-0.102699	1.92666	1.51441e-11	5.18435e-10	2.48602	2.33019	2.78362	2.21721	4.12104	4.84327
ENSMUSG00000022696	Sidt1	1.62846	1.92391	0.00497434	0.0239964	0.635425	1.34327	-0.332727	-0.476288	1.68128	1.117
ENSMUSG00000074476	Spc24	-0.823301	1.92342	1.247e-17	9.29257e-16	2.20808	1.77356	2.97941	2.68118	4.41905	5.15179
ENSMUSG00000028068	Iqgap3	0.0891059	1.91779	3.89476e-20	3.86268e-18	4.44614	4.0483	4.25121	4.14034	5.91167	6.42037
ENSMUSG00000026779	Mastl	-0.189075	1.91641	1.71273e-13	7.57419e-12	2.00533	1.88891	2.2221	2.08568	3.99248	4.24531
ENSMUSG00000026622	Nek2	0.0504326	1.91286	1.13707e-08	2.55193e-07	1.99292	1.65744	1.96251	1.6354	3.40683	4.06942
ENSMUSG00000030677	Kif22	0.260249	1.90998	3.51778e-10	9.88498e-09	4.19833	3.78913	4.02428	3.46362	5.19523	6.16509
ENSMUSG00000053925	Gm9929	1.13168	1.90495	0.033022	0.108127	0.733988	-0.0137085	-0.250543	-0.981247	0.311093	1.78949
ENSMUSG00000056394	Lig1	-0.438084	1.90456	3.47386e-25	5.03822e-23	3.72368	3.65678	4.33389	3.94049	5.87862	6.33892
ENSMUSG00000021569	Trip13	-0.156767	1.90448	5.58146e-12	2.04018e-10	2.36224	2.00049	2.50049	2.22635	3.98479	4.62068
ENSMUSG00000029228	Lnx1	0.372201	1.90257	0.000677108	0.00467631	1.01836	-0.0284266	-0.0582702	0.53675	1.90031	2.35207
ENSMUSG00000029381	Shroom3	-0.0111408	1.90249	1.65294e-22	1.8894e-20	6.59309	6.56536	6.84784	6.34339	8.30641	8.83859
ENSMUSG00000036093	Arl5a	-0.036586	1.89837	8.03825e-16	4.65321e-14	4.6774	4.18788	4.66835	4.33621	6.01933	6.84099
ENSMUSG00000002578	Ikzf4	0.0579789	1.8897	0.000108322	0.000970798	0.692803	0.0323564	0.409071	0.320644	1.81515	2.56402
ENSMUSG00000029641	Rasl11a	-0.0204129	1.88889	2.90912e-08	6.0929e-07	2.14563	1.80773	2.27517	1.73093	3.46528	4.34742
ENSMUSG00000041649	Klf8	-0.175969	1.88883	1.51739e-07	2.79217e-06	0.945074	1.03572	0.988407	1.35079	3.30523	2.8522
ENSMUSG00000046591	Ticrr	-0.361529	1.88552	8.23247e-08	1.59769e-06	1.47454	0.564279	1.37464	1.57928	3.00888	3.7145
ENSMUSG00000085415	Selenok-ps1	2.20041	1.88484	0.00133564	0.00819238	1.15051	1.42796	-0.903911	-0.47421	1.42151	0.714362
ENSMUSG00000063506	Arhgap22	-1.57118	1.88369	6.09865e-07	9.79269e-06	-1.0041	-1.45986	0.346664	-0.171711	1.41551	2.38964
ENSMUSG00000028389	Zfp37	-0.426262	1.88263	1.41476e-07	2.63932e-06	1.08114	0.510681	1.38717	1.11367	2.70088	3.54484
ENSMUSG00000004665	Cnn2	-1.0511	1.87988	1.87654e-31	3.72216e-29	5.14864	4.84024	6.27529	5.84244	7.61875	8.36
ENSMUSG00000026950	Neb	-0.452896	1.87971	6.87176e-21	7.18499e-19	3.12732	2.72887	3.43015	3.39084	5.12086	5.55861
ENSMUSG00000035184	Fam124a	0.722438	1.87743	0.00025431	0.00200358	1.99012	0.999854	0.576488	1.1829	2.59336	2.97722
ENSMUSG00000074896	Ifit3	0.830578	1.8741	0.0121338	0.0492953	1.10815	-0.0444502	-1.00395	0.320653	1.7671	1.5951
ENSMUSG00000030268	Bcat1	0.594243	1.87184	0.0422198	0.129925	-0.654713	0.3294	-0.0928221	-1.94801	0.656398	1.52748
ENSMUSG00000060487	Samd5	0.432591	1.87179	5.54356e-07	9.01134e-06	2.44828	1.94821	1.95453	1.67234	3.28235	4.0646
ENSMUSG00000030316	Tamm41	0.0455245	1.87175	2.72312e-14	1.31177e-12	3.22647	2.86455	3.11388	2.95239	4.686	5.20941
ENSMUSG00000022041	Chrna2	1.31448	1.86937	0.000217996	0.00175857	2.4314	1.68754	0.467149	1.13549	2.69379	2.76932
ENSMUSG00000063018	2010204K13Rik	-0.276489	1.86711	0.0125049	0.0504837	-1.60331	-0.280591	-0.0281758	-2.06865	0.732197	1.44995
ENSMUSG00000039187	Fanci	1.16566	1.86573	0.00390955	0.0197277	1.32986	1.45288	0.715982	-0.292763	1.66937	2.5551
ENSMUSG00000040606	Kazn	-0.383145	1.8632	4.19884e-17	2.87482e-15	3.24878	2.80849	3.54853	3.33589	5.01533	5.66826
ENSMUSG00000071537	Klrg2	-0.0315209	1.8597	5.26786e-05	0.000519393	0.615402	0.532302	0.965035	0.217927	2.00947	2.83967
ENSMUSG00000084128	Esrp2	0.20986	1.85934	4.07118e-05	0.000416001	1.7156	0.62786	0.814826	1.29522	2.62302	3.23037
ENSMUSG00000031861	Lpar2	-1.06928	1.8593	1.47152e-07	2.7301e-06	0.736696	-0.678717	1.03206	1.36488	2.46931	3.5519
ENSMUSG00000023505	Cdca3	-0.431585	1.85867	2.49996e-19	2.29384e-17	3.63202	3.01997	3.76778	3.85844	5.45942	5.98082
ENSMUSG00000029664	Tfpi2	0.16478	1.85729	0.00694753	0.0313721	0.0247199	-1.19186	-0.765922	-0.222022	0.879845	1.55252
ENSMUSG00000049807	Arhgap23	-0.374905	1.85671	5.44041e-23	6.49383e-21	5.97661	5.80457	6.52574	6.0133	7.84588	8.53037
ENSMUSG00000052331	Ankrd44	-0.247852	1.85584	4.22946e-15	2.27279e-13	3.11635	2.82631	3.41857	3.05047	4.80757	5.46571
ENSMUSG00000035873	Pawr	-0.936758	1.85535	4.0154e-09	9.79379e-08	0.426065	-0.237523	0.699952	1.24247	2.80894	2.93001
ENSMUSG00000027075	Slc43a1	-0.204286	1.8552	2.55103e-10	7.38375e-09	1.83139	1.95491	2.37237	1.75338	3.75337	4.24883
ENSMUSG00000052713	Zfp608	0.372346	1.85438	3.088e-20	3.08526e-18	4.42197	4.31683	4.0277	4.02316	5.89085	6.00053
ENSMUSG00000092486	2610524H06Rik	-0.184742	1.85377	0.00628639	0.0290181	-0.324834	-1.02538	-1.44759	0.0856609	1.64829	0.815583
ENSMUSG00000020911	Krt19	-0.392905	1.85119	0.00012737	0.00111484	1.23197	0.820745	1.90574	0.715511	2.32878	3.93024
ENSMUSG00000009246	Trpm5	-0.711693	1.84638	2.18533e-05	0.000239835	-0.396092	-1.05636	-0.285964	0.0146807	1.47038	1.83
ENSMUSG00000086536	Gm12264	-0.182842	1.84611	2.13745e-06	3.05725e-05	0.463321	0.926757	1.24998	0.561329	2.66599	2.8912
ENSMUSG00000022422	Dscc1	-0.882264	1.84293	1.89799e-08	4.08294e-07	1.04924	0.0196528	1.48499	1.55899	2.86273	3.81832
ENSMUSG00000026196	Bard1	-0.234732	1.84207	7.90854e-16	4.59786e-14	3.59217	3.037	3.63272	3.56104	5.16348	5.79033
ENSMUSG00000040675	Mthfd1l	-0.343502	1.83924	0.000116751	0.00103669	0.423215	-0.333013	0.584813	0.302191	1.69828	2.73712
ENSMUSG00000051674	Dcun1d4	0.223528	1.83832	5.11123e-22	5.65085e-20	5.1626	4.77546	4.77245	4.7899	6.49523	6.86492
ENSMUSG00000020185	E2f7	-0.393652	1.83616	4.50315e-08	9.14736e-07	2.03679	1.75924	2.6624	1.83432	3.55765	4.66329
ENSMUSG00000053746	Ptrh1	-0.146903	1.83491	3.50321e-07	5.98118e-06	1.99648	1.17798	1.85772	1.7829	3.19685	4.09017
ENSMUSG00000053113	Socs3	-0.0850042	1.83478	3.36405e-06	4.59719e-05	2.67633	2.49959	3.14353	2.03096	3.82129	5.11059
ENSMUSG00000026683	Nuf2	0.227154	1.82852	3.03966e-09	7.56437e-08	3.24832	2.4845	2.64723	2.78824	4.26483	4.88763
ENSMUSG00000005667	Mthfd2	-0.169358	1.82561	7.98194e-07	1.25332e-05	1.85717	1.23442	1.948	1.55831	3.05614	4.06857
ENSMUSG00000064602	Snora41	0.811065	1.8251	0.0443782	0.134179	0.535391	-0.209349	-1.52055	0.0845346	1.61124	0.750898
ENSMUSG00000021965	Ska3	-0.300297	1.82491	6.37125e-14	3.00474e-12	2.66969	2.37934	2.99705	2.68659	4.41523	5.01604
ENSMUSG00000006585	Cdt1	-0.396573	1.81977	2.08364e-16	1.29512e-14	3.48945	3.14892	3.92409	3.54062	5.22928	5.95327
ENSMUSG00000015947	Fcgr1	-0.0270825	1.81881	0.00150556	0.00902947	0.353173	-0.417898	-0.674033	0.536786	2.03862	1.59887
ENSMUSG00000047963	Stbd1	0.387138	1.81798	0.0115599	0.0474497	0.741652	-0.177845	0.244291	-0.223638	0.983097	2.37052
ENSMUSG00000021057	Akap5	-0.911376	1.81747	0.000142068	0.00121896	-1.00919	-1.39519	-0.258448	-0.65517	0.844176	1.6269
ENSMUSG00000020493	Prr11	-0.162328	1.81185	4.78025e-06	6.20562e-05	1.02102	0.548508	1.08603	0.867777	2.43046	3.12122
ENSMUSG00000002265	Peg3	0.061848	1.81064	1.11347e-21	1.21117e-19	8.20157	8.1413	8.24933	8.01311	9.86675	10.1632
ENSMUSG00000073154	9330158H04Rik	0.474181	1.80994	2.26432e-21	2.40482e-19	4.93538	5.00497	4.60644	4.44234	6.35688	6.45138
ENSMUSG00000052415	Tchh	0.398086	1.80857	0.000295696	0.00229347	2.00293	1.74316	1.93059	0.959838	2.62283	3.85335
ENSMUSG00000049940	Pgrmc2	-0.386291	1.80767	3.72289e-17	2.5751e-15	4.21491	3.99886	4.77495	4.20577	5.9596	6.74483
ENSMUSG00000019214	Chtf18	-0.114188	1.80639	3.85615e-16	2.36417e-14	2.87173	2.6538	2.88537	2.91722	4.67055	4.85662
ENSMUSG00000030786	Itgam	-0.053315	1.80636	0.00100922	0.00648828	-0.564488	0.140653	0.30453	-0.562056	1.58648	1.74792
ENSMUSG00000040084	Bub1b	0.211737	1.80204	1.48946e-11	5.11191e-10	3.3955	2.99887	3.11561	2.9323	4.58039	5.16033
ENSMUSG00000017499	Cdc6	-0.61118	1.80099	1.71187e-10	5.07465e-09	1.48624	1.35954	2.29922	1.71413	3.49454	4.20634
ENSMUSG00000023940	Sgo1	0.326063	1.79763	1.98818e-07	3.54248e-06	2.66071	2.07751	2.14092	2.06384	3.58537	4.24566
ENSMUSG00000036053	Fmnl2	0.0562426	1.79566	4.7854e-12	1.77323e-10	4.54696	3.94292	4.36311	4.10802	5.62007	6.47921
ENSMUSG00000048922	Cdca2	0.00123916	1.79515	4.27831e-13	1.79211e-11	4.3662	3.79352	4.22898	4.02389	5.56189	6.33966
ENSMUSG00000019942	Cdk1	-0.268942	1.79399	4.41978e-13	1.83994e-11	3.951	3.18698	3.92951	3.89311	5.3269	6.12732
ENSMUSG00000026749	Nek6	-0.402848	1.79188	4.60829e-08	9.33282e-07	3.52707	2.87366	3.96521	3.26463	4.70186	6.05585
ENSMUSG00000027496	Aurka	0.0581514	1.787	9.48347e-11	2.91374e-09	3.48241	2.87265	3.23422	3.11772	4.62648	5.35274
ENSMUSG00000055541	Lair1	0.219244	1.7863	0.0169432	0.0645383	-0.461594	-0.245732	-0.0416	-1.29496	0.571381	1.60888
ENSMUSG00000024795	Kif20b	-0.078811	1.78562	3.86869e-13	1.63577e-11	3.21809	2.66987	3.06169	3.0891	4.64309	5.1639
ENSMUSG00000015880	Ncapg	-0.894153	1.78372	5.69194e-12	2.06935e-10	1.03952	0.641909	1.55021	1.91434	3.54378	3.57726
ENSMUSG00000025001	Hells	-0.222508	1.78355	2.65733e-26	4.21672e-24	4.4965	4.43572	4.85344	4.55922	6.38112	6.73612
ENSMUSG00000034813	Grip1	0.409759	1.78154	0.0122885	0.0498189	0.870402	0.0255219	0.400151	-0.136629	1.09578	2.47744
ENSMUSG00000026582	Sele	-1.11194	1.78134	3.05828e-05	0.000322015	-1.16696	-0.716944	0.464165	-0.623169	1.41877	2.05609
ENSMUSG00000020787	P2rx1	-0.283735	1.77914	0.000280382	0.00218601	-0.42393	-0.285671	0.109998	-0.33215	1.4797	1.78359
ENSMUSG00000026646	Suv39h2	-0.295838	1.77861	3.53443e-05	0.00036671	0.405366	-0.241236	0.197798	0.652777	2.09532	2.28695
ENSMUSG00000022769	Sdf2l1	0.0244563	1.77681	0.000511811	0.00365835	0.707615	0.571638	1.01033	0.1249	1.82988	2.85129
ENSMUSG00000041431	Ccnb1	-0.0655608	1.77677	6.61001e-09	1.53982e-07	3.72339	2.61344	3.12727	3.58542	4.85511	5.50692
ENSMUSG00000015134	Aldh1a3	0.312575	1.77566	0.00150331	0.00902717	0.309594	0.0726033	-0.0404161	-0.0746545	1.52777	1.799
ENSMUSG00000093898	Gm3629	0.125457	1.77508	7.48445e-06	9.31276e-05	1.07574	1.06668	1.06423	0.877621	2.66562	2.8613
ENSMUSG00000043088	Il17re	0.44755	1.76976	0.00259384	0.0140055	0.543549	1.03206	0.864057	-0.230279	1.84507	2.4509
ENSMUSG00000002897	Il17ra	-0.240597	1.76868	3.58963e-08	7.41455e-07	2.99204	2.36541	3.21121	2.67967	4.11595	5.27412
ENSMUSG00000035299	Mid1	-0.530624	1.76765	1.20973e-18	1.02622e-16	3.00362	2.68078	3.48731	3.29834	4.94811	5.45991
ENSMUSG00000024065	Ehd3	0.620176	1.76713	0.0414481	0.128105	0.305468	0.326844	0.259604	-1.13937	0.664467	2.04207
ENSMUSG00000023243	Kcnk5	0.23902	1.76469	0.0212129	0.0767901	-0.201906	0.229211	0.357238	-1.23701	0.859351	2.02248
ENSMUSG00000068748	Ptprz1	0.25229	1.76449	1.05417e-05	0.000126952	1.63851	1.1535	1.18558	1.22401	2.75569	3.20227
ENSMUSG00000022322	Shcbp1	-0.196684	1.76242	1.50906e-10	4.51313e-09	2.96986	2.74361	3.34594	2.73588	4.43848	5.27479
ENSMUSG00000079139	Gm4204	0.468568	1.75792	0.0029798	0.0157367	0.12191	0.716422	0.220473	-0.142628	1.87852	1.64711
ENSMUSG00000109299	Gm45164	-1.67603	1.75015	6.81304e-06	8.55627e-05	-2.0073	-1.38923	-0.115283	-0.430361	1.54378	1.2408
ENSMUSG00000056025	Clca3a1	-0.159123	1.74995	3.30674e-17	2.31095e-15	4.13143	3.78829	4.26339	4.03021	5.65792	6.23424
ENSMUSG00000048327	Ckap2l	-0.307774	1.74851	1.43574e-12	5.62943e-11	2.32622	2.38126	2.90432	2.3992	4.24696	4.69705
ENSMUSG00000056220	Pla2g4a	-0.150307	1.74752	0.00719604	0.0322566	1.73196	0.268385	1.59745	1.05877	1.83029	3.83255
ENSMUSG00000050370	Ch25h	-0.852588	1.74466	1.24562e-05	0.000147247	0.596606	0.308922	1.70881	0.632878	2.2445	3.60812
ENSMUSG00000074802	Gas2l3	0.159679	1.74416	3.24744e-07	5.58692e-06	2.38782	1.74346	1.92998	2.02445	3.47067	4.02055
ENSMUSG00000028613	Lrp8	0.457323	1.74064	0.000141298	0.00121467	3.04567	2.19476	2.43704	2.04326	3.30389	4.54858
ENSMUSG00000002068	Ccne1	-0.430816	1.74027	2.74512e-09	6.89501e-08	2.15891	1.46687	2.36664	2.22203	3.61899	4.45564
ENSMUSG00000074060	Fbxw15	-2.55563	1.73934	2.02817e-07	3.60897e-06	-2.08977	-1.89941	-0.320384	0.183137	1.96558	1.2717
ENSMUSG00000045328	Cenpe	-0.212822	1.73604	2.03126e-12	7.87288e-11	3.69024	3.02326	3.66284	3.60181	5.03379	5.7618
ENSMUSG00000037784	Dzip1l	-0.255294	1.73474	5.13239e-26	7.86655e-24	4.89817	4.51586	4.98209	5.01202	6.61827	6.97065
ENSMUSG00000078521	Aunip	-1.3026	1.73453	5.86862e-06	7.46755e-05	-1.12804	-1.31964	-0.251563	0.0294107	1.59665	1.50728
ENSMUSG00000005087	Cd44	-0.301284	1.73406	2.22474e-09	5.64048e-08	2.56562	2.34385	3.06839	2.40165	4.07266	4.96116
ENSMUSG00000026458	Ppfia4	-0.0663052	1.73338	3.1869e-28	5.6559e-26	6.26113	6.05071	6.30571	6.19292	7.8884	8.21161
ENSMUSG00000044647	Csrnp3	0.895331	1.73088	0.0101152	0.0425292	0.904048	0.7822	-0.378592	0.361428	2.01699	1.39882
ENSMUSG00000021714	Cenpk	-0.664693	1.73084	0.000302021	0.00233984	-0.543429	0.424332	1.21711	-0.433719	1.99414	2.6772
ENSMUSG00000026669	Mcm10	0.254282	1.72931	3.14009e-13	1.33607e-11	3.33191	3.21754	3.05527	3.04434	4.77551	4.90081
ENSMUSG00000032076	Cadm1	0.00822769	1.72895	6.34778e-13	2.58667e-11	3.77478	3.88389	4.12871	3.50764	5.3702	5.88215
ENSMUSG00000102562	Gm37694	0.870506	1.7284	0.00459841	0.022513	1.33735	1.04063	0.658026	0.100601	1.63335	2.48749
ENSMUSG00000022346	Myc	0.236638	1.72704	2.25192e-07	3.97564e-06	4.63881	3.65631	4.023	3.99876	5.22475	6.23149
ENSMUSG00000036768	Kif15	-0.311501	1.72695	1.92057e-15	1.07936e-13	3.86319	3.31893	4.00349	3.90103	5.39708	6.0438
ENSMUSG00000014782	Plekhg4	0.108554	1.72522	0.0086815	0.0376084	0.462479	-0.234091	0.362999	-0.28057	0.973305	2.31344
ENSMUSG00000069910	Spdl1	0.574794	1.72459	1.80968e-06	2.63595e-05	2.96674	2.54226	2.366	2.07824	3.60945	4.3217
ENSMUSG00000001517	Foxm1	0.0430656	1.72405	1.3219e-14	6.67783e-13	4.56101	4.17367	4.48848	4.22022	5.79603	6.45163
ENSMUSG00000020897	Aurkb	-0.105897	1.72372	5.64409e-09	1.32626e-07	3.17735	2.78565	3.37137	2.81529	4.37194	5.31973
ENSMUSG00000017146	Brca1	-0.683561	1.72219	1.31261e-10	3.97854e-09	1.80162	1.6048	2.66476	2.05143	3.7224	4.53255
ENSMUSG00000097664	Gm26765	0.0701551	1.71835	1.36464e-05	0.000159223	1.4693	0.920095	1.16629	1.19085	2.63745	3.16209
ENSMUSG00000097098	9330111N05Rik	-0.887963	1.71814	5.10684e-08	1.02961e-06	0.429823	-0.171552	0.894432	1.08594	2.51065	2.92051
ENSMUSG00000079553	Kifc1	-0.130561	1.71683	1.24778e-13	5.6667e-12	3.5261	3.20214	3.65407	3.38597	4.99141	5.58347
ENSMUSG00000044645	Gm7334	0.0608301	1.71442	0.0324819	0.106805	0.134522	-1.52818	-0.591251	-0.229442	0.442322	1.74321
ENSMUSG00000054115	Skp2	-0.407602	1.71427	1.26183e-11	4.3865e-10	3.12701	2.26294	3.08708	3.28106	4.59648	5.26657
ENSMUSG00000029910	Mad2l1	-0.413392	1.71397	4.66856e-11	1.48864e-09	2.78141	2.05484	2.90738	2.88205	4.25221	5.00411
ENSMUSG00000050288	Fzd2	-0.314855	1.71086	4.88996e-25	6.94272e-23	4.08908	3.90785	4.36147	4.31603	6.00174	6.22841
ENSMUSG00000038943	Prc1	-0.314048	1.70942	2.87646e-10	8.2373e-09	2.2618	1.61992	2.15208	2.47055	3.90828	4.23169
ENSMUSG00000029414	Kntc1	-0.225779	1.70846	1.49685e-10	4.48656e-09	2.7175	2.50447	3.08298	2.58701	4.2427	4.9517
ENSMUSG00000031555	Adam9	-0.51993	1.70791	2.22778e-12	8.58521e-11	4.02664	3.50528	4.55897	4.05333	5.51509	6.54209
ENSMUSG00000039842	Mcph1	0.813772	1.70657	0.00343062	0.0177288	1.74622	0.956042	0.68206	0.641667	1.90325	2.73382
ENSMUSG00000023015	Racgap1	-0.0888027	1.70581	3.01537e-18	2.43541e-16	4.35723	3.9049	4.21701	4.30677	5.8467	6.20928
ENSMUSG00000022505	Emp2	-0.492907	1.70435	1.60914e-34	3.67866e-32	5.89552	6.08162	6.62585	6.3937	8.26711	8.31316
ENSMUSG00000005410	Mcm5	-0.626503	1.70332	2.04809e-23	2.53437e-21	3.68968	3.37346	4.24505	4.12237	5.72343	6.16234
ENSMUSG00000045751	Mms22l	-0.338784	1.70221	6.97876e-12	2.51683e-10	1.90153	2.02392	2.43653	2.19609	4.0143	4.13235
ENSMUSG00000112833	Gm36595	-1.36835	1.7015	0.000190955	0.00157241	-2.01287	-0.626859	0.298238	0.149866	2.395	1.15737
ENSMUSG00000034317	Trim59	-0.0354258	1.70126	5.06837e-11	1.60475e-09	3.85551	3.24239	3.70304	3.57934	5.00439	5.7412
ENSMUSG00000045932	Ifit2	-0.275905	1.69677	2.27861e-16	1.40981e-14	3.27114	2.85437	3.31168	3.42796	4.97469	5.27518
ENSMUSG00000030641	Ddias	0.336167	1.69651	2.91255e-07	5.04942e-06	2.53791	2.81676	2.69749	1.99717	3.90879	4.33026
ENSMUSG00000061048	Cdh3	-0.189341	1.69598	0.000993484	0.00640409	0.310325	-0.463623	0.210844	0.171581	1.41127	2.22449
ENSMUSG00000094344	Gm11942	-0.509963	1.6946	0.000546897	0.00387627	-0.978208	-0.474247	-0.118317	-0.404368	1.47919	1.26128
ENSMUSG00000032400	Zwilch	-0.261901	1.69279	7.18695e-14	3.37761e-12	3.77933	3.09827	3.68488	3.83964	5.24059	5.76689
ENSMUSG00000032515	Csrnp1	-0.578351	1.69245	3.66433e-11	1.19095e-09	3.7165	3.36002	4.4613	3.7406	5.28143	6.35861
ENSMUSG00000033730	Egr3	-0.54346	1.69181	6.41133e-10	1.75408e-08	1.59706	1.90069	2.61743	1.84817	3.79793	4.26357
ENSMUSG00000075408	6030408B16Rik	-1.17928	1.69146	0.000868662	0.00571259	-1.17156	-1.41111	0.0885032	-0.957146	0.545959	1.83115
ENSMUSG00000043895	S1pr2	-0.446691	1.69087	9.40503e-10	2.51697e-08	2.61235	2.00479	2.95248	2.64285	4.04252	4.9597
ENSMUSG00000037606	Osbpl5	0.0427456	1.69054	5.19794e-15	2.76023e-13	5.82399	5.23161	5.58427	5.48578	6.91797	7.60884
ENSMUSG00000036246	Gmip	-0.305091	1.69027	1.13004e-16	7.29279e-15	5.05957	4.65498	5.37568	4.99545	6.52128	7.3061
ENSMUSG00000021175	Cdca7l	-1.51863	1.68529	3.8432e-06	5.14544e-05	-1.23925	-0.666642	0.95155	-0.325551	1.71135	2.41585
ENSMUSG00000044037	Als2cl	0.203614	1.68477	4.34311e-12	1.63476e-10	6.48042	6.29475	6.48054	5.88345	7.53246	8.31522
ENSMUSG00000006398	Cdc20	-0.342478	1.68331	5.10681e-15	2.72256e-13	3.58903	2.99053	3.64119	3.7371	5.17052	5.67311
ENSMUSG00000038168	P3h2	0.722424	1.68094	0.0161561	0.0622254	0.354645	0.0649393	-0.370391	-0.425281	1.01626	1.36085
ENSMUSG00000034311	Kif4	-0.327818	1.68068	3.71674e-11	1.20508e-09	2.03954	2.45056	2.85071	2.28751	4.26128	4.41347
ENSMUSG00000044948	Cfap43	-0.72761	1.67814	2.20017e-33	4.71046e-31	3.81899	3.74783	4.51367	4.55061	6.26229	6.29651
ENSMUSG00000054793	Cadm4	-0.151842	1.6752	7.65279e-12	2.73071e-10	3.49876	2.77197	3.14352	3.53063	4.91104	5.25072
ENSMUSG00000036745	Ttll7	0.70352	1.67487	0.00198607	0.0113221	1.89426	1.09595	0.893444	0.914935	2.15723	2.93406
ENSMUSG00000097006	9530082P21Rik	0.134852	1.6735	0.000970954	0.00628418	1.29327	0.290171	0.219413	1.14343	2.40056	2.47964
ENSMUSG00000029436	Mmp17	-0.0339796	1.67336	0.000637895	0.00443959	0.345099	0.081267	0.388432	0.141869	1.66568	2.17608
ENSMUSG00000032783	Troap	-0.00627395	1.67234	5.50755e-12	2.02414e-10	3.5594	3.28624	3.60613	3.29477	4.88078	5.4653
ENSMUSG00000071715	Ncf4	-0.223585	1.67234	8.31731e-09	1.8982e-07	1.90628	2.18765	2.61251	1.92262	3.80902	4.21754
ENSMUSG00000026072	Il1r1	-0.295338	1.67025	8.46916e-16	4.88171e-14	4.05417	3.93766	4.54505	4.03785	5.71607	6.33978
ENSMUSG00000039239	Tgfb2	-0.44678	1.66735	1.09629e-18	9.35867e-17	4.53912	4.36183	5.14997	4.6518	6.29039	6.96584
ENSMUSG00000090877	Hspa1b	-0.159324	1.66623	0.00182041	0.0105596	-0.272926	-0.434401	-0.0201821	-0.381789	1.12756	1.65064
ENSMUSG00000020990	Cdkl1	-0.822712	1.66098	2.19344e-17	1.55711e-15	2.16936	1.99943	3.02321	2.80374	4.43329	4.82269
ENSMUSG00000022673	Mcm4	0.0381382	1.65634	2.4139e-11	7.99968e-10	2.91308	2.71091	2.84321	2.76126	4.37042	4.65454
ENSMUSG00000033031	Cip2a	-0.0352524	1.65589	1.45961e-18	1.22281e-16	4.72219	4.34015	4.62679	4.57991	6.10296	6.53187
ENSMUSG00000028370	Pappa	0.698275	1.64998	0.00530449	0.0253443	1.8063	0.846894	0.742141	0.795879	1.91056	2.81622
ENSMUSG00000003541	Ier3	-0.142525	1.64993	2.56816e-14	1.24602e-12	4.94656	4.46543	5.02299	4.74423	6.18942	6.94931
ENSMUSG00000054072	Iigp1	1.11601	1.64674	3.63347e-05	0.00037583	2.83911	2.58529	1.43358	1.82634	3.405	3.26605
ENSMUSG00000103891	Gm37941	0.220481	1.64579	0.00204747	0.011584	0.777606	0.103886	0.00566412	0.501867	1.81755	1.99507
ENSMUSG00000030978	Rrm1	-0.233916	1.64353	6.70302e-15	3.47732e-13	3.98388	3.56411	4.13005	3.95594	5.43654	6.03043
ENSMUSG00000068744	Psrc1	0.537888	1.64346	1.6162e-05	0.000185053	3.15254	3.02568	2.89339	2.15777	3.80407	4.66655
ENSMUSG00000029009	Mthfr	0.0538268	1.6432	3.77412e-19	3.3967e-17	7.41325	7.48137	7.58854	7.23241	8.98896	9.27697
ENSMUSG00000043004	Gng2	-1.3784	1.64142	1.12074e-08	2.52364e-07	-0.142498	-0.666959	0.803423	1.02955	2.41713	2.71546
ENSMUSG00000027811	4930579G24Rik	-0.436399	1.63953	0.000733481	0.004989	-0.752285	-0.0453531	0.388833	-0.37426	1.62889	1.68505
ENSMUSG00000036158	Prickle1	0.346758	1.63842	4.20296e-19	3.75427e-17	6.15436	5.9676	5.82852	5.65147	7.26212	7.62593
ENSMUSG00000028364	Tnc	-0.0248196	1.636	6.89419e-10	1.87478e-08	4.66111	4.39749	4.87305	4.21032	5.76682	6.69317
ENSMUSG00000017677	Wsb1	-0.229444	1.63366	1.76952e-17	1.26954e-15	8.22647	8.04608	8.54746	8.22062	9.82956	10.3368
ENSMUSG00000052298	Cdc42se2	0.0850777	1.62935	5.34169e-18	4.26324e-16	5.14719	4.88268	5.0497	4.86491	6.42294	6.87224
ENSMUSG00000025491	Ifitm1	-0.0179622	1.62634	0.00185133	0.0107033	0.395835	0.0911955	0.486174	0.0441273	1.49885	2.24553
ENSMUSG00000029283	Cdc7	-0.391429	1.6258	1.42871e-18	1.2044e-16	4.53684	4.08862	4.82273	4.65843	6.10677	6.71928
ENSMUSG00000030031	Kbtbd8	0.581247	1.6253	0.00247137	0.0134356	0.922728	0.884266	0.416285	0.362727	1.95323	2.04525
ENSMUSG00000037572	Wdhd1	-0.144302	1.62381	6.26755e-15	3.28937e-13	3.25837	3.07178	3.35064	3.31989	4.91042	5.12776
ENSMUSG00000035365	Parpbp	0.205314	1.6218	2.03186e-09	5.18067e-08	2.80986	2.63784	2.56865	2.53315	4.12301	4.33052
ENSMUSG00000057335	Cep170	-0.130498	1.62058	1.16975e-13	5.34835e-12	4.90125	4.61697	5.13546	4.66462	6.193	6.94814
ENSMUSG00000021411	Pxdc1	-0.531485	1.62008	4.78539e-09	1.13837e-07	3.06307	3.07171	4.02081	3.03044	4.7432	5.72492
ENSMUSG00000020571	Pdia6	-0.124806	1.61998	4.15952e-22	4.63666e-20	5.71132	5.51105	5.88557	5.63099	7.21394	7.6688
ENSMUSG00000050931	Sgms2	-0.080526	1.61948	0.00790477	0.0349114	-0.123395	0.0300985	0.457832	-0.655602	1.0824	2.04234
ENSMUSG00000033149	Phldb2	-0.0437241	1.61752	2.37285e-15	1.30633e-13	9.53753	9.41269	9.60307	9.48548	11.1124	11.3549
ENSMUSG00000049871	Nlrc3	0.486588	1.61542	1.19664e-07	2.26371e-06	3.2869	2.932	2.72623	2.60255	4.08518	4.56375
ENSMUSG00000038459	Abhd17c	0.0466504	1.61378	1.59103e-06	2.35306e-05	4.75044	3.88393	4.51191	4.17471	5.32212	6.52582
ENSMUSG00000027469	Tpx2	-0.088293	1.613	4.51896e-11	1.44435e-09	3.08776	2.9023	3.2766	2.91776	4.49205	5.03635
ENSMUSG00000034906	Ncaph	-0.173869	1.61216	2.01775e-08	4.3199e-07	3.59912	2.65382	3.32786	3.46704	4.62501	5.43113
ENSMUSG00000042842	Serpinb6b	0.496903	1.60632	5.0521e-09	1.19549e-07	5.08334	4.56889	4.49225	4.24934	5.62944	6.3868
ENSMUSG00000052085	Dock8	-0.0423723	1.6055	1.13994e-13	5.22977e-12	3.81731	3.4159	3.6714	3.72351	5.18612	5.53544
ENSMUSG00000104392	Gm37962	1.28258	1.60515	0.01611	0.0620657	1.06227	0.92892	-0.434847	0.0803166	1.57955	1.19774
ENSMUSG00000007080	Pole	-0.103357	1.60477	6.92595e-21	7.18594e-19	4.49724	4.31698	4.57049	4.50362	6.08402	6.33114
ENSMUSG00000000183	Fgf6	-0.38598	1.60174	3.0217e-05	0.000318661	0.285641	0.332256	0.651503	0.720402	2.34265	2.22713
ENSMUSG00000012017	Scarf2	-0.239146	1.59906	6.22652e-10	1.70698e-08	6.58724	6.03168	6.8386	6.30448	7.6317	8.72138
ENSMUSG00000062937	Mtap	0.187072	1.59797	2.69727e-07	4.71254e-06	3.88284	3.20563	3.51625	3.31547	4.58462	5.4626
ENSMUSG00000036036	Zfp57	-0.356998	1.59772	9.7618e-14	4.55596e-12	4.83841	4.53155	5.3162	4.77748	6.26633	7.11191
ENSMUSG00000037411	Serpine1	0.043061	1.59339	1.00909e-05	0.000121959	4.44911	4.18841	4.72226	3.72046	5.21322	6.47572
ENSMUSG00000116288	Gm41349	0.0991007	1.59295	5.33603e-05	0.00052573	1.15046	1.21396	1.10331	1.12047	2.76527	2.6846
ENSMUSG00000041688	Amot	-1.33636	1.59295	1.84249e-07	3.31664e-06	-0.622533	-0.549102	0.591078	0.648514	2.27661	2.14575
ENSMUSG00000059791	Nrm	-0.300562	1.59208	4.72166e-13	1.95355e-11	3.77554	3.30834	3.97497	3.78158	5.17899	5.83958
ENSMUSG00000024421	Lama3	0.863361	1.59164	1.23612e-07	2.33185e-06	4.67001	4.00997	3.35435	3.72243	5.05068	5.34264
ENSMUSG00000057836	Xlr3a	0.393181	1.5915	0.0357284	0.114685	1.19747	0.436569	0.969891	-0.0701106	0.897973	2.69887
ENSMUSG00000022636	Alcam	-0.158167	1.59139	3.42668e-08	7.0997e-07	3.06416	2.41077	3.04415	2.8542	4.13029	4.97363
ENSMUSG00000073412	Lst1	-0.0634525	1.59107	0.00355381	0.0182536	-0.024114	-0.387643	-0.360961	0.080511	1.45913	1.38119
ENSMUSG00000028718	Stil	-0.709191	1.58624	3.44279e-10	9.71471e-09	2.59758	1.81517	3.0472	2.93298	4.13756	5.03419
ENSMUSG00000044433	Camsap3	0.940517	1.5861	0.0244079	0.0854589	0.768053	0.354213	-0.312073	-0.181405	1.12871	1.41188
ENSMUSG00000031262	Cenpi	-0.414848	1.58502	2.58914e-13	1.11218e-11	2.92714	3.17409	3.76195	3.15808	4.95543	5.31235
ENSMUSG00000039542	Ncam1	-0.0495594	1.58256	1.80276e-14	8.93958e-13	3.94406	3.6432	3.90703	3.83814	5.3265	5.69625
ENSMUSG00000038379	Ttk	-0.108887	1.58194	6.52214e-11	2.05539e-09	2.73963	2.56884	2.86149	2.7103	4.26473	4.58672
ENSMUSG00000032113	Chek1	-0.578717	1.58188	6.16452e-17	4.11619e-15	3.0539	2.62043	3.37731	3.5134	4.93842	5.2358
ENSMUSG00000032586	Traip	-0.0339011	1.5803	4.34277e-09	1.05351e-07	2.96622	2.5017	2.85474	2.76398	4.14993	4.7052
ENSMUSG00000115518	Gm10791	0.663449	1.57883	0.0101027	0.0425167	0.976802	0.511469	0.186161	0.149641	1.43818	1.94004
ENSMUSG00000039814	Xkr5	-0.128605	1.57881	0.000443739	0.00324398	0.464322	0.543912	0.916992	0.308895	1.94388	2.47239
ENSMUSG00000001131	Timp1	-0.354246	1.57868	2.96509e-06	4.08533e-05	1.78124	1.01078	1.82463	1.80289	2.99446	3.78665
ENSMUSG00000005470	Asf1b	-0.956404	1.57681	4.62886e-07	7.66062e-06	0.246188	-0.130916	1.03285	0.904069	2.29135	2.79723
ENSMUSG00000036006	Ripor2	0.123584	1.57483	4.82552e-11	1.53145e-09	3.77837	3.55836	3.71357	3.42515	4.93563	5.44407
ENSMUSG00000039232	Stx11	1.2391	1.57071	0.183319	0.364691	-0.0367713	1.50012	0.449102	-1.91637	0.853965	1.68254
ENSMUSG00000027907	S100a11	-0.811082	1.5699	7.83664e-10	2.12132e-08	2.9052	2.77863	4.06331	3.12087	4.68535	5.75437
ENSMUSG00000033847	Pla2g4c	-0.360486	1.56592	3.15793e-05	0.000331731	0.795119	0.277725	0.748611	1.10419	2.42927	2.59109
ENSMUSG00000073421	H2-Ab1	-0.965916	1.56465	2.78399e-05	0.000297076	-0.605656	-0.52258	0.168187	0.430851	2.02712	1.68138
ENSMUSG00000094628	Gm3252	-0.76205	1.56374	1.68759e-07	3.06768e-06	1.50474	1.18721	2.42164	1.72026	3.13687	4.15577
ENSMUSG00000020961	Ston2	0.899125	1.56255	0.0855085	0.214873	1.03348	0.43704	0.334201	-0.612877	0.554271	2.09778
ENSMUSG00000019916	P4ha1	0.0501991	1.55704	2.73346e-12	1.05039e-10	5.60742	5.18593	5.53848	5.212	6.59865	7.34663
ENSMUSG00000043079	Synpo	-0.0314008	1.55527	2.81436e-09	7.05578e-08	7.15078	6.7598	7.28975	6.69468	8.08447	9.07051
ENSMUSG00000043419	Rnf227	0.629897	1.55496	0.041214	0.127623	0.534982	0.456717	0.321265	-0.594505	0.892081	1.88612
ENSMUSG00000028175	Depdc1a	-0.40327	1.55431	1.30059e-12	5.12933e-11	2.74359	2.65104	3.28516	2.91962	4.49623	4.95432
ENSMUSG00000053931	Cnn3	-0.51823	1.55288	1.05226e-13	4.84398e-12	4.37671	3.97435	4.93931	4.48025	5.86815	6.72958
ENSMUSG00000024222	Fkbp5	-0.149787	1.55275	5.04196e-05	0.000498578	1.61405	1.26633	1.85684	1.32413	2.71601	3.59644
ENSMUSG00000030254	Rad18	-1.15466	1.5527	2.39661e-06	3.38841e-05	-0.416388	-0.185542	1.07377	0.353073	2.06414	2.55399
ENSMUSG00000036459	Wtip	-0.164577	1.55197	1.95153e-18	1.61486e-16	6.25879	5.79726	6.26893	6.19678	7.57181	8.10549
ENSMUSG00000021697	Depdc1b	-0.227324	1.54975	0.000946945	0.00615834	-0.0511252	0.00411724	0.358907	0.0334419	1.5896	1.85983
ENSMUSG00000026383	Epb41l5	0.46512	1.5469	3.95502e-08	8.09488e-07	3.52216	3.22422	2.99614	2.89181	4.33755	4.73983
ENSMUSG00000025395	Prim1	-0.0185223	1.54626	5.60857e-12	2.04455e-10	4.0259	3.49992	3.73103	3.9223	5.26736	5.60208
ENSMUSG00000032020	Ubash3b	-0.313312	1.5457	9.21342e-07	1.435e-05	2.06883	2.00102	2.69677	1.92622	3.49403	4.33239
ENSMUSG00000026020	Nop58	-0.0425836	1.54423	6.11396e-14	2.89351e-12	5.40967	4.90685	5.31543	5.17076	6.5072	7.15469
ENSMUSG00000032218	Ccnb2	-0.519996	1.54358	1.24693e-09	3.24684e-08	2.22628	1.56821	2.39333	2.56706	3.82219	4.30653
ENSMUSG00000020032	Nuak1	-0.0451233	1.53878	1.69183e-17	1.23348e-15	5.31236	5.51686	5.70319	5.23892	6.96759	7.22736
ENSMUSG00000001403	Ube2c	-0.195136	1.53762	1.94313e-08	4.16677e-07	3.07881	2.82425	3.42843	2.85799	4.31307	5.13807
ENSMUSG00000017724	Etv4	-0.728744	1.53683	9.10884e-13	3.63491e-11	2.12387	1.6848	2.66356	2.68628	4.05215	4.46849
ENSMUSG00000040424	Hipk4	-0.325449	1.53368	1.74564e-10	5.16341e-09	2.50929	2.05844	2.53094	2.75049	4.11563	4.34692
ENSMUSG00000018983	E2f2	-0.503915	1.53325	2.70771e-06	3.77679e-05	1.79152	1.0648	2.10477	1.86714	3.02789	3.99225
ENSMUSG00000046179	E2f8	-0.0852524	1.53237	5.64673e-05	0.000551536	2.2162	1.23669	1.82459	1.99729	3.03933	3.84614
ENSMUSG00000003032	Klf4	-0.650099	1.53171	2.13816e-11	7.12087e-10	4.62357	4.35169	5.50144	4.72631	6.16198	7.20899
ENSMUSG00000058290	Espl1	0.0829477	1.53118	1.52867e-10	4.56166e-09	5.04892	4.83327	5.13053	4.59037	6.06989	6.82569
ENSMUSG00000031204	Asb12	-0.106017	1.53087	0.000757193	0.00510396	0.696792	1.01917	1.39269	0.422806	2.18723	2.83473
ENSMUSG00000065530	Mir99a	0.717261	1.53008	9.81237e-07	1.52126e-05	3.22962	3.57292	2.82238	2.65953	4.41567	4.23522
ENSMUSG00000030346	Rad51ap1	-0.0230413	1.52834	2.63453e-09	6.64198e-08	3.52263	2.91015	3.25606	3.33355	4.59903	5.13401
ENSMUSG00000060419	Rps16-ps2	-0.281151	1.52744	0.0283896	0.096066	0.101778	-1.76645	-0.70944	0.211491	0.731797	1.6791
ENSMUSG00000072966	Gprasp2	0.202604	1.5262	1.18473e-11	4.12911e-10	3.98639	4.15604	3.86168	3.9407	5.61399	5.36532
ENSMUSG00000002105	Slc39a13	0.0644098	1.52606	1.79783e-15	1.01461e-13	7.6048	7.10658	7.25096	7.41234	8.75818	9.09502
ENSMUSG00000083195	Gm13567	1.04138	1.52431	0.00427362	0.0211958	1.4614	2.19425	1.13488	0.774357	2.66328	2.29095
ENSMUSG00000030849	Fgfr2	0.623575	1.52188	0.000367942	0.00276788	2.02934	2.12543	1.66434	1.28783	2.91137	3.1918
ENSMUSG00000060808	B9d1os	-0.368131	1.51731	0.00619032	0.0286629	-0.31159	-0.9988	-0.756631	0.0291717	1.2026	1.10401
ENSMUSG00000022952	Runx1	-0.202658	1.51724	0.00202341	0.0114864	-0.0133223	0.0514036	0.467013	-0.0845875	1.45941	1.94628
ENSMUSG00000063873	Slc24a3	0.017096	1.51723	0.0152239	0.0593466	0.872597	0.200247	0.905659	0.151481	1.23599	2.66252
ENSMUSG00000026955	Sapcd2	0.212628	1.51557	4.39312e-06	5.75845e-05	2.967	2.70336	2.87942	2.38378	3.80957	4.56885
ENSMUSG00000046230	Vps13a	0.219427	1.51288	1.94097e-13	8.49994e-12	6.5655	6.30883	6.39955	6.07835	7.52057	8.09844
ENSMUSG00000018800	Abca5	0.133151	1.51273	1.86915e-07	3.35253e-06	4.19558	3.68762	4.02399	3.66027	4.94131	5.813
ENSMUSG00000039055	Eme1	-0.427995	1.51192	0.00112508	0.00709117	-0.430696	0.450474	0.923681	-0.0743557	1.95104	2.06791
ENSMUSG00000104222	Gm7292	0.385413	1.51173	0.0292025	0.0981272	0.283338	1.05271	0.834361	-0.530597	1.54666	2.14224
ENSMUSG00000020607	Fam84a	0.610051	1.51118	0.0922806	0.226759	0.593861	0.767388	0.675888	-0.870348	0.811742	2.18445
ENSMUSG00000032419	Tbx18	0.20348	1.51068	3.87133e-08	7.95984e-07	5.56769	5.14646	5.42702	4.91137	6.23835	7.17522
ENSMUSG00000047139	Cd24a	-0.264262	1.51051	0.00211591	0.0118815	0.248779	-0.492536	-0.0535538	0.354478	1.47833	1.81162
ENSMUSG00000024737	Slc15a3	0.124555	1.51035	0.060209	0.167305	-1.20124	0.249844	0.125306	-1.24254	1.088	1.00477
ENSMUSG00000062510	Nsl1	-0.778927	1.50643	4.3785e-12	1.64048e-10	2.88773	2.45173	3.66964	3.25758	4.57656	5.42462
ENSMUSG00000057329	Bcl2	-0.0337139	1.50447	3.38385e-06	4.61958e-05	2.52722	1.92765	2.37208	2.25151	3.47098	4.19111
ENSMUSG00000037211	Spry1	-0.149846	1.50428	3.87428e-09	9.46672e-08	5.71955	4.98663	5.69397	5.43214	6.57396	7.56869
ENSMUSG00000020282	Rhbdf1	0.00375353	1.50285	1.24765e-12	4.935e-11	7.63555	7.14484	7.50287	7.35069	8.65426	9.29715
ENSMUSG00000108314	Prkcz2	0.789213	1.50216	0.00906763	0.0389504	1.59156	1.00169	0.553227	0.636264	1.82075	2.32758
ENSMUSG00000041064	Pif1	-0.134879	1.50064	2.33921e-10	6.81453e-09	3.08723	2.99977	3.37616	2.9945	4.51785	4.98697
ENSMUSG00000044456	Rin3	-0.130856	1.49784	1.50239e-07	2.77591e-06	2.56171	2.45294	2.89713	2.36305	3.86862	4.51146
ENSMUSG00000055216	9430025C20Rik	0.443129	1.49589	0.00028189	0.00219523	1.73692	1.74825	1.44147	1.25424	2.77842	2.95432
ENSMUSG00000024803	Ankrd1	-0.867971	1.4958	5.04304e-20	4.96501e-18	9.68383	9.55077	10.5505	10.4722	11.9736	12.185
ENSMUSG00000059456	Ptk2b	0.148161	1.49499	2.83416e-05	0.000301238	3.81857	2.76751	3.20178	3.30593	4.27089	5.21779
ENSMUSG00000027560	Dok5	-0.71937	1.49266	0.00216908	0.0120875	-0.816701	-0.905666	-0.598852	0.0532076	1.45396	0.890864
ENSMUSG00000072825	Cep170b	0.159941	1.4923	2.51455e-10	7.30954e-09	4.8071	4.28998	4.48239	4.3835	5.65936	6.27537
ENSMUSG00000032625	Thsd7a	0.539372	1.49196	0.00207731	0.0117117	2.55077	1.62342	1.58644	1.72838	2.75079	3.53621
ENSMUSG00000114605	C130051F05Rik	2.29071	1.49033	0.0022035	0.0122409	1.66104	0.827865	-1.03244	-0.564225	0.417652	0.782614
ENSMUSG00000024399	Ltb	-0.178309	1.48899	0.0124581	0.050355	-0.345129	-0.475905	-0.642393	0.0627101	1.4617	0.887376
ENSMUSG00000041075	Fzd7	0.616315	1.48649	0.0170433	0.0648413	1.22233	0.517758	0.297019	0.412524	1.50598	2.09505
ENSMUSG00000020808	Pimreg	0.0619186	1.48546	3.30025e-09	8.12295e-08	3.34109	3.14809	3.34412	3.05892	4.50852	4.98671
ENSMUSG00000098206	A430106G13Rik	1.06857	1.4852	0.024974	0.0869736	1.38745	0.720907	-0.162238	0.347588	1.49635	1.65307
ENSMUSG00000036580	Spg20	0.0377209	1.48506	2.57373e-10	7.43349e-09	4.89317	4.38111	4.74937	4.53048	5.7945	6.52545
ENSMUSG00000049751	Rpl36al	-0.143031	1.48383	0.00174248	0.0101787	0.0374486	0.239138	0.384605	0.190059	1.76472	1.75758
ENSMUSG00000045954	Cavin2	-0.198102	1.48334	2.16482e-20	2.17903e-18	5.66411	5.31941	5.75086	5.69464	7.0675	7.46841
ENSMUSG00000031799	Tpm4	-0.564788	1.48291	3.95494e-13	1.66701e-11	4.61822	4.31934	5.32079	4.74517	6.12555	7.00005
ENSMUSG00000037318	Traf3ip3	0.131166	1.48289	0.0254835	0.0884511	-0.339586	0.0360661	-0.380179	-0.0873741	1.51073	0.842272
ENSMUSG00000041842	Fhdc1	0.364013	1.48265	0.000216082	0.00174731	1.81227	2.02036	1.78819	1.37179	3.00888	3.2172
ENSMUSG00000028312	Smc2	0.0908675	1.48182	5.15327e-08	1.03588e-06	4.01943	3.53805	3.86126	3.5897	4.86557	5.61851
ENSMUSG00000027318	Adam33	-0.0856777	1.47728	5.55725e-12	2.03685e-10	3.33158	3.55011	3.64162	3.47628	5.12837	5.07518
ENSMUSG00000032193	Ldlr	0.074947	1.47715	1.39825e-07	2.61213e-06	3.74317	3.15624	3.50223	3.35438	4.56802	5.30281
ENSMUSG00000026655	Fam107b	-0.34349	1.47695	8.14258e-11	2.51897e-09	2.6237	2.61079	3.14625	2.78802	4.32367	4.69482
ENSMUSG00000058126	Tpm3-rs7	0.298784	1.47496	0.0263326	0.0908839	0.149654	-0.196662	-0.187193	-0.32799	0.887059	1.37417
ENSMUSG00000002297	Dbf4	-0.317337	1.46903	3.11271e-10	8.87615e-09	3.60992	3.61771	4.25041	3.57762	5.12682	5.79182
ENSMUSG00000049124	Gm8186	0.527946	1.4684	0.0368303	0.117408	0.853904	0.25936	0.285979	-0.0527768	1.04635	1.97965
ENSMUSG00000083679	Gm12892	-0.112344	1.46624	0.00186487	0.0107585	0.75223	0.118007	0.592564	0.583398	1.69919	2.34258
ENSMUSG00000013698	Pea15a	-0.791491	1.46476	2.83112e-15	1.53358e-13	4.28675	3.91204	5.14102	4.66433	5.98065	6.83205
ENSMUSG00000031217	Efnb1	0.169411	1.46242	3.4942e-09	8.56906e-08	3.42514	3.3075	3.33618	3.10508	4.56715	4.9159
ENSMUSG00000038642	Ctss	-1.23911	1.46225	9.76465e-06	0.000118228	-0.630172	-0.570501	0.826014	0.189641	1.65906	2.23576
ENSMUSG00000039497	Dse	-0.259441	1.46047	1.75099e-07	3.17864e-06	2.76025	2.35404	3.03925	2.6301	3.91833	4.7337
ENSMUSG00000029576	Radil	0.123093	1.46044	2.20536e-06	3.14136e-05	3.36146	2.93214	3.24465	2.85671	4.12603	4.94329
ENSMUSG00000039396	Neil3	0.16616	1.45863	1.1821e-07	2.2425e-06	4.39771	3.70497	3.9493	3.95841	5.10598	5.78961
ENSMUSG00000030208	Emp1	-0.723851	1.45683	6.27213e-08	1.24952e-06	3.53724	2.96664	4.32254	3.63599	4.80025	6.05739
ENSMUSG00000097722	Gm26841	0.723663	1.45629	0.026799	0.0922103	1.04062	0.54911	-0.137214	0.394923	1.61908	1.57846
ENSMUSG00000044231	Nhlrc1	0.764466	1.45577	0.00368968	0.0188581	1.64319	2.25678	1.536	0.980423	2.79419	2.73618
ENSMUSG00000048482	Bdnf	0.287918	1.45487	0.0159254	0.0615479	0.639447	0.783741	0.899593	-0.0572201	1.46046	2.27297
ENSMUSG00000049130	C5ar1	-1.05746	1.45478	0.000230573	0.0018413	-0.555464	-1.16232	0.126873	-0.00297748	1.06674	1.80344
ENSMUSG00000078234	Klhdc7a	-0.0558754	1.45469	0.000732266	0.00498532	2.14824	1.13014	1.8226	1.81637	2.73328	3.75761
ENSMUSG00000035107	Dcbld2	0.272689	1.45415	2.13776e-15	1.19644e-13	5.71955	5.73024	5.61297	5.33035	6.86479	7.13673
ENSMUSG00000034883	Lrr1	-0.586212	1.4541	0.00192745	0.0110459	-0.449352	-0.854153	-0.354138	0.039861	1.26817	1.27897
ENSMUSG00000037437	Adam32	0.670019	1.45181	0.0440136	0.133436	1.05295	0.489773	-0.418343	0.580874	1.83171	1.39567
ENSMUSG00000019979	Apaf1	-0.0732144	1.45077	7.82807e-12	2.78589e-10	4.37913	4.14295	4.51572	4.19086	5.58088	6.14192
ENSMUSG00000043496	Tril	0.0124212	1.45067	0.0113445	0.0466935	0.191766	0.338164	0.596864	-0.251289	1.32465	2.02641
ENSMUSG00000053414	Hunk	-0.692775	1.44678	1.12682e-05	0.000134859	0.930762	1.29678	2.22844	1.1602	2.9134	3.61562
ENSMUSG00000082809	Gm14150	-0.918161	1.44603	0.000225017	0.00180656	-0.651129	-0.812796	0.101902	0.0635167	1.39888	1.59893
ENSMUSG00000031099	Smarca1	-0.0147197	1.44462	0.00569768	0.0268707	2.02909	1.09173	1.90614	1.38839	2.26988	3.72498
ENSMUSG00000057738	Sptan1	-0.111449	1.44025	5.92034e-12	2.14085e-10	9.32471	8.94149	9.30938	9.24954	10.5596	11.0026
ENSMUSG00000047669	Msl3l2	0.114121	1.43868	0.0235283	0.0830975	0.293076	-0.459642	-0.184154	-0.0655689	0.91847	1.5526
ENSMUSG00000031756	Cenpn	-0.307687	1.43778	2.52233e-15	1.37738e-13	3.77761	3.53168	3.9423	4.03703	5.41854	5.56973
ENSMUSG00000021360	Gcnt2	-0.712766	1.43647	4.91473e-05	0.000489585	1.57455	0.706992	2.10948	1.68219	2.62281	3.91766
ENSMUSG00000108801	Gm39090	-0.695643	1.43554	0.00151629	0.00908161	-0.0474218	-0.906105	0.290663	0.282361	1.23128	2.09826
ENSMUSG00000028341	Nr4a3	-1.92335	1.43206	1.88817e-05	0.000211288	-1.43668	1.0588	2.63528	1.0838	3.92354	2.97953
ENSMUSG00000093726	Gm20667	0.352011	1.43176	0.0422062	0.129925	1.07996	-0.0102881	0.353768	0.313668	1.08957	2.21992
ENSMUSG00000022021	Diaph3	-0.155802	1.43064	0.00596274	0.0279255	1.32384	-0.127483	0.597182	1.29701	2.01264	2.76413
ENSMUSG00000020330	Hmmr	-0.662011	1.43009	5.07466e-06	6.54369e-05	2.51461	1.18008	2.49766	2.88653	3.65555	4.60121
ENSMUSG00000022377	Asap1	0.164936	1.42853	1.36605e-17	1.00684e-15	7.0632	6.94884	6.92433	6.80884	8.25158	8.48144
ENSMUSG00000020120	Plek	0.112713	1.42768	0.00516606	0.0247618	0.778907	0.315174	0.272464	0.66421	1.87123	1.94321
ENSMUSG00000027715	Ccna2	-0.118199	1.42747	3.65307e-10	1.02438e-08	3.17695	2.83704	3.09241	3.22261	4.54072	4.75042
ENSMUSG00000115391	Gm49123	-1.11097	1.4272	0.000495852	0.00356506	-1.22953	-0.722508	-0.0389285	0.131315	1.76366	1.0864
ENSMUSG00000004446	Bid	-0.106823	1.42653	0.00010619	0.000956776	1.48845	1.63092	2.00137	1.31	2.86145	3.41035
ENSMUSG00000046351	Zfp322a	-0.0170951	1.42554	1.34032e-13	6.06651e-12	4.92122	4.47171	4.72788	4.77947	6.04014	6.43806
ENSMUSG00000045414	1190002N15Rik	0.0882691	1.42278	5.02753e-09	1.19176e-07	5.57374	4.92145	5.27422	5.15784	6.28409	7.05276
ENSMUSG00000027889	Ampd2	0.193789	1.4214	7.17215e-17	4.74206e-15	6.50599	6.23	6.18617	6.22277	7.57564	7.81504
ENSMUSG00000001056	Nhp2	-0.295748	1.42084	1.09162e-05	0.000130878	2.44213	1.82756	2.65145	2.28691	3.4017	4.38082
ENSMUSG00000025401	Myo1a	0.276417	1.41775	0.000352841	0.00267066	1.80616	2.03552	1.90737	1.40796	3.00248	3.27253
ENSMUSG00000034573	Ptpn13	-0.187497	1.41756	4.25988e-17	2.90188e-15	5.73751	5.82067	6.19759	5.75916	7.2985	7.65377
ENSMUSG00000020641	Rsad2	1.04661	1.41632	0.0152599	0.0594528	1.83061	1.49052	0.882694	0.472488	1.71311	2.46341
ENSMUSG00000041654	Slc39a11	0.542035	1.41535	0.0123443	0.0499101	0.874177	1.23909	0.741011	0.398127	2.01311	1.99108
ENSMUSG00000029130	Rnf32	-0.35912	1.4153	0.000456746	0.00333005	1.04945	0.14801	0.862428	1.2303	2.2045	2.73808
ENSMUSG00000098090	2700099C18Rik	-0.234073	1.4145	4.77754e-11	1.5198e-09	3.864	3.36146	3.89135	3.89564	5.11001	5.60826
ENSMUSG00000014786	Slc9a5	0.0448688	1.41406	2.37033e-13	1.028e-11	4.86287	4.6762	4.86966	4.62501	6.00837	6.4397
ENSMUSG00000027940	Tpm3	0.034295	1.41258	6.0313e-13	2.46935e-11	7.32131	7.04788	7.31548	7.03194	8.36632	8.92328
ENSMUSG00000027398	Il1b	0.503114	1.40831	0.0316742	0.104634	1.01824	0.312368	-0.19187	0.524432	1.63928	1.62885
ENSMUSG00000042228	Lyn	0.122056	1.40752	8.78881e-09	1.99905e-07	3.78198	3.94989	4.00532	3.50697	5.07674	5.40718
ENSMUSG00000034329	Brip1	0.322464	1.40751	0.0015978	0.00946056	1.77655	2.07889	1.97017	1.18227	2.83631	3.32187
ENSMUSG00000004099	Dnmt1	-0.0598109	1.40433	6.91731e-18	5.3931e-16	5.67395	5.45491	5.72302	5.57857	6.93826	7.30174
ENSMUSG00000108238	Gm43984	1.16342	1.40408	0.0136948	0.0544081	1.55562	1.29723	0.326007	0.396375	1.6598	1.84783
ENSMUSG00000068697	Myoz1	-0.11032	1.40377	0.00356757	0.0183173	2.10109	0.575673	1.0785	2.07456	2.81873	3.34808
ENSMUSG00000040658	Dnph1	0.161306	1.40265	0.0615451	0.170107	0.248732	0.130628	0.463622	-0.617748	0.747499	1.94697
ENSMUSG00000037169	Mycn	-0.136253	1.40265	5.92303e-05	0.000576822	3.68894	2.97899	3.78339	3.22742	4.24255	5.50847
ENSMUSG00000036931	Nfkbid	0.649222	1.40252	0.0083188	0.0363473	1.28242	1.63184	1.01395	0.699209	2.30739	2.27271
ENSMUSG00000042734	Ttc9	-0.614985	1.40238	0.00646922	0.0296893	-0.701516	-0.279782	0.421552	-0.737397	0.995811	1.73303
ENSMUSG00000036411	9530077C05Rik	-0.0170686	1.40104	0.000149743	0.00127509	1.89866	1.58908	1.95438	1.60407	2.88479	3.54468
ENSMUSG00000026274	Pask	0.199902	1.40007	2.20883e-06	3.14269e-05	3.24796	2.79554	2.907	2.82032	4.03216	4.57126
ENSMUSG00000028226	Mmp16	-0.745079	1.39918	0.0460751	0.137644	-0.671078	-0.281454	0.887355	-1.46725	0.324627	2.2896
ENSMUSG00000026556	Vangl2	0.180729	1.39764	0.00122568	0.00765723	2.53134	1.45383	1.5326	2.23685	3.17701	3.55027
ENSMUSG00000005413	Hmox1	0.136359	1.39528	0.00546592	0.0259776	0.994832	0.820814	1.01967	0.53855	1.85982	2.51496
ENSMUSG00000006930	Hap1	-0.576759	1.39503	0.000673583	0.00465674	-0.0361681	-0.185706	0.180212	0.633415	1.96773	1.66406
ENSMUSG00000097534	Gm16675	0.049919	1.39384	0.0210908	0.0764504	0.393984	-0.275802	0.10013	0.0652892	1.06282	1.76745
ENSMUSG00000000028	Cdc45	-0.0530693	1.39035	6.15476e-06	7.82426e-05	2.12442	2.09525	2.3471	1.99905	3.4305	3.80771
ENSMUSG00000041423	Paqr6	0.235105	1.38926	0.0154949	0.0601871	0.710605	0.176858	0.0886	0.41083	1.52898	1.7405
ENSMUSG00000104145	D130019J16Rik	1.62901	1.38814	0.00671121	0.0305496	2.7383	1.55466	0.340785	0.990653	1.81499	2.34877
ENSMUSG00000033220	Rac2	0.444987	1.38807	0.0215808	0.0778295	0.601381	0.832838	0.555952	0.0746998	1.58517	1.83496
ENSMUSG00000017861	Mybl2	0.202924	1.38769	0.000348872	0.00264507	2.68547	2.32677	2.59515	2.03502	3.2562	4.17503
ENSMUSG00000059493	Nhs	0.237648	1.38523	0.000128639	0.0011228	2.49816	1.96738	2.00844	2.0756	3.22686	3.69049
ENSMUSG00000028444	Cntfr	0.445936	1.38452	0.0675743	0.182325	-0.0862268	0.412269	0.0804988	-0.737154	0.953716	1.27287
ENSMUSG00000074676	Foxs1	-0.299122	1.38255	0.000346279	0.00262689	1.66166	1.30761	2.10336	1.41661	2.64353	3.68433
ENSMUSG00000053398	Phgdh	-0.229044	1.3824	0.00331243	0.0171971	1.0687	0.684716	1.46402	0.684494	1.85094	3.01445
ENSMUSG00000029314	Gpat3	-0.00243198	1.38212	3.81843e-18	3.06565e-16	5.8292	5.91797	6.00518	5.79729	7.29846	7.41758
ENSMUSG00000031150	Ccdc120	0.97991	1.382	0.00376238	0.0191498	2.00893	1.99782	1.04143	1.13151	2.53222	2.45324
ENSMUSG00000030493	Faap24	-0.24431	1.38194	0.00223001	0.0123678	0.299026	0.125192	0.572912	0.339119	1.62129	2.02892
ENSMUSG00000003779	Kif20a	-0.0742147	1.3818	3.92244e-08	8.05264e-07	2.92138	2.58034	2.86169	2.85433	4.11699	4.46538
ENSMUSG00000022863	Btg3	-0.00673124	1.38157	0.00022094	0.00177701	2.53922	2.07113	2.59532	2.05922	3.21208	4.21627
ENSMUSG00000087060	Eldr	-0.510675	1.37946	2.69367e-06	3.7611e-05	1.29241	1.30291	1.63223	1.97445	3.40402	3.0513
ENSMUSG00000027327	1700037H04Rik	-0.347561	1.37715	9.70628e-09	2.18927e-07	3.62303	3.18028	3.96239	3.58404	4.77032	5.59143
ENSMUSG00000031821	Gins2	-0.440283	1.37462	5.59234e-06	7.14295e-05	1.65041	1.05389	1.71574	1.95719	3.0733	3.42837
ENSMUSG00000025278	Flnb	-0.141463	1.37449	3.52589e-07	6.00469e-06	5.75921	5.5343	6.16261	5.36032	6.67008	7.69729
ENSMUSG00000021365	Nedd9	-0.306642	1.37375	8.80731e-07	1.37389e-05	3.61209	3.24924	4.057	3.40451	4.62719	5.64253
ENSMUSG00000034303	Ccdc15	0.227325	1.37219	0.000929626	0.00606618	2.07218	1.48282	1.58636	1.64364	2.74136	3.27344
ENSMUSG00000040562	Gstm2	-0.11802	1.37035	1.57171e-06	2.32958e-05	3.68206	2.79409	3.34448	3.53726	4.49639	5.19158
ENSMUSG00000071637	Cebpd	-0.0426671	1.36915	1.46675e-07	2.72499e-06	3.60388	3.66449	3.98631	3.34001	4.82167	5.40736
ENSMUSG00000020573	Pik3cg	1.20526	1.36754	0.0906934	0.224043	1.12134	1.15944	0.479319	-0.787395	0.679125	1.90773
ENSMUSG00000032491	Nradd	-0.115607	1.36735	2.12692e-07	3.77472e-06	2.70979	3.19778	3.40267	2.80054	4.49703	4.61116
ENSMUSG00000079523	Tmsb10	-0.403884	1.36644	2.80739e-10	8.05662e-09	5.65058	5.51989	6.33947	5.59594	6.96008	7.83431
ENSMUSG00000103364	Gm38157	2.04427	1.36527	2.00258e-05	0.000222311	4.56771	3.38381	2.03578	2.13678	2.86027	3.94317
ENSMUSG00000092060	Bend4	0.160975	1.36506	1.06896e-06	1.64779e-05	3.52267	3.09828	3.26986	3.10759	4.30296	4.88961
ENSMUSG00000007122	Casq1	0.191153	1.36498	1.91685e-08	4.11696e-07	5.72014	4.94475	5.03633	5.38072	6.42611	6.85711
ENSMUSG00000068130	Zfp442	0.633546	1.36369	0.0856471	0.215082	0.566642	0.128113	-0.658181	0.145678	1.307	0.941671
ENSMUSG00000055760	Gemin6	0.318903	1.36317	0.00481947	0.0233831	1.26639	1.10765	0.951591	0.869653	2.17112	2.4118
ENSMUSG00000028551	Cdkn2c	-0.27133	1.36248	2.44214e-07	4.27231e-06	2.61028	2.04709	2.60649	2.70219	3.82711	4.2946
ENSMUSG00000019845	Tube1	0.397361	1.36216	7.18407e-05	0.000682708	2.57424	2.68253	2.42448	2.07327	3.55506	3.79798
ENSMUSG00000006445	Epha2	-0.345712	1.36012	0.000154805	0.00130992	2.86742	2.77294	3.64862	2.47693	3.85797	5.12414
ENSMUSG00000078532	Nkain1	-0.0264171	1.35743	0.0375874	0.119166	0.50119	-0.764695	-0.270752	0.330457	1.02158	1.68625
ENSMUSG00000056486	Chn1	0.120318	1.35619	1.61036e-08	3.50898e-07	4.02495	3.90093	4.03432	3.68315	5.03998	5.51518
ENSMUSG00000050071	Bex1	-0.451346	1.35591	1.29478e-08	2.87237e-07	3.37375	2.7591	3.66838	3.46942	4.54331	5.35692
ENSMUSG00000097391	Mirg	-0.338391	1.3537	8.96676e-05	0.000827248	3.66091	2.70755	3.80768	3.40529	4.2269	5.58266
ENSMUSG00000082536	Gm13456	-0.490426	1.35174	0.0121216	0.0492608	0.162343	-1.19576	-0.457886	0.545529	1.2574	1.61209
ENSMUSG00000028413	B4galt1	0.185232	1.34973	4.09982e-10	1.14017e-08	8.10876	8.0994	8.14215	7.71786	9.13971	9.57336
ENSMUSG00000024691	Fam111a	-0.261315	1.34601	9.91392e-07	1.53524e-05	3.05357	3.03326	3.65662	2.88627	4.29686	5.08751
ENSMUSG00000024640	Psat1	-0.37366	1.34557	0.00416399	0.0207324	1.71532	1.21424	2.30798	1.23264	2.27738	3.85379
ENSMUSG00000061510	Gm10101	0.597665	1.34554	0.0625128	0.171971	0.614154	0.165057	-0.267995	0.0378875	1.12498	1.26819
ENSMUSG00000018909	Arrb1	-0.190566	1.34509	1.32516e-08	2.92532e-07	3.61742	3.64966	4.12025	3.50846	4.94749	5.52703
ENSMUSG00000056987	Fam71d	1.02799	1.34403	0.0594841	0.165837	1.07471	1.07613	-0.2356	0.438818	1.77914	1.1033
ENSMUSG00000081051	Gm15427	-2.0694	1.3403	7.49418e-05	0.000708349	-2.36929	-1.22697	0.22801	-0.677132	1.25723	1.02004
ENSMUSG00000033952	Aspm	0.0873186	1.33833	7.68548e-11	2.38303e-09	4.60004	4.23802	4.32035	4.41692	5.63961	5.90506
ENSMUSG00000069378	Prdm6	1.69254	1.33797	0.044054	0.133528	1.88956	0.990785	-1.09372	0.509996	1.56599	0.861057
ENSMUSG00000025810	Nrp1	0.380964	1.33688	1.00274e-13	4.66377e-12	6.7645	6.69089	6.29559	6.44568	7.81965	7.74318
ENSMUSG00000025912	Mybl1	-0.567789	1.33636	3.65448e-17	2.54081e-15	4.04673	3.70394	4.45538	4.49961	5.72915	6.02771
ENSMUSG00000026657	Frmd4a	0.2704	1.3362	8.78883e-12	3.09514e-10	8.14055	7.8854	7.77793	7.76626	9.04442	9.31123
ENSMUSG00000021379	Id4	-0.934805	1.33552	0.00903904	0.0388771	0.396168	-1.27568	0.761943	0.695675	1.00145	2.73956
ENSMUSG00000055612	Cdca7	-0.315086	1.33466	3.97353e-07	6.68267e-06	3.29894	2.64276	3.43404	3.24986	4.27523	5.11559
ENSMUSG00000019528	Gyg	-0.421608	1.33344	1.49101e-22	1.71886e-20	5.60987	5.30678	5.85961	5.96058	7.21349	7.41562
ENSMUSG00000028402	Mpdz	-0.0534684	1.3334	1.49015e-16	9.4807e-15	6.37458	6.42704	6.61976	6.32907	7.76547	8.00371
ENSMUSG00000107383	Gm4366	-0.368658	1.33164	0.0124951	0.0504591	-0.250563	-0.65055	-0.482603	0.23288	1.35238	1.03688
ENSMUSG00000028780	Sema3c	0.310486	1.32754	6.45943e-06	8.1425e-05	2.98719	2.98187	2.81061	2.57523	3.96698	4.20768
ENSMUSG00000021464	Ror2	-0.423171	1.32531	1.20499e-07	2.27631e-06	2.15755	1.94218	2.60743	2.36435	3.63267	4.09112
ENSMUSG00000032462	Pik3cb	-0.114475	1.32501	8.01878e-06	9.92269e-05	3.45784	2.67907	3.28672	3.22386	4.17131	5.01294
ENSMUSG00000044783	Hjurp	0.0907345	1.3233	2.88056e-13	1.22953e-11	7.01555	6.78633	6.93826	6.73254	8.00592	8.44086
ENSMUSG00000019961	Tmpo	-0.0479764	1.3192	5.05709e-13	2.08593e-11	7.20363	6.79229	7.12125	7.04382	8.21521	8.70397
ENSMUSG00000027115	Kif18a	0.122384	1.31882	4.17588e-06	5.52199e-05	3.02909	3.16487	3.23523	2.7133	4.18108	4.56722
ENSMUSG00000037628	Cdkn3	-0.0596906	1.31871	0.00925148	0.0396014	0.34235	0.527887	0.762263	0.173079	1.62105	2.0247
ENSMUSG00000070044	Fam149a	0.132039	1.317	0.0162215	0.0624136	0.969806	0.622018	0.256686	1.08741	2.25579	1.77286
ENSMUSG00000049775	Tmsb4x	-0.366685	1.31554	1.26217e-10	3.84292e-09	6.60952	6.36323	7.1451	6.56077	7.80419	8.6348
ENSMUSG00000029053	Prkcz	-0.403471	1.31285	0.00037072	0.00278256	0.879741	0.386288	0.98407	1.14493	2.2299	2.56249
ENSMUSG00000023004	Tuba1b	-0.279305	1.31167	1.97017e-11	6.62685e-10	5.55505	5.23224	5.89924	5.4798	6.67699	7.41923
ENSMUSG00000048376	F2r	-0.548583	1.30868	7.33982e-08	1.44104e-06	2.64742	2.04091	3.00365	2.87439	3.90531	4.64109
ENSMUSG00000054381	Zfp747	0.593482	1.30832	0.000105954	0.000955586	3.6673	3.49097	3.23737	2.76927	4.03349	4.67792
ENSMUSG00000085078	C030013C21Rik	0.682098	1.30822	0.0755691	0.197344	0.357096	0.815224	0.0522013	-0.0438264	1.45547	1.09337
ENSMUSG00000007107	Atp1a4	-0.705201	1.30681	0.0023825	0.0130366	-0.42989	-0.119452	0.71199	-0.165244	1.36436	1.93116
ENSMUSG00000040195	Nemp1	0.250904	1.30556	3.61099e-06	4.88176e-05	2.99096	2.96168	2.81328	2.69133	4.04275	4.19397
ENSMUSG00000026708	Cenpl	-0.0375106	1.30324	1.05252e-06	1.6243e-05	3.08192	2.69071	3.01661	2.90809	4.06432	4.56406
ENSMUSG00000021036	Sptlc2	-0.146581	1.30282	1.45456e-09	3.75845e-08	4.25527	3.79332	4.25393	4.16591	5.28533	5.8353
ENSMUSG00000001507	Itga3	0.326347	1.30247	1.87298e-08	4.04203e-07	7.24965	6.64861	6.64907	6.69828	7.7522	8.30403
ENSMUSG00000030616	Sytl2	0.0132996	1.30216	7.76514e-15	3.98237e-13	5.21736	5.17015	5.14263	5.26902	6.61754	6.53836
ENSMUSG00000048544	5930422O12Rik	-1.26174	1.30191	0.00011986	0.00105803	-0.327618	-1.23323	0.178285	0.733745	1.58774	1.93789
ENSMUSG00000057967	Fgf18	-0.303026	1.30188	2.29425e-05	0.00025016	1.39465	1.6493	1.90758	1.78923	3.26394	3.12764
ENSMUSG00000073418	C4b	-0.857752	1.30061	9.49133e-05	0.000871471	-0.14504	0.0951536	0.951561	0.571268	2.02409	2.16419
ENSMUSG00000001525	Tubb5	-0.252449	1.29839	4.48978e-12	1.67492e-10	5.98113	5.79224	6.3815	5.91391	7.17825	7.83473
ENSMUSG00000032436	Cmtm7	0.239532	1.29762	7.99339e-05	0.000749756	4.17972	3.37826	3.62015	3.62151	4.53864	5.33874
ENSMUSG00000047798	Cd300lf	0.426554	1.29752	0.02246	0.0802704	1.68112	1.74515	1.74201	0.758831	2.13414	3.05329
ENSMUSG00000074305	Peak1	-0.469712	1.29676	4.67026e-09	1.11843e-07	3.98424	3.32114	4.24302	4.11419	5.10491	5.89684
ENSMUSG00000015143	Actn1	0.114092	1.29473	6.91668e-07	1.09626e-05	7.13992	6.43984	6.81546	6.6546	7.61934	8.48028
ENSMUSG00000022500	Litaf	-0.194949	1.29308	6.59422e-07	1.05009e-05	4.04421	3.92303	4.51466	3.80138	5.09749	5.93194
ENSMUSG00000049800	Sertad2	0.522499	1.29255	1.17085e-06	1.77442e-05	4.02599	3.80757	3.43974	3.41413	4.65773	4.90176
ENSMUSG00000019773	Fbxo5	0.309755	1.29139	4.56377e-07	7.57148e-06	3.94849	3.7273	3.62642	3.48906	4.73138	5.08993
ENSMUSG00000001025	S100a6	-0.369194	1.29138	2.82048e-06	3.90982e-05	3.24741	3.11875	3.92315	3.10606	4.39305	5.3388
ENSMUSG00000027358	Bmp2	-0.407604	1.28728	0.0149793	0.0585797	1.36295	0.278442	1.59095	1.01465	1.61707	3.27788
ENSMUSG00000022893	Adamts1	-0.375282	1.28702	1.82562e-08	3.94615e-07	4.50098	4.69766	5.38075	4.48701	5.97911	6.67617
ENSMUSG00000091831	Gm4707	0.637347	1.28573	0.0393275	0.123332	1.0997	0.809487	0.365188	0.413825	1.54569	1.78727
ENSMUSG00000002870	Mcm2	-0.389796	1.28329	7.1017e-11	2.21219e-09	3.70513	3.18281	3.71117	4.01611	5.11168	5.32905
ENSMUSG00000029204	Rhoh	0.220523	1.28116	0.0575525	0.162026	0.35201	-0.0108298	-0.373026	0.294406	1.40486	1.10027
ENSMUSG00000086330	1700007J10Rik	-0.348994	1.2804	0.0165567	0.0634339	-0.428301	-0.623845	-0.127622	-0.282753	0.841823	1.1925
ENSMUSG00000049907	Rasl11b	0.65864	1.27907	4.40684e-07	7.3382e-06	6.79672	6.71424	6.35974	5.84279	7.15041	7.74984
ENSMUSG00000051278	Zgrf1	-0.274614	1.27855	2.7868e-18	2.26436e-16	4.97883	4.89834	5.2777	5.19814	6.50707	6.66713
ENSMUSG00000038496	Slc19a3	-0.669136	1.2779	1.84422e-07	3.31664e-06	1.76778	1.37092	1.99732	2.44181	3.59949	3.55187
ENSMUSG00000029516	Cit	0.0730547	1.2771	6.4063e-07	1.02381e-05	3.26364	3.33182	3.43143	3.03234	4.42001	4.75091
ENSMUSG00000057378	Ryr3	0.139035	1.27634	3.92244e-06	5.22785e-05	3.20296	3.34268	3.38901	2.89775	4.31917	4.67071
ENSMUSG00000041801	Phlda3	0.0263127	1.27556	2.52583e-06	3.5488e-05	3.23335	2.99669	3.26349	2.95416	4.16379	4.70978
ENSMUSG00000026509	Capn2	0.136043	1.2749	8.75278e-10	2.35174e-08	7.23036	6.72449	6.90296	6.86699	7.94211	8.48394
ENSMUSG00000029189	Sel1l3	1.11119	1.27394	0.0621481	0.171142	0.868611	0.812823	-0.168605	-0.123017	1.08137	1.09157
ENSMUSG00000097791	Gm17315	0.998647	1.27383	0.0429042	0.131193	1.43179	1.13072	0.497573	0.238929	1.34633	1.90604
ENSMUSG00000038349	Plcl1	0.599355	1.27325	0.0490591	0.144132	1.46812	1.11711	0.991791	0.455492	1.55737	2.44468
ENSMUSG00000027313	Chac1	0.238582	1.27235	0.0144517	0.0568792	1.26484	1.83588	1.79969	0.758577	2.43397	2.90405
ENSMUSG00000112239	Gm17823	1.11452	1.27169	0.0373911	0.118778	1.94354	1.14281	0.0783187	0.821886	1.78683	1.844
ENSMUSG00000068876	Cgn	0.219478	1.27151	0.0784186	0.202332	0.537448	0.00118286	0.335585	-0.146075	0.792164	1.81009
ENSMUSG00000020105	Lrig3	0.631453	1.2704	0.0546215	0.156079	0.923192	1.30876	0.876362	0.0860522	1.6205	2.02524
ENSMUSG00000050010	Shisa3	-0.231794	1.26834	0.00622034	0.0287555	0.548796	-0.010166	0.40083	0.680029	1.67106	1.95083
ENSMUSG00000096916	Zfp850	0.468398	1.26787	0.0381027	0.120528	1.04271	0.82558	0.667248	0.359297	1.51605	2.04114
ENSMUSG00000041444	Arhgap32	0.0524811	1.26657	2.93936e-15	1.58584e-13	5.79448	5.62725	5.70136	5.66967	6.92241	7.12131
ENSMUSG00000050555	Hyls1	0.657368	1.26624	2.68102e-05	0.000287453	4.05437	3.59235	3.07205	3.34886	4.45009	4.6353
ENSMUSG00000033949	Trim36	-0.685614	1.26572	6.29022e-08	1.24952e-06	1.74824	1.81629	2.30148	2.6301	3.98682	3.59015
ENSMUSG00000066441	Rdh11	-0.0361792	1.2591	0.00024303	0.00192483	2.26667	1.68327	2.00999	2.12019	3.12287	3.59606
ENSMUSG00000014303	Glis2	0.0799836	1.25768	1.49938e-09	3.86684e-08	5.63071	5.24503	5.49456	5.28562	6.40106	6.99568
ENSMUSG00000107168	Gm42507	2.68712	1.25742	0.000425335	0.00313023	1.72157	0.767748	-1.54214	-0.683526	0.0174561	0.112666
ENSMUSG00000087528	9830144P21Rik	0.641258	1.25465	0.00956648	0.0407557	2.93537	2.00966	1.59259	2.20337	3.07119	3.38611
ENSMUSG00000061533	Cep128	0.403205	1.25398	0.00507667	0.0243854	2.15628	1.6915	1.32409	1.8057	2.88151	2.86469
ENSMUSG00000025747	Tyms	0.263948	1.25349	3.02864e-07	5.23721e-06	4.35245	4.00903	3.97277	3.93256	5.07253	5.45616
ENSMUSG00000031103	Elf4	-0.208741	1.25099	8.06734e-17	5.30792e-15	5.85002	5.52418	5.87522	5.97952	7.13821	7.35975
ENSMUSG00000031934	Panx1	0.331161	1.24989	0.0394309	0.123483	1.93727	0.781688	1.08081	1.29725	1.93772	2.87686
ENSMUSG00000029521	Chek2	-0.124269	1.24796	5.83436e-07	9.40189e-06	2.75349	2.61416	2.70476	2.95089	4.19281	4.08601
ENSMUSG00000028385	Snx30	-0.0503172	1.24789	3.45983e-11	1.12993e-09	5.88754	5.44231	5.80077	5.70602	6.7836	7.32359
ENSMUSG00000042029	Ncapg2	-0.238227	1.24737	3.81866e-07	6.4544e-06	3.08652	2.69816	3.25478	3.07093	4.17086	4.74308
ENSMUSG00000037643	Prkci	0.155168	1.24659	1.29124e-09	3.35572e-08	6.63477	6.30874	6.47086	6.21655	7.35494	7.93528
ENSMUSG00000014444	Piezo1	-0.0127936	1.24648	6.99459e-07	1.10731e-05	4.35572	4.28667	4.62654	4.02931	5.31079	5.97708
ENSMUSG00000045838	Ccdc9b	-0.057709	1.24519	3.49701e-14	1.6667e-12	6.44229	6.33652	6.59538	6.34121	7.60303	7.96297
ENSMUSG00000041135	Ripk2	0.359545	1.24477	8.88748e-05	0.000821057	4.70722	4.02695	4.12876	4.00752	4.933	5.73451
ENSMUSG00000074364	Ehd2	-0.183894	1.24375	1.35173e-08	2.9791e-07	5.51489	5.22963	5.82483	5.2996	6.4495	7.25999
ENSMUSG00000022353	Mtss1	-0.0123064	1.24293	7.34386e-11	2.28235e-09	8.92874	8.86655	8.98202	8.889	10.1742	10.3294
ENSMUSG00000025932	Eya1	-0.611133	1.24237	0.0197876	0.0731334	-0.417945	-0.51341	0.52596	-0.559203	0.61503	1.79566
ENSMUSG00000024660	Incenp	-0.27342	1.24204	8.50665e-11	2.62558e-09	4.44955	4.20436	4.77522	4.46473	5.64061	6.19629
ENSMUSG00000030534	Vps33b	0.121761	1.24052	2.73007e-09	6.86999e-08	4.81509	4.52694	4.64255	4.51648	5.67275	6.08697
ENSMUSG00000048612	Myof	0.33751	1.24035	0.00442496	0.0217621	3.45807	2.66623	2.95015	2.64272	3.46672	4.566
ENSMUSG00000019564	Arid3a	0.217728	1.24032	0.00603656	0.0281637	1.79641	1.32846	1.44684	1.3389	2.35561	2.93149
ENSMUSG00000031673	Cdh11	0.316946	1.23897	1.88973e-06	2.74071e-05	3.80064	3.68621	3.54474	3.35643	4.60431	4.90706
ENSMUSG00000046432	Bex3	-0.288249	1.23871	7.0797e-11	2.21044e-09	3.97484	3.87624	4.38659	4.07285	5.3276	5.73995
ENSMUSG00000048078	Tenm4	-0.163484	1.23791	0.000424317	0.00312571	1.27668	1.75399	1.9042	1.52513	3.05593	2.9577
ENSMUSG00000005968	Tuft1	-0.872374	1.23754	1.95833e-05	0.000218477	0.853661	0.878528	2.05552	1.28686	2.59121	3.33501
ENSMUSG00000034773	BC030867	-0.349614	1.23729	0.00109538	0.00695598	2.02108	0.909962	1.83562	2.06648	2.74631	3.62657
ENSMUSG00000086390	1810019D21Rik	-0.355519	1.236	0.00545533	0.0259364	0.317205	0.435702	1.0131	0.304374	1.65743	2.24767
ENSMUSG00000111275	Gm29824	-0.791632	1.23593	0.00271991	0.0145985	-0.816815	-0.351689	0.308251	-0.0750492	1.39346	1.31163
ENSMUSG00000055653	Gpc3	-0.725773	1.23458	0.00207312	0.0116948	0.156238	0.404221	1.42292	0.28078	1.73209	2.62624
ENSMUSG00000047821	Trim16	-0.17047	1.23403	3.40549e-06	4.63972e-05	3.54151	3.07654	3.67631	3.34076	4.36781	5.16832
ENSMUSG00000028023	Pitx2	-0.351099	1.23326	0.000114636	0.00101993	1.54062	1.06383	1.59947	1.76589	2.79956	3.10993
ENSMUSG00000032555	Topbp1	-0.063281	1.23257	1.57761e-14	7.87153e-13	6.07432	5.92503	6.17612	5.99797	7.22463	7.55206
ENSMUSG00000028463	Car9	0.165425	1.23186	0.0749508	0.196298	0.587121	0.204953	0.540221	-0.0829583	0.953172	1.95852
ENSMUSG00000036040	Adamtsl2	-0.0962071	1.22964	8.45555e-13	3.38423e-11	6.97414	7.12218	7.35722	6.96251	8.35024	8.59691
ENSMUSG00000019960	Dusp6	0.173326	1.22853	0.000208265	0.00170041	3.53494	3.18474	3.44327	2.95539	4.04814	4.88623
ENSMUSG00000056737	Capg	-0.432533	1.22836	1.70086e-05	0.000193434	1.61223	1.39061	2.01952	1.87126	3.02877	3.39864
ENSMUSG00000115149	9330188P03Rik	0.13256	1.22832	1.3419e-05	0.00015725	3.95689	3.49963	3.74779	3.51551	4.54711	5.23665
ENSMUSG00000029657	Hsph1	0.328171	1.22812	9.70537e-06	0.000117615	4.27941	4.05977	4.03874	3.6822	4.85626	5.43245
ENSMUSG00000027639	Samhd1	-0.0826633	1.22687	1.33606e-10	4.03149e-09	4.68174	4.39733	4.71839	4.58365	5.72783	6.14698
ENSMUSG00000043993	2900052L18Rik	0.403675	1.2267	0.0216694	0.0780862	1.36776	1.4526	1.29021	0.747864	2.06077	2.51827
ENSMUSG00000084950	Gm5577	-0.659569	1.22654	0.0135201	0.0538838	-0.0186051	-0.882508	-0.59111	0.707807	1.62212	1.18711
ENSMUSG00000038347	Tcte2	0.457656	1.22599	0.10486	0.247568	0.514926	1.12432	0.880739	-0.297716	1.36463	1.9337
ENSMUSG00000046417	Lrrc75a	-0.355598	1.22481	5.79314e-08	1.15932e-06	2.6151	2.31444	2.81389	2.87104	4.00189	4.24541
ENSMUSG00000046546	Fam43a	0.279679	1.22255	5.6485e-07	9.14609e-06	4.35338	4.53401	4.3982	3.96734	5.35902	5.60924
ENSMUSG00000034684	Sema3f	-0.234784	1.2221	1.33504e-05	0.000156583	4.95677	4.71932	5.46471	4.60972	5.75875	6.85119
ENSMUSG00000000290	Itgb2	-0.523543	1.2205	0.00116405	0.00731286	0.384335	1.20321	1.83418	0.805473	2.54373	2.75357
ENSMUSG00000021367	Edn1	0.153951	1.22048	1.15862e-06	1.75984e-05	4.7293	4.1593	4.32064	4.36088	5.34585	5.87562
ENSMUSG00000030281	Il17rc	0.0112302	1.21955	1.88141e-08	4.05375e-07	4.74946	4.35065	4.64386	4.50384	5.57509	6.11392
ENSMUSG00000034413	Neurl1b	-0.395328	1.21909	4.32592e-05	0.000437719	1.32645	1.31874	1.76615	1.68226	2.944	3.0356
ENSMUSG00000015340	Cybb	0.149902	1.2179	0.0544571	0.155783	0.903291	0.247957	0.636237	0.34342	1.18099	2.12914
ENSMUSG00000027230	Creb3l1	-0.203647	1.21614	0.00155647	0.00926466	1.51614	1.33479	1.8996	1.32261	2.49191	3.25024
ENSMUSG00000027247	Arhgap1	-0.071827	1.21555	4.2509e-09	1.03495e-07	5.67403	5.16375	5.60821	5.45718	6.45994	7.12125
ENSMUSG00000024981	Acsl5	-0.104656	1.21448	1.79621e-07	3.24762e-06	3.25446	3.39196	3.63781	3.22809	4.59253	4.86475
ENSMUSG00000027316	Gfra4	-0.227497	1.21294	0.000330923	0.00252317	1.71271	1.18281	1.58151	1.82607	2.8183	3.10363
ENSMUSG00000031351	Zfp185	0.311642	1.21123	0.0118331	0.0482626	1.67744	1.4678	1.46081	1.12236	2.24872	2.79682
ENSMUSG00000049184	Purg	-0.0410042	1.205	5.20719e-07	8.51328e-06	3.55043	3.25259	3.54788	3.39584	4.50589	4.95576
ENSMUSG00000041959	S100a10	-0.66577	1.2048	1.6515e-05	0.000188615	3.85144	3.64921	4.8821	3.79441	4.94262	6.23255
ENSMUSG00000032815	Fanca	0.0743239	1.20477	5.91356e-09	1.38236e-07	4.30055	4.10342	4.12293	4.18657	5.36087	5.49436
ENSMUSG00000025432	Avil	-0.615547	1.20453	5.46089e-05	0.000536073	1.55273	0.821316	1.80724	1.8757	2.72871	3.39166
ENSMUSG00000020689	Itgb3	-0.0124519	1.2029	0.0163831	0.0629021	0.51286	0.623943	0.732698	0.369603	1.67353	1.92554
ENSMUSG00000040312	Cchcr1	0.13534	1.20256	1.62144e-08	3.52742e-07	4.33528	4.17544	4.0822	4.21046	5.40303	5.4346
ENSMUSG00000022443	Myh9	-0.0297484	1.20225	1.80362e-11	6.11237e-10	7.56413	7.25342	7.52237	7.41614	8.5262	8.94315
ENSMUSG00000022091	Sorbs3	-0.0705131	1.19955	3.47938e-07	5.94821e-06	5.86222	5.51544	6.02382	5.51702	6.58419	7.43777
ENSMUSG00000022504	Ciita	0.542047	1.19879	0.118835	0.270893	0.417438	0.182987	-0.292382	0.0208362	1.04608	0.967312
ENSMUSG00000074151	Nlrc5	-0.304972	1.19635	0.00787836	0.0348183	0.17214	0.108348	0.361352	0.532001	1.68616	1.5793
ENSMUSG00000057614	Gnai1	0.303089	1.19517	0.00467245	0.0228258	2.14879	1.75639	1.49919	1.86532	2.92103	2.9473
ENSMUSG00000005973	Rcn1	-0.264624	1.19404	1.63243e-07	2.9835e-06	4.55924	4.08807	4.79335	4.44423	5.43797	6.25826
ENSMUSG00000037060	Cavin3	-0.444831	1.19372	1.12652e-06	1.72078e-05	3.19122	3.15828	3.96302	3.20977	4.46365	5.24985
ENSMUSG00000030134	Rasgef1a	0.229184	1.19357	0.0675494	0.182294	0.676311	0.141249	-0.0848502	0.553173	1.48963	1.38667
ENSMUSG00000009207	Lnpk	0.0921562	1.19348	9.4925e-13	3.77684e-11	5.81174	5.745	5.79274	5.62631	6.85887	7.09204
ENSMUSG00000054342	Kcnn4	0.101148	1.1932	0.0881934	0.219475	0.510654	0.242252	0.65584	-0.169565	0.868737	1.96254
ENSMUSG00000044702	Palb2	-0.0729156	1.19292	0.000776016	0.0052126	2.0192	2.02585	2.38474	1.77002	3.03412	3.64219
ENSMUSG00000021611	Tert	0.199256	1.19271	0.0981447	0.236957	0.0523674	0.463132	-0.0769025	0.292305	1.64348	0.863504
ENSMUSG00000047810	Ccdc88b	0.463263	1.19189	0.0020471	0.011584	2.50346	2.37489	2.06311	1.96273	3.1353	3.36427
ENSMUSG00000002020	Ltbp2	0.158102	1.18989	0.00163886	0.00966548	3.34099	2.83317	3.19888	2.70841	3.65811	4.65639
ENSMUSG00000037313	Tacc3	-0.226908	1.18947	9.35635e-12	3.27788e-10	4.67834	4.27707	4.65469	4.82698	5.88523	6.11422
ENSMUSG00000031983	2310022B05Rik	-0.348591	1.18773	2.34726e-15	1.30288e-13	5.91141	5.79139	6.36402	6.07308	7.27	7.68096
ENSMUSG00000033669	Zfp7	0.0684638	1.18377	2.92964e-05	0.000310165	3.22265	2.84635	3.06406	2.93584	3.9741	4.47862
ENSMUSG00000024298	Zfp871	0.459982	1.18285	0.000329043	0.00251168	3.43012	3.47571	3.24749	2.75725	4.0336	4.47824
ENSMUSG00000058173	Smco4	0.512782	1.18246	0.0226782	0.0809	1.46736	1.65283	1.14722	1.04359	2.34936	2.26753
ENSMUSG00000026872	Zeb2	-0.26836	1.18202	6.86348e-10	1.87019e-08	3.99896	3.77748	4.27534	4.08515	5.21739	5.62906
ENSMUSG00000095690	Rab11b-ps2	0.847652	1.1816	0.0399968	0.124778	1.72086	1.39233	0.596312	0.977793	2.01232	1.95936
ENSMUSG00000096563	Gm24095	1.58663	1.18116	0.00198433	0.0113218	2.28928	2.01829	0.533478	0.780079	1.84815	1.87254
ENSMUSG00000026049	Tex30	0.24005	1.18052	6.44193e-05	0.000620088	3.36312	2.99727	2.99267	2.96492	4.01366	4.40726
ENSMUSG00000021774	Ube2e1	1.13667	1.17906	0.000854013	0.00563824	3.82861	3.16758	2.13079	2.68008	3.61223	3.72398
ENSMUSG00000072620	Slfn2	0.467423	1.17824	0.0575886	0.162027	0.912516	1.47701	1.09885	0.423978	1.94777	2.05815
ENSMUSG00000046731	Kctd11	-0.633637	1.1776	0.0135516	0.0539345	-0.432822	0.313725	1.12735	-0.321573	1.38701	2.08938
ENSMUSG00000050410	Tcf19	-0.396106	1.17733	1.90182e-09	4.86751e-08	3.41597	3.22273	3.86084	3.60578	4.74739	5.19569
ENSMUSG00000006587	Snai3	3.81693	1.17674	1.15504e-06	1.75837e-05	1.47648	1.71181	-2.43724	-0.996173	-0.126702	-1.80311
ENSMUSG00000026786	Apbb1ip	-0.315777	1.17673	0.00233178	0.0128162	0.852496	0.534054	1.00255	1.04832	2.08816	2.36083
ENSMUSG00000041417	Pik3r1	0.0108967	1.17497	1.73965e-09	4.4694e-08	5.14762	4.7759	5.01768	4.95432	6.00224	6.43732
ENSMUSG00000048047	Zbtb33	0.495283	1.17484	0.121666	0.275248	0.385406	1.44951	0.953751	-0.0443161	1.77746	1.71143
ENSMUSG00000042363	Lgalsl	-0.0772109	1.17411	4.44914e-09	1.07352e-07	4.86057	4.4248	4.7848	4.73444	5.7458	6.23193
ENSMUSG00000031669	Gins3	0.152245	1.17384	0.000371719	0.00278541	3.36564	2.83977	3.10286	2.88471	3.81887	4.56289
ENSMUSG00000032656	2022-03-03	0.114577	1.17279	0.0002128	0.00172494	3.33114	2.94363	3.22084	2.87922	3.88919	4.61833
ENSMUSG00000022793	B4galt4	0.287219	1.17179	0.000574401	0.00405205	3.77085	3.41478	3.55607	3.08909	4.11859	4.94164
ENSMUSG00000063160	Numbl	-0.0738264	1.17132	2.31812e-05	0.000251949	3.94753	3.77704	4.23942	3.60612	4.75662	5.56042
ENSMUSG00000074813	Gm14005	0.32638	1.17069	0.0483062	0.142666	2.05141	0.824556	0.992785	1.5927	2.17329	2.80023
ENSMUSG00000022037	Clu	-0.759178	1.16909	3.58837e-11	1.16908e-09	4.20902	3.79992	4.9825	4.584	5.5856	6.3932
ENSMUSG00000068335	Dok1	-0.0901961	1.16879	0.00225349	0.012457	1.491	1.64239	1.96201	1.34154	2.64389	3.11296
ENSMUSG00000025289	Prdx4	-0.125615	1.16792	3.33031e-08	6.92129e-07	3.93544	3.60255	3.95554	3.89951	4.95943	5.34835
ENSMUSG00000034271	Jdp2	-0.156575	1.16709	5.70035e-07	9.21898e-06	3.84509	3.24293	3.63352	3.86053	4.78838	5.16353
ENSMUSG00000030315	Vgll4	-0.511072	1.16567	6.91255e-11	2.17335e-09	3.55302	3.63287	4.31988	3.90067	5.18407	5.52344
ENSMUSG00000027641	Rbl1	-0.313767	1.16396	3.19156e-09	7.89868e-08	3.216	3.32151	3.71127	3.48723	4.77574	4.89427
ENSMUSG00000032575	Manf	-0.165618	1.16133	4.24105e-06	5.60267e-05	4.28852	3.89325	4.49967	4.04909	5.04256	5.88841
ENSMUSG00000017550	Atad5	-0.141665	1.16065	3.43274e-10	9.70993e-09	4.46906	4.22688	4.5602	4.47486	5.57776	5.90528
ENSMUSG00000020974	Pole2	0.173849	1.15943	0.0245142	0.085676	1.19192	0.921944	1.01977	0.81671	1.86055	2.33358
ENSMUSG00000072964	Bhlhb9	-0.13767	1.15776	3.13803e-09	7.78047e-08	4.14039	3.85726	4.0668	4.25835	5.34631	5.43788
ENSMUSG00000039231	Suv39h1	-0.123614	1.15703	1.44003e-07	2.68275e-06	3.47568	3.36576	3.67186	3.45879	4.62385	4.94685
ENSMUSG00000024740	Ddb1	0.00588516	1.15689	1.16592e-09	3.06548e-08	7.93777	7.66289	7.90166	7.74351	8.82647	9.2595
ENSMUSG00000054034	Tceal5	-1.52634	1.15584	1.18879e-07	2.25202e-06	-0.122606	0.314807	1.75225	1.33663	2.76813	2.74634
ENSMUSG00000027330	Cdc25b	0.0114074	1.15524	9.13029e-08	1.75177e-06	4.1512	3.95851	4.14102	3.99807	5.12044	5.45608
ENSMUSG00000016946	Kctd5	0.0118981	1.15505	8.45717e-08	1.63191e-06	4.62991	4.54481	4.78662	4.38878	5.56915	6.05209
ENSMUSG00000017466	Timp2	-0.853098	1.15503	1.68775e-13	7.49366e-12	4.9698	4.4355	5.71816	5.4713	6.39266	7.17382
ENSMUSG00000029135	Fosl2	-0.926406	1.15484	1.63267e-16	1.03387e-14	4.56474	4.94328	6.00044	5.3589	6.80868	7.07168
ENSMUSG00000063605	Ccdc102a	0.124074	1.15435	2.40119e-05	0.000260139	4.04283	3.79808	4.01062	3.61132	4.69922	5.34327
ENSMUSG00000014599	Csf1	0.666347	1.15198	0.00242702	0.0132319	6.86966	6.29839	6.22748	5.65106	6.51456	7.66225
ENSMUSG00000074505	Fat3	-0.543965	1.15186	0.00350258	0.0180385	0.204144	1.00714	1.60226	0.572366	2.25626	2.48316
ENSMUSG00000074415	3110039I08Rik	-0.334806	1.15156	4.46677e-16	2.72614e-14	5.82436	5.51123	6.02027	6.04791	7.11074	7.39622
ENSMUSG00000030022	Adamts9	-0.456858	1.15114	1.60499e-06	2.36591e-05	4.22607	4.14177	5.0276	4.17661	5.3529	6.2882
ENSMUSG00000070729	Gm12966	0.62488	1.14923	0.16412	0.338029	1.01114	0.125659	0.0361727	0.171316	0.821416	1.57176
ENSMUSG00000091183	Gm5141	0.0632128	1.14792	0.078495	0.202397	0.548527	-0.0992666	-0.262692	0.572908	1.4526	1.26479
ENSMUSG00000045752	Tssc4	-0.449589	1.14638	4.60972e-09	1.10633e-07	5.46369	4.9755	5.88265	5.51452	6.4454	7.30171
ENSMUSG00000033762	Recql4	0.030589	1.14532	0.000103816	0.00093915	2.94823	2.48275	2.6989	2.74831	3.70709	4.12316
ENSMUSG00000022070	Bora	0.149823	1.1451	1.37591e-11	4.74637e-10	6.06124	5.86105	5.77881	5.89891	7.01693	7.09703
ENSMUSG00000000078	Klf6	0.327869	1.14446	0.000157559	0.00133072	4.51171	4.20213	4.25773	3.83479	4.87181	5.60433
ENSMUSG00000051527	Usp29	-0.0668561	1.14368	0.0651216	0.177411	-0.389052	0.163929	0.116851	-0.206082	1.20206	0.972007
ENSMUSG00000025790	Slco3a1	0.0422932	1.14169	0.000225993	0.00181224	4.08915	3.78395	4.19429	3.59225	4.6224	5.52964
ENSMUSG00000018042	Cyb5r3	-0.603695	1.14135	0.000139945	0.00120612	3.36585	3.15254	4.3314	3.23608	4.30833	5.61697
ENSMUSG00000052151	Plpp2	0.278729	1.14101	0.00403855	0.0202122	2.19624	1.99571	1.8576	1.84552	2.92987	3.14249
ENSMUSG00000029363	Rfc5	-0.123876	1.1404	8.60717e-06	0.000105732	2.9446	2.8149	3.18586	2.8548	3.98304	4.4438
ENSMUSG00000070436	Serpinh1	-0.250517	1.14003	1.99984e-11	6.70991e-10	7.78719	7.42634	7.92955	7.85195	8.87316	9.3116
ENSMUSG00000036882	Arhgap33	-0.0151363	1.13997	7.11413e-08	1.40081e-06	3.82785	3.78306	3.82458	3.868	5.05307	5.05445
ENSMUSG00000097253	Gm26770	-0.0294909	1.13864	0.037455	0.118953	1.35195	0.233908	0.488972	1.34694	1.99614	2.25622
ENSMUSG00000030272	Camk1	0.058769	1.13793	3.16618e-11	1.0416e-09	7.1279	6.81077	6.91781	6.96667	8.01539	8.28366
ENSMUSG00000104508	Gm37735	1.07357	1.13653	0.110641	0.257164	1.91203	1.26064	-0.139786	1.12861	2.04972	1.43271
ENSMUSG00000017144	Rnd3	-0.136703	1.13591	1.64825e-11	5.59991e-10	4.95947	4.89873	5.2109	4.96063	6.13704	6.44805
ENSMUSG00000022488	Nckap1l	0.150082	1.13491	8.22605e-06	0.000101605	4.2258	3.71903	3.6836	4.03097	4.98901	5.14841
ENSMUSG00000022656	Nectin3	-0.283178	1.13478	8.19245e-09	1.87288e-07	3.95834	3.64597	4.18206	4.0448	5.07887	5.52851
ENSMUSG00000025804	Ccr1	-0.30512	1.13195	0.0195034	0.0723292	-0.100452	0.830832	1.0777	0.313754	1.97939	1.81206
ENSMUSG00000040717	Il17rd	0.475024	1.13191	0.0387065	0.121866	1.47301	2.10695	1.68722	0.98522	2.52535	2.59341
ENSMUSG00000019817	Plagl1	-0.224598	1.13131	9.05006e-12	3.17883e-10	6.59612	6.32058	6.82314	6.59392	7.64761	8.15237
ENSMUSG00000104721	Gm42696	1.8798	1.13117	0.0115311	0.0473603	1.95655	1.19149	0.190183	-0.420291	0.108654	1.48418
ENSMUSG00000035095	Fam167a	0.189255	1.13064	0.0757701	0.197524	0.251715	1.03519	0.786275	0.17614	1.74992	1.57658
ENSMUSG00000001281	Itgb7	0.256917	1.13051	0.130166	0.287333	0.0450597	0.953861	0.411158	0.316978	1.84952	1.0349
ENSMUSG00000008384	Sertad1	0.279826	1.13041	1.48064e-05	0.000171424	4.67358	4.25462	4.27973	4.16667	5.13849	5.6705
ENSMUSG00000001707	Eef1e1	-0.143765	1.12862	0.000710638	0.00487047	2.70689	2.26138	2.87181	2.42229	3.34921	4.24424
ENSMUSG00000027939	Nup210l	-0.168526	1.12843	0.0222394	0.0796719	1.58568	0.363624	0.699621	1.74004	2.36911	2.55074
ENSMUSG00000028776	Tinagl1	-0.614178	1.12695	3.32402e-09	8.16654e-08	5.27392	4.83946	5.93424	5.4396	6.37776	7.30684
ENSMUSG00000067577	A430093F15Rik	0.420661	1.12681	0.0898912	0.222836	0.5865	0.854318	0.431032	0.288174	1.55214	1.42718
ENSMUSG00000085913	Gm15601	-0.961975	1.12664	0.000543411	0.00385765	0.129327	-0.436984	0.47896	1.06041	1.941	1.92586
ENSMUSG00000001270	Ckb	-0.388846	1.1257	1.73532e-13	7.64902e-12	7.45394	7.08051	7.70358	7.67783	8.68039	9.07957
ENSMUSG00000039116	Adgrg6	-0.0356423	1.12356	0.0322175	0.106143	1.6513	0.512122	1.12932	1.3928	1.93073	2.80643
ENSMUSG00000019850	Tnfaip3	-0.253886	1.12321	0.000128152	0.00112075	3.03035	2.1523	2.81061	3.02238	3.73861	4.4049
ENSMUSG00000112441	Gm48898	-0.31905	1.12293	0.0502178	0.146896	0.218075	-0.462151	0.402023	0.0342979	0.749595	1.79755
ENSMUSG00000044149	Nkrf	0.276601	1.12103	0.018414	0.068972	1.44501	1.76911	1.57009	1.15527	2.49173	2.58244
ENSMUSG00000091418	Gm3164	-0.0580631	1.12022	0.00529891	0.0253266	1.81278	1.26071	1.67066	1.61486	2.47645	3.08432
ENSMUSG00000031149	Praf2	0.665754	1.11868	0.221667	0.415141	1.85332	0.67413	0.980039	0.512266	0.858863	2.50582
ENSMUSG00000042700	Sipa1l1	-0.0233696	1.11844	1.32703e-12	5.21837e-11	6.1459	5.92197	6.06688	6.10331	7.1806	7.36811
ENSMUSG00000021177	Tdp1	0.155251	1.11756	3.54533e-07	6.03019e-06	4.70033	4.38843	4.422	4.42274	5.44785	5.75902
ENSMUSG00000112329	Gm47908	0.565587	1.11686	0.0493901	0.144915	1.46609	1.53402	1.14152	0.78955	1.98284	2.26688
ENSMUSG00000026315	Serpinb8	-0.316836	1.11635	0.000218848	0.00176439	1.88144	1.47858	1.8523	2.19852	3.16977	3.2264
ENSMUSG00000025212	Sfxn3	-0.637357	1.11476	1.88918e-05	0.000211288	2.29168	2.05649	3.1258	2.44521	3.48446	4.40025
ENSMUSG00000102813	Gm37795	-1.18832	1.11295	1.12246e-06	1.71653e-05	0.787106	0.243248	1.61007	1.80901	2.69002	3.03494
ENSMUSG00000033419	Snap91	-0.0152339	1.11215	1.3055e-11	4.51502e-10	7.49362	7.25819	7.38587	7.45311	8.5201	8.68829
ENSMUSG00000110279	Gm45552	-0.660863	1.11107	0.00326573	0.016998	0.54633	-0.236323	0.791649	0.941719	1.65928	2.29186
ENSMUSG00000022102	Dok2	-0.117576	1.11104	7.86802e-05	0.000739024	2.55013	2.82288	3.08525	2.52805	3.8601	4.14455
ENSMUSG00000046152	Fut10	0.365034	1.11068	0.141991	0.305109	0.266562	0.496423	0.345959	-0.270686	0.969859	1.35664
ENSMUSG00000030789	Itgax	0.0132126	1.10944	0.0199818	0.0736117	0.927194	1.30451	1.46181	0.777786	2.12908	2.43578
ENSMUSG00000021215	Net1	-0.0558018	1.10898	8.71335e-05	0.000807737	3.26998	2.95173	3.36008	3.01353	4.01329	4.67808
ENSMUSG00000038147	Cd84	1.04399	1.10854	0.0788752	0.203067	1.35473	1.27438	0.063799	0.602882	1.68787	1.22913
ENSMUSG00000062248	Cks2	-0.424317	1.10798	1.15919e-05	0.00013812	3.29595	2.421	3.26863	3.47218	4.17954	4.85095
ENSMUSG00000018171	Vmp1	-0.543387	1.10749	3.07486e-14	1.47593e-12	4.73714	4.52639	5.31888	5.07331	6.14095	6.59727
ENSMUSG00000115381	Gm49266	2.07275	1.10736	0.0110483	0.0456741	2.41203	0.874305	-0.732194	0.313135	0.712793	1.20519
ENSMUSG00000020484	Xbp1	0.0483248	1.10694	2.51246e-08	5.32831e-07	6.25073	6.04668	6.29036	5.94657	7.0131	7.56094
ENSMUSG00000047547	Cltb	0.201338	1.10614	1.31568e-05	0.000154581	4.58907	4.36825	4.46333	4.12862	5.18486	5.74039
ENSMUSG00000097039	Pvt1	-0.424223	1.10523	0.00544272	0.0259038	0.471971	0.275545	0.907696	0.669045	1.67777	2.11284
ENSMUSG00000018999	Slc35b4	0.38991	1.10435	0.00062085	0.00433546	5.73602	5.06387	5.19308	4.93402	5.71188	6.64309
ENSMUSG00000085385	Snhg17	-0.0501739	1.10342	4.92435e-05	0.000490182	5.09102	4.57312	5.12833	4.69267	5.55738	6.51093
ENSMUSG00000028044	Cks1b	-0.738878	1.10329	1.90667e-06	2.75935e-05	1.41163	1.62215	2.43327	2.06723	3.34172	3.49724
ENSMUSG00000031527	Eri1	-0.0137539	1.10278	0.00125805	0.00781605	2.12069	1.88699	2.08895	2.00419	3.03787	3.35633
ENSMUSG00000039481	Nrtn	0.256434	1.10262	7.1137e-06	8.90896e-05	5.28673	4.70443	4.73936	4.84138	5.70846	6.18874
ENSMUSG00000039646	Vasn	-0.430936	1.10154	1.1482e-09	3.03071e-08	3.40315	3.43996	4.00156	3.7404	4.92929	5.15364
ENSMUSG00000020250	Txnrd1	0.0013254	1.10086	2.61401e-09	6.60259e-08	6.50162	6.15575	6.42946	6.28885	7.27532	7.7618
ENSMUSG00000003476	Crhr2	-0.176496	1.09968	2.01792e-11	6.75378e-10	7.56965	7.6526	7.75409	7.8743	9.08415	8.88099
ENSMUSG00000073434	Wdr90	-0.09622	1.09689	3.7518e-10	1.04988e-08	5.30997	5.12606	5.44798	5.22654	6.29682	6.70217
ENSMUSG00000024806	Mlana	-0.817955	1.09487	3.84534e-06	5.14544e-05	1.65969	1.0358	2.04631	2.32143	3.15664	3.50542
ENSMUSG00000017670	Elmo2	0.115381	1.0943	8.30729e-08	1.6099e-06	6.39292	5.98688	6.17631	6.04379	6.98919	7.52775
ENSMUSG00000027342	Pcna	-0.469404	1.09412	3.07241e-09	7.6318e-08	3.66614	3.29397	4.026	3.94054	4.90531	5.36294
ENSMUSG00000030867	Plk1	0.164882	1.09396	7.07875e-05	0.000673805	3.50033	3.13642	3.07474	3.29794	4.27684	4.41756
ENSMUSG00000018398	2022-09-08	-0.35422	1.09228	2.16881e-14	1.07154e-12	6.10135	5.83217	6.40554	6.29414	7.31698	7.69756
ENSMUSG00000034116	Vav1	0.429204	1.09163	0.0184207	0.0689777	1.9078	1.85559	1.55822	1.4279	2.53142	2.71395
ENSMUSG00000026192	Atic	-0.0616045	1.09087	0.000141468	0.00121536	3.60382	2.93436	3.41109	3.37463	4.1609	4.86682
ENSMUSG00000073705	Cenps	-1.25182	1.08961	2.92854e-06	4.04715e-05	0.392269	0.0968049	1.48161	1.39572	2.36428	2.74563
ENSMUSG00000090673	Gm340	-0.0247943	1.08831	0.0955635	0.232454	0.172854	-0.377304	-0.33359	0.318199	1.10535	1.00372
ENSMUSG00000087159	Gm15246	1.0363	1.08795	0.0430194	0.131396	1.89107	2.04704	0.747915	1.2132	2.40565	1.7844
ENSMUSG00000009418	Nav1	0.291518	1.0878	1.34668e-05	0.000157408	4.93639	5.2377	4.74413	4.9201	6.21204	5.73476
ENSMUSG00000072980	Oip5	-0.573222	1.08698	0.0447048	0.134804	0.296321	-0.896267	0.433966	0.285239	0.64715	1.98846
ENSMUSG00000097364	Gm26719	1.0605	1.08671	0.0764504	0.198721	1.49575	1.40182	0.762528	0.144035	1.164	1.87642
ENSMUSG00000034981	Parm1	-0.271936	1.08612	5.57317e-09	1.31188e-07	4.29561	4.29093	4.78347	4.37233	5.52588	5.9417
ENSMUSG00000058799	Nap1l1	-0.213078	1.08573	2.14725e-08	4.57537e-07	4.98723	4.70841	5.24993	4.91148	5.91215	6.52943
ENSMUSG00000037805	Rpl10a	-0.0624954	1.08485	1.31393e-06	1.96914e-05	8.76462	8.21731	8.62211	8.57783	9.43865	10.0302
ENSMUSG00000046396	Olfr609	-2.53424	1.08165	2.08173e-05	0.000229962	-2.69066	-0.955309	1.13805	0.185678	2.16541	1.38243
ENSMUSG00000054484	Tmem62	0.123647	1.08025	2.38328e-06	3.3731e-05	4.34023	4.04151	4.09431	4.10464	5.09871	5.3871
ENSMUSG00000044339	Alkbh2	0.319749	1.0794	0.0206504	0.0753606	2.67521	1.83226	1.63099	2.2976	3.05175	3.22809
ENSMUSG00000036103	Colec12	0.00784141	1.07908	0.0140726	0.0556467	2.52239	1.68796	2.27136	2.07588	2.71245	3.74236
ENSMUSG00000024232	Bambi	0.57992	1.07887	7.31207e-08	1.43768e-06	5.81444	5.72939	5.24437	5.19501	6.30153	6.43594
ENSMUSG00000007682	Dio2	-0.338089	1.07862	0.0368311	0.117408	-0.346985	0.590868	0.881339	-0.0121601	1.62548	1.58112
ENSMUSG00000024610	Cd74	-0.147529	1.07591	0.00974493	0.0413332	1.44135	0.825701	1.26068	1.38938	2.1779	2.66485
ENSMUSG00000114255	Gm10734	-0.382162	1.07586	0.019895	0.0733983	0.462314	0.0763165	0.84044	0.444281	1.32558	2.10773
ENSMUSG00000026675	Hsd17b7	-0.498163	1.07445	9.50223e-05	0.000871878	1.60171	1.46566	2.16169	1.90836	2.96461	3.354
ENSMUSG00000071547	Nt5dc2	0.0159265	1.07296	7.45153e-07	1.17689e-05	4.48303	4.1343	4.34862	4.30173	5.25794	5.65356
ENSMUSG00000026656	Fcgr2b	-0.829683	1.07283	3.29177e-05	0.000344182	1.37686	1.07937	2.25609	1.82923	2.79222	3.51657
ENSMUSG00000062661	Ncs1	-0.0896412	1.07236	1.20211e-05	0.000142729	3.73159	3.16424	3.43514	3.72744	4.58446	4.85951
ENSMUSG00000050022	Amz1	-0.191672	1.07235	0.0169066	0.0644533	1.3707	1.11821	1.79059	1.03203	1.97625	2.9873
ENSMUSG00000113165	Gm47863	0.160547	1.07211	0.210022	0.399377	0.762899	-0.388858	0.241931	0.15311	0.537547	1.77812
ENSMUSG00000021959	Lats2	-0.0950814	1.07099	1.43835e-10	4.32082e-09	5.68419	5.29915	5.53673	5.70534	6.65562	6.87205
ENSMUSG00000094370	Gm3373	0.163099	1.06962	0.12246	0.276535	0.00021037	0.419374	0.14612	0.0288332	1.28957	0.987697
ENSMUSG00000036943	Rab8b	0.418946	1.06937	0.0319688	0.105429	2.44418	2.30837	2.28027	1.60588	2.66588	3.47608
ENSMUSG00000028970	Abcb1b	0.243131	1.06788	0.0468822	0.139504	2.14275	1.39798	1.69815	1.50817	2.18633	3.12108
ENSMUSG00000024664	Fads3	-0.525921	1.06655	5.80991e-16	3.48285e-14	6.27226	5.95523	6.70468	6.63631	7.60825	7.99366
ENSMUSG00000022180	Slc7a8	-0.678834	1.06554	0.0213515	0.0771881	0.244713	-0.9809	0.200537	0.563497	0.976054	1.83871
ENSMUSG00000082163	Gm14276	-0.229047	1.0646	4.48987e-05	0.000450926	2.2963	2.39825	2.70355	2.47211	3.65449	3.78399
ENSMUSG00000045038	Prkce	0.218246	1.06275	0.000186417	0.0015388	3.78862	3.49565	3.55944	3.34687	4.31479	4.82034
ENSMUSG00000069808	Fam57a	0.431273	1.06197	0.0943621	0.230405	1.42672	1.57258	1.44565	0.593979	1.82239	2.5282
ENSMUSG00000032735	Ablim3	-0.0815042	1.06193	3.38561e-12	1.28998e-10	5.91507	5.80255	6.0096	5.92245	6.99887	7.19853
ENSMUSG00000037295	Ldlrap1	-0.0165994	1.0611	2.07045e-06	2.97404e-05	4.78672	4.96787	5.19704	4.58666	5.82971	6.25894
ENSMUSG00000032115	Hyou1	0.0104454	1.06101	2.6001e-08	5.50551e-07	5.16616	4.92757	5.15433	4.97102	5.97428	6.39618
ENSMUSG00000036106	Prr5	0.258606	1.06045	0.0937648	0.22932	1.81008	1.55239	1.83285	0.915082	1.88014	3.0556
ENSMUSG00000022723	Crybg3	0.430402	1.06028	1.64896e-07	3.00964e-06	6.38654	6.5633	6.06594	6.08668	7.30259	7.10508
ENSMUSG00000078495	Zfp984	-0.412483	1.06	3.99384e-06	5.30206e-05	2.7908	2.24648	2.80444	3.11656	3.97246	4.20467
ENSMUSG00000026484	Rnf2	0.22893	1.05994	4.71965e-07	7.79175e-06	5.27438	5.35113	5.28502	4.9123	6.08991	6.38589
ENSMUSG00000023169	Slc38a1	0.204728	1.05963	4.46086e-07	7.419e-06	5.99548	6.03013	6.04101	5.59601	6.75104	7.16138
ENSMUSG00000024732	Ccdc86	0.458326	1.05963	0.00225469	0.0124585	3.51952	3.1544	3.00622	2.82618	3.74479	4.28996
ENSMUSG00000047996	Prrg1	0.0945454	1.05959	3.33236e-05	0.000348156	3.72624	4.06746	3.85776	3.82434	5.11169	4.80389
ENSMUSG00000025323	Sp4	-0.201098	1.0591	2.40812e-06	3.40113e-05	3.11696	3.00565	3.17062	3.39235	4.4638	4.35339
ENSMUSG00000007659	Bcl2l1	-0.112635	1.05894	4.78028e-06	6.20562e-05	4.20052	3.89176	4.33289	4.03091	4.98639	5.59713
ENSMUSG00000026701	Prdx6	-0.0681948	1.05807	1.23408e-09	3.22583e-08	6.44147	6.28533	6.59642	6.3062	7.35315	7.79952
ENSMUSG00000052783	Grk4	0.370097	1.05709	0.000250762	0.00197678	3.52165	3.74265	3.40655	3.18008	4.41711	4.42259
ENSMUSG00000023022	Lima1	0.188893	1.05662	7.03986e-09	1.63431e-07	6.36984	6.15541	6.15203	6.05079	7.06702	7.38268
ENSMUSG00000068101	Cenpm	-0.274203	1.0565	0.0602504	0.167386	0.641022	-0.37802	0.496421	0.515993	1.00088	2.00035
ENSMUSG00000024301	Kifc5b	-0.0311492	1.05597	6.68644e-07	1.06227e-05	3.84761	3.93727	3.96436	3.93744	5.10562	5.04288
ENSMUSG00000078773	Rad54b	0.116614	1.05591	0.00255772	0.0138278	2.28487	2.2339	2.23639	2.09934	3.1853	3.37333
ENSMUSG00000028076	Cd1d1	-0.09324	1.05574	1.3664e-09	3.53742e-08	4.79676	4.87523	4.90217	5.00996	6.17582	5.98957
ENSMUSG00000093979	Gm2237	-0.110229	1.05516	0.0205536	0.0751528	0.808245	1.51702	1.64638	0.911885	2.41332	2.43904
ENSMUSG00000028173	Wls	-0.255779	1.05421	3.5275e-12	1.34025e-10	5.92578	5.56733	6.02765	6.04454	6.98487	7.32643
ENSMUSG00000022978	Mis18a	-0.494611	1.05321	0.000338887	0.00257661	1.66288	1.11047	1.88071	1.96644	2.78027	3.24695
ENSMUSG00000040447	Spns2	0.166565	1.05311	0.000134809	0.00116708	3.66002	3.48615	3.56913	3.2812	4.31298	4.77479
ENSMUSG00000022391	Rangap1	0.117695	1.05055	2.7205e-07	4.74084e-06	5.27068	5.04359	5.17341	4.95551	5.95427	6.39927
ENSMUSG00000032932	Hspa13	0.0677447	1.05018	0.000154092	0.0013047	3.34989	3.13066	3.31616	3.07672	4.0729	4.53157
ENSMUSG00000080316	Spaca6	-0.364867	1.05005	1.88852e-07	3.38279e-06	4.40069	3.71097	4.32891	4.62258	5.39449	5.79055
ENSMUSG00000115276	9930017N22Rik	1.87397	1.04893	0.00666633	0.0303769	1.21735	1.45868	-0.601539	-0.159209	1.00811	0.324445
ENSMUSG00000030352	Tspan9	-0.243113	1.04819	7.16581e-09	1.66069e-07	5.44975	5.41089	5.9256	5.42482	6.53025	7.0699
ENSMUSG00000036591	Arhgap21	0.137119	1.04815	5.069e-07	8.31759e-06	9.05485	9.03553	9.00318	8.86257	9.9753	10.1352
ENSMUSG00000031024	St5	0.060297	1.04808	2.98587e-09	7.45805e-08	7.74526	7.51094	7.60036	7.59276	8.59399	8.83592
ENSMUSG00000043987	Cep164	0.140717	1.04464	5.4651e-09	1.29095e-07	5.60864	5.39277	5.35632	5.41844	6.42616	6.57991
ENSMUSG00000027820	Mme	0.398503	1.04405	0.00520483	0.0249299	3.36395	2.88437	2.44203	3.05125	3.9423	3.81266
ENSMUSG00000021474	Sfxn1	0.000535416	1.0437	0.000102458	0.000929981	4.5224	3.98995	4.4144	4.18176	4.99213	5.75722
ENSMUSG00000086583	Gm15500	-0.0286911	1.04314	0.144043	0.308145	-0.0102087	0.110784	0.475665	-0.478669	0.663832	1.49717
ENSMUSG00000026737	Pip4k2a	0.00978542	1.04286	2.10569e-06	3.01502e-05	4.56166	4.2594	4.50548	4.3557	5.30545	5.75749
ENSMUSG00000105504	Gbp5	0.724813	1.04228	0.208323	0.397154	0.393799	0.864939	-5.88934e-05	0.0287091	1.27307	0.773163
ENSMUSG00000041845	Rhod	0.0538305	1.04202	0.00128395	0.00795765	2.75426	2.78541	2.98435	2.45146	3.57609	4.07783
ENSMUSG00000033295	Ptprf	0.0421304	1.04136	7.0434e-08	1.38891e-06	7.36279	7.5259	7.62753	7.20939	8.4166	8.67163
ENSMUSG00000068115	Ninl	0.0990349	1.04038	0.00150386	0.00902717	2.96565	2.88522	2.56776	3.0945	4.15955	3.71324
ENSMUSG00000037509	Arhgef4	0.483069	1.03995	0.189523	0.372854	0.538746	0.287821	-0.113869	0.106395	1.01297	1.04363
ENSMUSG00000008090	Fgfrl1	-0.101381	1.03959	3.0139e-06	4.14811e-05	4.1869	3.94068	4.32827	4.04604	5.01688	5.54533
ENSMUSG00000005417	Mprip	0.142549	1.03924	8.4977e-06	0.000104482	8.66433	8.66165	8.75062	8.31058	9.42588	9.8686
ENSMUSG00000101249	Gm29216	-0.572756	1.03906	2.89763e-07	5.03001e-06	2.65933	2.86813	3.24249	3.46764	4.66147	4.22752
ENSMUSG00000072235	Tuba1a	-0.709316	1.03893	3.018e-09	7.52436e-08	4.69118	4.51218	5.62233	4.97644	5.98471	6.80959
ENSMUSG00000037649	H2-DMa	0.677189	1.03821	0.0651018	0.177392	1.80263	1.60379	1.17244	0.981731	1.94947	2.33902
ENSMUSG00000032860	P2ry2	-0.481557	1.03817	3.46107e-05	0.000360208	2.49368	2.48598	3.27302	2.59337	3.71547	4.40282
ENSMUSG00000001663	Gstt1	-0.150808	1.03794	0.0280214	0.0952261	1.46298	0.678391	0.716842	1.67508	2.44099	2.26735
ENSMUSG00000047757	Fancb	-0.212681	1.03776	0.000153194	0.0013003	2.33232	2.20632	2.58719	2.41284	3.44525	3.7456
ENSMUSG00000056665	Them6	0.12207	1.03753	0.0146523	0.0575343	2.31183	1.63074	1.62484	2.13832	2.91017	3.07779
ENSMUSG00000048058	Ldlrad3	-0.528183	1.03731	0.00608532	0.0282933	0.680618	0.0860813	0.902339	0.990568	1.7425	2.2488
ENSMUSG00000034349	Smc4	0.240418	1.03697	1.61111e-07	2.95654e-06	6.91333	6.64274	6.63997	6.49243	7.45782	7.87595
ENSMUSG00000027454	Gins1	-0.645403	1.0369	1.16424e-06	1.7664e-05	2.60792	2.1035	3.09703	2.97027	3.79085	4.42203
ENSMUSG00000041936	Agrn	0.0855039	1.03669	1.98893e-06	2.8661e-05	9.60187	9.65009	9.61479	9.51927	10.6543	10.7016
ENSMUSG00000041559	Fmod	-1.00684	1.03663	0.00153419	0.00916437	0.359677	-0.703013	0.746378	1.15385	1.66386	2.31908
ENSMUSG00000025507	Pidd1	0.118814	1.03619	3.28191e-06	4.49405e-05	5.22109	4.74577	4.91199	4.89973	5.75208	6.23966
ENSMUSG00000027306	Nusap1	-0.389791	1.03607	1.54868e-05	0.000178383	2.50307	2.27576	2.91157	2.6803	3.65364	4.11222
ENSMUSG00000015702	Anxa9	-0.342848	1.03581	0.00129978	0.0080272	1.89444	1.34858	2.04857	1.98099	2.77648	3.3899
ENSMUSG00000044551	9930012K11Rik	-0.241784	1.0358	0.000210681	0.00171598	2.32474	2.0425	2.50517	2.39425	3.33658	3.72974
ENSMUSG00000031355	Arhgap6	-0.161221	1.03538	5.26246e-07	8.59323e-06	3.82084	3.52826	3.81034	3.92113	4.87708	5.05886
ENSMUSG00000003355	Fkbp11	-0.458141	1.03467	0.00189734	0.0109086	1.33472	1.13251	1.96749	1.39041	2.32983	3.10912
ENSMUSG00000096842	Gm10736	0.755236	1.03456	0.00250236	0.0135495	3.50993	3.50816	2.96583	2.57525	3.6791	4.07145
ENSMUSG00000032231	Anxa2	-0.438927	1.03356	6.24906e-06	7.93094e-05	5.68562	5.07472	6.08115	5.62557	6.35774	7.42422
ENSMUSG00000054717	Hmgb2	0.124477	1.03332	2.45309e-06	3.45379e-05	5.5801	5.17478	5.36493	5.21198	6.09495	6.65321
ENSMUSG00000031503	Col4a2	0.209603	1.03154	6.25043e-06	7.93094e-05	8.39593	8.2201	8.27443	7.96064	8.97023	9.45985
ENSMUSG00000029561	Oasl2	-0.0636244	1.03141	0.0065873	0.0300879	1.57994	1.93374	1.80648	1.88141	3.11108	2.68236
ENSMUSG00000031129	Slc9a9	-0.261524	1.03082	0.00122956	0.00767438	1.67728	1.53504	1.74634	2.01569	3.0285	2.90139
ENSMUSG00000027353	Mcm8	0.406883	1.03047	0.000545911	0.00387132	3.77856	3.81475	3.28773	3.54372	4.65168	4.35951
ENSMUSG00000006310	Zbtb32	0.631292	1.02998	0.183908	0.365574	0.635934	0.652374	0.162403	0.0161074	1.04612	1.17597
ENSMUSG00000026510	Trp53bp2	0.211868	1.02932	4.67672e-09	1.11843e-07	6.15778	6.0367	5.93552	5.88866	6.9286	7.09655
ENSMUSG00000044646	Zbtb7c	-0.489155	1.02862	0.0276438	0.0942327	0.268942	0.557624	1.36366	0.153566	1.42821	2.34963
ENSMUSG00000041498	Kif14	-0.551604	1.0281	1.51263e-07	2.79103e-06	2.46968	2.40752	2.96811	3.0453	4.10489	4.08986
ENSMUSG00000028832	Stmn1	-0.391138	1.02789	1.34486e-07	2.51937e-06	3.24594	2.91374	3.46872	3.53659	4.46062	4.72496
ENSMUSG00000063838	Cdc42ep5	-0.10203	1.02763	0.0123303	0.0498683	1.28142	1.08893	1.36625	1.25279	2.22585	2.5318
ENSMUSG00000099411	2310015D24Rik	-0.0467445	1.02681	0.0099309	0.041898	2.27184	1.61731	1.61576	2.3844	3.1839	3.06979
ENSMUSG00000021186	Fbln5	0.084271	1.02655	0.00565618	0.0267217	2.56619	1.97172	2.20033	2.32631	3.09851	3.567
ENSMUSG00000089726	Mir17hg	-0.22961	1.0263	5.40192e-05	0.000531058	4.11591	3.24193	3.74035	4.21066	4.87591	5.27957
ENSMUSG00000029752	Asns	-0.134767	1.02591	0.155624	0.325688	1.62731	0.146732	1.34963	1.05995	1.1433	2.91356
ENSMUSG00000079429	Mroh2a	0.00551489	1.0254	0.000766315	0.00515	3.553	3.55001	3.87712	3.17193	4.27419	4.98237
ENSMUSG00000059323	Tonsl	-0.0273457	1.02494	2.05089e-06	2.95223e-05	4.03457	3.80528	3.98532	3.96535	4.93955	5.18881
ENSMUSG00000036123	Slc9a3	0.551901	1.02213	0.0490455	0.144123	1.90128	1.90599	1.26082	1.52492	2.58638	2.31757
ENSMUSG00000096967	Gm26621	-0.272428	1.02166	8.75745e-06	0.000107187	3.03875	3.19979	3.64021	3.13502	4.32374	4.66789
ENSMUSG00000027160	Ccdc34	-0.321822	1.02158	9.21112e-09	2.08806e-07	3.89428	3.73058	4.07283	4.2403	5.25139	5.24762
ENSMUSG00000038267	Slc22a23	-0.133347	1.02044	1.35413e-09	3.51239e-08	5.65799	5.77914	6.06704	5.66587	6.8287	7.10872
ENSMUSG00000102742	Pcdhga11	1.17731	1.02009	0.0719383	0.190742	1.79928	1.26237	-0.0659426	0.777616	1.64257	1.33592
ENSMUSG00000039470	Zdhhc2	-0.202139	1.02003	0.00217642	0.0121204	2.54139	2.01826	2.68159	2.34717	3.12067	3.97823
ENSMUSG00000052253	Zfp622	0.106433	1.01976	5.49245e-06	7.02201e-05	4.66737	4.43774	4.56206	4.38334	5.34966	5.75801
ENSMUSG00000022957	Itsn1	0.0888149	1.01957	9.01847e-09	2.04783e-07	7.2263	7.21163	7.27628	7.02626	8.11323	8.37793
ENSMUSG00000023036	Pcdhgc4	0.916489	1.01827	0.0560624	0.159036	2.12335	2.4901	1.2139	1.66201	2.88339	2.06853
ENSMUSG00000027351	Spred1	0.0450418	1.01721	7.38571e-05	0.000699893	3.92359	3.64654	3.88974	3.64105	4.57401	5.09975
ENSMUSG00000051341	Zfp52	0.284479	1.01658	7.65896e-06	9.52111e-05	5.23586	4.84565	4.63145	4.94073	5.8404	5.92133
ENSMUSG00000027806	Tsc22d2	-0.00196695	1.01625	7.24599e-09	1.67067e-07	5.83775	5.61736	5.839	5.6724	6.64409	7.03109
ENSMUSG00000041406	BC055324	0.110551	1.01539	0.0151696	0.0592034	2.18695	1.66849	1.84831	1.87471	2.65972	3.15178
ENSMUSG00000005370	Msh6	0.229335	1.01377	8.99337e-06	0.000109975	5.41264	5.19064	5.24769	4.9388	5.90143	6.43232
ENSMUSG00000021268	Meg3	-0.0349138	1.01372	2.688e-06	3.75707e-05	6.82276	6.30223	6.72817	6.55128	7.3459	8.04332
ENSMUSG00000026547	Tagln2	-0.810667	1.01263	1.94874e-10	5.73901e-09	4.2057	3.90478	5.09753	4.65486	5.57049	6.31409
ENSMUSG00000046079	Lrrc8d	0.198786	1.01218	0.0358188	0.114897	1.83548	1.33579	1.39425	1.49552	2.28906	2.68748
ENSMUSG00000033389	Arhgap44	0.00215287	1.01173	1.16425e-08	2.60855e-07	5.1894	5.04401	5.21088	5.06823	6.07586	6.3639
ENSMUSG00000098188	Sowahc	-0.295271	1.01142	0.0202438	0.0743798	0.953484	0.274662	0.667457	1.22674	1.94471	2.06425
ENSMUSG00000026308	Klhl30	0.220006	1.0114	1.49992e-07	2.77517e-06	8.03395	7.82966	7.71887	7.76043	8.74222	8.90495
ENSMUSG00000054057	A930004D18Rik	0.190226	1.00962	0.00499691	0.0240588	3.03951	2.66853	2.83368	2.55658	3.41933	4.0674
ENSMUSG00000022533	Atp13a3	0.121585	1.00806	8.64561e-05	0.000803113	6.00773	5.38445	5.69971	5.55559	6.28358	7.05098
ENSMUSG00000028884	Rpa2	-0.0308931	1.0075	0.000177843	0.00147973	3.5264	3.3664	3.70988	3.26852	4.24711	4.84847
ENSMUSG00000117096	AC151266.1	0.680705	1.00729	0.188903	0.372123	0.983247	0.586278	0.193688	0.198661	0.992853	1.38485
ENSMUSG00000053332	Gas5	0.397535	1.00697	0.000111953	0.00100068	7.73737	7.10651	7.05674	7.10195	7.84336	8.42902
ENSMUSG00000048332	Lhfp	-0.685892	1.00685	8.1439e-06	0.000100683	3.42246	3.16475	4.32686	3.57856	4.50252	5.50853
ENSMUSG00000024542	Cep192	0.0114612	1.00522	2.19729e-09	5.58135e-08	5.81608	5.68799	5.84319	5.68716	6.69774	6.98185
ENSMUSG00000024590	Lmnb1	-0.10863	1.00503	2.02998e-05	0.000225168	3.8394	3.68297	4.06934	3.69854	4.68518	5.2124
ENSMUSG00000006731	B4galnt1	0.14816	1.00458	0.0180179	0.0677894	1.72763	1.90767	1.8515	1.5266	2.68019	2.82505
ENSMUSG00000041189	Chrnb1	0.12702	1.00434	8.877e-05	0.000820651	4.43393	4.35286	4.49575	4.05201	5.08623	5.61104
ENSMUSG00000071669	Snx29	0.929898	1.00364	0.199383	0.386279	0.471262	1.28545	0.205446	-0.0304929	1.3489	0.770652
ENSMUSG00000034327	Kctd9	0.196342	1.00323	3.43333e-06	4.66822e-05	7.22082	6.87624	6.98452	6.7798	7.66711	8.21642
ENSMUSG00000052430	Bmpr1b	0.388857	1.00288	0.109585	0.255458	1.02631	1.02565	0.703935	0.663819	1.68727	1.72805
ENSMUSG00000021066	Atl1	0.138472	1.00163	1.67964e-06	2.46786e-05	4.7438	4.55364	4.53818	4.53966	5.51447	5.70315
ENSMUSG00000036985	Zdhhc9	0.264139	1.00124	0.000377623	0.00282181	3.52807	3.72135	3.53085	3.23589	4.40849	4.51017
ENSMUSG00000045763	Basp1	0.0724084	0.999452	0.123515	0.278151	0.440823	0.093213	0.249216	0.23906	1.05917	1.41693
ENSMUSG00000031207	Msn	0.0171883	0.998189	7.45976e-08	1.46246e-06	6.38517	6.18341	6.42227	6.1556	7.11748	7.58591
ENSMUSG00000061436	Hipk2	0.550718	0.998064	0.0195735	0.0725494	2.46291	2.49669	1.95057	1.98683	3.05499	2.98495
ENSMUSG00000092118	Fancf	0.423239	0.997985	0.108005	0.253043	1.07835	1.38385	1.03184	0.683363	1.87044	1.91342
ENSMUSG00000022203	Efs	-0.12976	0.997963	3.26516e-05	0.000342195	4.03025	3.82828	4.28026	3.85494	4.81522	5.44251
ENSMUSG00000005533	Igf1r	-0.205997	0.99704	1.87607e-11	6.34198e-10	5.94366	5.74947	6.13986	6.01784	6.98597	7.30218
ENSMUSG00000032548	Slco2a1	0.515966	0.995895	0.0611359	0.169357	1.78388	1.76717	1.40573	1.17689	2.21365	2.45919
ENSMUSG00000045216	Hs6st1	0.459823	0.994739	8.70287e-06	0.000106616	5.71659	5.33189	5.02587	5.16861	6.04088	6.28284
ENSMUSG00000020869	Lrrc59	-0.300991	0.991313	1.83258e-05	0.000205639	3.40532	2.9002	3.54288	3.44659	4.22639	4.82781
ENSMUSG00000022503	Nubp1	0.129064	0.99123	0.010426	0.0436455	2.7349	2.30336	2.56409	2.28564	3.08976	3.79975
ENSMUSG00000053070	Cfap300	-0.55614	0.989853	0.054899	0.156616	-0.0651616	-1.12743	-0.245578	0.341528	0.786585	1.26175
ENSMUSG00000045095	Magi1	-0.086163	0.989089	1.69779e-09	4.37018e-08	6.65508	6.73045	6.95971	6.63627	7.74144	7.98951
ENSMUSG00000044447	Dock5	0.269674	0.989043	0.0190739	0.0709902	2.56391	3.14559	2.99767	2.18335	3.57834	3.81099
ENSMUSG00000037697	Ddhd1	-0.0489852	0.986621	9.98866e-10	2.66786e-08	5.84336	5.70102	5.91978	5.77227	6.75701	7.04687
ENSMUSG00000035310	Lin54	0.0728041	0.986363	6.19699e-05	0.000600459	3.71361	3.47446	3.55715	3.54731	4.47728	4.72627
ENSMUSG00000031827	Cotl1	-0.504173	0.984504	0.00260745	0.0140733	1.60779	1.70107	2.55665	1.62041	2.73474	3.5777
ENSMUSG00000028161	Ppp3ca	0.530465	0.983809	1.98401e-05	0.000220795	6.84917	6.61913	6.36277	6.09094	7.02128	7.52316
ENSMUSG00000031023	Akip1	-0.533255	0.9821	8.6207e-05	0.00080215	2.46769	2.09196	3.02508	2.624	3.45411	4.23092
ENSMUSG00000038047	Haus6	0.100453	0.981758	1.20918e-05	0.000143443	4.54913	4.44729	4.54144	4.2972	5.29513	5.64122
ENSMUSG00000010751	Tnfrsf22	0.0492819	0.979141	0.164285	0.338249	-0.0583694	0.383152	0.432029	-0.294268	0.970178	1.25495
ENSMUSG00000042606	Hirip3	-0.0562195	0.978776	1.52721e-06	2.26612e-05	4.28435	4.24481	4.4618	4.22313	5.25054	5.52876
ENSMUSG00000060961	Slc4a4	-0.42217	0.978068	2.53048e-14	1.23217e-12	5.65736	5.57295	6.14241	5.97818	6.98576	7.2344
ENSMUSG00000025287	Acot9	-0.316195	0.977909	4.42868e-06	5.79942e-05	4.35409	3.80176	4.50482	4.37726	5.11866	5.79854
ENSMUSG00000087142	Gm12454	0.0166599	0.977857	0.00610239	0.0283531	2.2903	1.96893	1.9638	2.31381	3.19393	3.1653
ENSMUSG00000044927	H1fx	0.268261	0.977674	0.0433194	0.131892	1.7289	1.8979	1.78585	1.32293	2.45169	2.74561
ENSMUSG00000039043	Arpin	0.039682	0.976583	0.000730804	0.00498336	3.18297	2.88112	3.10657	2.93748	3.81273	4.28367
ENSMUSG00000045092	S1pr1	-0.0585798	0.97658	2.7107e-07	4.72987e-06	4.66003	4.43991	4.65189	4.62298	5.55676	5.80579
ENSMUSG00000079555	Haus3	0.0446792	0.976529	2.8186e-07	4.90545e-06	4.99058	4.74136	4.83831	4.86241	5.78211	6.00723
ENSMUSG00000025586	Cpeb1	-0.176486	0.976323	8.1618e-12	2.88184e-10	6.04305	6.05025	6.24401	6.25497	7.30716	7.28899
ENSMUSG00000064177	Ghrl	-0.293278	0.975759	0.0738482	0.194392	-0.0222552	-0.368339	-0.143021	0.323843	1.13011	1.00933
ENSMUSG00000022419	Deptor	-0.267045	0.975481	0.00162334	0.00958151	1.64924	1.89143	2.09909	2.01915	3.16743	3.00518
ENSMUSG00000031605	Klhl2	-0.233523	0.974689	0.000400425	0.00296918	3.04731	2.38458	2.97759	3.03041	3.70911	4.31902
ENSMUSG00000078502	Gm13212	0.478318	0.974077	0.0429716	0.13134	2.81365	2.15247	1.74403	2.33737	3.06619	3.13403
ENSMUSG00000034593	Myo5a	0.0988077	0.973799	2.88067e-08	6.0521e-07	5.62906	5.65877	5.6531	5.48604	6.54842	6.68577
ENSMUSG00000030823	9130019O22Rik	0.537499	0.973626	0.021709	0.0782082	2.59051	2.42748	1.98135	2.03748	2.98239	3.08928
ENSMUSG00000049858	Suox	-0.304729	0.973335	0.0240308	0.0844523	0.657648	0.298306	0.660249	0.927586	1.74997	1.84197
ENSMUSG00000039382	Wdr45	-0.174861	0.97289	7.49851e-07	1.18292e-05	4.227	3.86665	4.14888	4.35029	5.21513	5.37407
ENSMUSG00000021711	Trappc13	0.143721	0.972502	1.87643e-06	2.72729e-05	5.88785	5.66462	5.78274	5.52934	6.45163	6.92826
ENSMUSG00000097195	Snhg5	0.103902	0.972004	6.0025e-07	9.64978e-06	6.16909	5.75556	5.89218	5.90074	6.72796	7.13294
ENSMUSG00000036553	Sh3tc1	0.0454064	0.971284	5.17667e-05	0.000511149	4.77314	4.47121	4.75521	4.44529	5.31584	5.92768
ENSMUSG00000022824	Muc13	0.509553	0.970738	0.235779	0.432599	1.1547	0.437121	-0.059349	0.750397	1.4169	1.32474
ENSMUSG00000041616	Nppa	-0.225745	0.969736	3.97744e-06	5.29069e-05	3.51905	3.42358	3.84253	3.58244	4.57421	4.92976
ENSMUSG00000027263	Tubgcp4	0.123235	0.968726	0.00177798	0.0103457	2.82873	2.85186	2.86229	2.61963	3.66206	3.8816
ENSMUSG00000026185	Igfbp5	-0.494988	0.968259	1.96636e-11	6.62685e-10	4.88204	4.72571	5.45654	5.17447	6.13635	6.57475
ENSMUSG00000020121	Srgap1	0.177001	0.967945	3.06857e-05	0.000322846	4.41665	4.31479	4.28815	4.13873	5.12441	5.37569
ENSMUSG00000043183	Simc1	0.297766	0.967566	0.000638451	0.00444117	3.813	3.56713	3.45863	3.38931	4.29299	4.60817
ENSMUSG00000049872	Calhm5	-0.617867	0.966767	0.00324284	0.0169008	1.38457	0.404365	1.33737	1.80886	2.3303	2.83901
ENSMUSG00000034868	Myl12b	-1.37327	0.966667	0.000118887	0.00105082	0.389847	-0.573026	1.21189	1.38406	1.86941	2.66011
ENSMUSG00000045064	Zc2hc1c	-0.36952	0.965897	1.89873e-06	2.75082e-05	2.9913	2.87219	3.37359	3.27005	4.24062	4.46328
ENSMUSG00000042985	Upk3b	0.228612	0.96585	0.021847	0.0784956	2.2621	2.46985	2.4106	1.84131	3.00194	3.36348
ENSMUSG00000056427	Slit3	-0.218249	0.964989	0.00178827	0.0103967	1.88006	2.17814	2.49281	2.03507	3.21953	3.37918
ENSMUSG00000040540	Gm9770	0.0580588	0.96496	0.064649	0.176444	0.871379	0.994048	1.03298	0.7618	1.82258	1.97109
ENSMUSG00000027635	Dsn1	0.0756927	0.964539	5.31229e-06	6.81105e-05	4.4122	4.47056	4.4694	4.3122	5.37766	5.4765
ENSMUSG00000024164	C3	-0.405172	0.961011	0.00292794	0.0155236	2.46229	2.3932	3.24803	2.28537	3.27954	4.31129
ENSMUSG00000096948	Gm4221	-0.945012	0.960912	0.00477845	0.0232203	-0.539552	-0.389152	0.403823	0.388504	1.43386	1.29878
ENSMUSG00000015852	Fcrls	-0.0579966	0.960658	0.00964939	0.0410312	1.62883	1.82535	1.83384	1.79508	2.90277	2.745
ENSMUSG00000074063	Osgin1	-0.690928	0.960132	0.0132449	0.0529326	0.00794576	-0.359373	0.542177	0.418282	1.19267	1.68388
ENSMUSG00000071856	Mcc	0.230224	0.959629	0.0507768	0.148114	2.45856	2.24642	2.44863	1.77126	2.66925	3.55876
ENSMUSG00000035673	Sbno2	0.132796	0.959475	3.79597e-06	5.0996e-05	7.09964	6.75997	6.9211	6.73314	7.57939	8.10701
ENSMUSG00000103622	Gm38391	-0.359691	0.95928	0.0365525	0.116691	1.76572	0.287964	1.26681	1.91366	2.15927	2.99018
ENSMUSG00000056131	Pgm3	0.20405	0.958951	0.0137903	0.0547232	2.30967	2.30062	2.03467	2.22696	3.2308	3.04756
ENSMUSG00000039298	Cdk5rap2	0.0467962	0.958402	2.81541e-05	0.000299718	4.35238	4.17044	4.34642	4.13018	5.06031	5.45851
ENSMUSG00000007867	Ift43	-0.305406	0.95836	4.83489e-08	9.77707e-07	5.25986	4.78034	5.40581	5.3291	6.0994	6.65563
ENSMUSG00000035085	1700020L24Rik	0.421672	0.956658	0.244721	0.443238	1.82744	0.415454	0.569387	1.24192	1.51	2.24946
ENSMUSG00000001493	Meox1	-0.696731	0.956075	5.22151e-10	1.44024e-08	3.67785	3.29942	4.2352	4.21065	5.03909	5.44208
ENSMUSG00000025574	Tk1	-0.30205	0.955313	3.25571e-10	9.26434e-09	4.80532	4.57687	5.01375	5.02945	5.93949	6.15224
ENSMUSG00000051235	Gen1	0.426917	0.954696	0.00986802	0.0416981	2.91732	2.84459	2.56371	2.40634	3.38198	3.61208
ENSMUSG00000006216	Clcnkb	0.587295	0.954252	0.164152	0.338029	1.62078	0.864063	0.646887	0.976298	1.5567	1.98401
ENSMUSG00000000782	Tcf7	1.25377	0.954214	0.0674994	0.182196	1.20345	1.26557	0.283575	-0.150053	0.849225	1.22073
ENSMUSG00000021062	Rab15	0.281625	0.953647	0.109309	0.255144	1.09823	1.08883	0.923363	0.76458	1.74707	1.91525
ENSMUSG00000006498	Ptbp1	-0.0723596	0.953529	1.57655e-07	2.89706e-06	6.21507	6.02737	6.36843	6.05742	6.98091	7.47961
ENSMUSG00000032420	Nt5e	0.0121789	0.952769	7.53216e-07	1.18684e-05	4.94786	4.63864	4.74268	4.88057	5.74965	5.92098
ENSMUSG00000043998	Mgat2	-0.166083	0.952451	8.65328e-05	0.000803272	3.02625	2.73846	3.05316	3.10312	3.97219	4.21002
ENSMUSG00000030598	Fbxo17	0.0411341	0.951981	2.09568e-05	0.000230979	4.11852	3.92855	4.02493	3.99414	4.91578	5.13655
ENSMUSG00000097451	Rian	-0.358511	0.950792	2.37747e-07	4.18088e-06	6.61377	6.22819	6.98896	6.61692	7.41979	8.17742
ENSMUSG00000019699	Akt3	-0.668078	0.950749	0.000243617	0.00192722	2.33747	1.91225	3.07651	2.50145	3.26767	4.26796
ENSMUSG00000005131	4930550C14Rik	-0.0531666	0.950625	0.101823	0.243117	0.121827	0.660329	0.687181	0.328474	1.5665	1.38671
ENSMUSG00000108634	Gm38534	-0.951428	0.950565	7.24691e-12	2.60021e-10	3.0986	3.46574	4.24898	4.24056	5.42478	5.06605
ENSMUSG00000021822	Plau	0.356185	0.950139	0.236717	0.433456	2.09774	1.18996	1.65527	1.06201	1.44675	2.9478
ENSMUSG00000032372	Plscr2	-0.255843	0.949534	5.76544e-09	1.35242e-07	7.99848	7.87126	8.06604	8.3537	9.31601	9.15556
ENSMUSG00000034487	Kdelc2	0.101438	0.947479	0.000949343	0.00617096	3.37201	3.02059	3.10887	3.15153	3.98097	4.28974
ENSMUSG00000038776	Ephx1	-0.147436	0.947115	9.61453e-05	0.000881583	4.24121	3.59204	4.07833	4.16184	4.83107	5.39673
ENSMUSG00000025854	Fam20c	0.129155	0.946928	0.000621005	0.00433546	4.22595	3.92246	4.11956	3.82015	4.66317	5.26607
ENSMUSG00000038180	Spag4	-0.280556	0.946178	0.0347163	0.11213	0.944473	0.237109	0.706316	1.14649	1.77312	2.04031
ENSMUSG00000031245	Hmgn5	0.431337	0.945217	0.271234	0.474995	0.3607	0.788681	0.576338	-0.220575	0.97507	1.344
ENSMUSG00000091955	Gm9844	-0.561719	0.944635	0.0213813	0.0772339	1.11018	0.702677	1.86039	0.954292	1.66788	2.98147
ENSMUSG00000028212	Ccne2	0.620659	0.941724	0.0160561	0.0619286	3.59736	3.0188	2.7462	2.74081	3.42545	4.00939
ENSMUSG00000051606	2010001K21Rik	-0.13269	0.938367	0.013741	0.0545747	1.39751	1.60927	1.61202	1.71561	2.80512	2.48977
ENSMUSG00000052688	Rab7b	1.24723	0.935732	0.0852656	0.214485	1.4031	0.850536	-0.214174	0.239712	0.900602	0.999278
ENSMUSG00000038086	Hspb2	-0.034356	0.935414	0.0010651	0.00678606	2.79968	2.90411	3.10075	2.69821	3.7563	4.05442
ENSMUSG00000018830	Myh11	-0.0789004	0.935365	0.000425394	0.00313023	3.42839	3.00706	3.4001	3.27852	4.05764	4.60055
ENSMUSG00000046808	Atp10d	0.0465232	0.934444	3.06846e-06	4.21032e-05	6.11811	6.04264	6.2499	5.84139	6.80937	7.29336
ENSMUSG00000044906	4930503L19Rik	-0.0528298	0.934064	1.08497e-06	1.67056e-05	5.39132	5.13287	5.45527	5.22449	6.09202	6.58125
ENSMUSG00000032507	Fbxl2	0.122547	0.933534	0.0163524	0.0628333	2.25545	1.9998	1.96653	2.11995	2.97782	3.08006
ENSMUSG00000070327	Rnf213	0.0198909	0.93218	7.6594e-09	1.75649e-07	6.67625	6.67043	6.74294	6.61417	7.6171	7.75169
ENSMUSG00000086841	2410006H16Rik	-0.101435	0.932164	0.000105411	0.000951665	4.32772	3.9715	4.42534	4.12877	4.93078	5.58357
ENSMUSG00000025104	Hdgfl3	-0.501846	0.930881	3.66006e-07	6.20968e-06	3.21462	2.8353	3.48554	3.63736	4.44353	4.67104
ENSMUSG00000020561	Twistnb	0.284828	0.930852	0.00354804	0.0182378	3.78109	3.30632	3.29563	3.3173	4.0625	4.5156
ENSMUSG00000032028	Nxpe2	0.978885	0.930126	0.140261	0.302355	1.24248	0.902353	0.119049	0.294962	1.05096	1.21518
ENSMUSG00000027470	Mylk2	0.476792	0.929813	0.229681	0.425424	1.03905	1.52224	0.646614	1.07755	2.20817	1.29404
ENSMUSG00000032440	Tgfbr2	0.0276206	0.929576	0.0039342	0.0198224	2.89219	2.77577	3.02664	2.59386	3.53275	4.08195
ENSMUSG00000073599	Ecscr	-0.271218	0.927778	4.18859e-05	0.000426468	4.02321	3.93497	4.52971	3.9609	4.91278	5.56983
ENSMUSG00000001123	Lgals9	-0.339632	0.927756	0.000457678	0.00333324	3.3339	2.78383	3.60237	3.26903	3.94627	4.82969
ENSMUSG00000031274	Col4a5	-0.0734655	0.927635	2.99094e-08	6.25455e-07	7.7577	7.63096	7.85948	7.72632	8.66189	8.92179
ENSMUSG00000112148	Lilrb4a	-0.730144	0.927525	0.000209033	0.00170565	1.43184	0.915879	1.74127	2.05469	2.78466	2.98721
ENSMUSG00000036875	Dna2	0.00877406	0.926989	3.09391e-05	0.000325259	4.82647	4.38361	4.63959	4.63391	5.3966	5.84513
ENSMUSG00000035372	1810055G02Rik	-0.149932	0.92685	0.000294083	0.00228359	2.89956	2.93702	3.26273	2.88331	3.90471	4.24666
ENSMUSG00000022031	Elp3	0.369572	0.926767	5.0314e-05	0.000497898	5.56534	5.24145	5.10309	5.0315	5.85813	6.25362
ENSMUSG00000024485	Slc4a9	-0.283342	0.926686	0.0790032	0.203261	0.028518	0.215365	0.229817	0.564401	1.59265	1.07122
ENSMUSG00000022269	2022-03-11	1.31736	0.926389	0.0584598	0.163794	1.15131	1.16252	0.0513349	-0.143843	0.787133	0.971101
ENSMUSG00000024048	Myl12a	-0.696158	0.926172	1.842e-13	8.0928e-12	6.35674	5.94727	6.93313	6.83509	7.61359	8.1211
ENSMUSG00000000957	Mmp14	0.585763	0.925084	0.000600398	0.0042156	4.80785	4.69784	4.3213	4.05662	4.9949	5.36959
ENSMUSG00000031562	Dctd	0.265842	0.922615	0.00657604	0.0300568	3.48541	2.95643	2.94224	3.07258	3.7844	4.18304
ENSMUSG00000018143	Mafk	-0.818999	0.920993	8.80019e-14	4.12142e-12	4.46185	4.2777	5.34396	5.0687	5.96335	6.42277
ENSMUSG00000022639	Dubr	0.568945	0.92042	0.0977418	0.236164	2.0632	1.89937	1.17224	1.68102	2.58877	2.24383
ENSMUSG00000043067	Dpy19l1	0.00798896	0.919681	0.000247586	0.00195518	3.52711	3.25213	3.4023	3.42459	4.26907	4.52177
ENSMUSG00000021338	Carmil1	0.535093	0.919597	0.188885	0.372123	1.27886	1.10773	0.870735	0.520189	1.38497	1.90665
ENSMUSG00000050549	Fam241a	0.124652	0.919137	0.020798	0.0756741	2.42557	1.95973	2.00456	2.21155	2.95147	3.21033
ENSMUSG00000024556	Me2	0.267788	0.918148	0.0471926	0.140206	1.87513	2.09173	1.88115	1.59117	2.68059	2.75398
ENSMUSG00000013155	Enkd1	0.152418	0.918145	0.000324042	0.00248048	3.90649	4.10253	3.89469	3.87391	4.95476	4.77949
ENSMUSG00000020534	Shmt1	-0.189275	0.91809	2.16243e-05	0.000237516	3.75832	3.90518	3.92625	4.16215	5.2166	4.83385
ENSMUSG00000021461	Fancc	-0.229599	0.917439	1.04743e-05	0.000126253	4.71307	4.16986	4.74806	4.68739	5.3787	5.98257
ENSMUSG00000024883	Rin1	-0.231586	0.915724	0.0674967	0.182196	2.03677	1.02957	2.04077	1.66835	2.00123	3.38085
ENSMUSG00000029019	Nppb	-0.609537	0.914831	1.40747e-05	0.000163655	8.33233	7.37057	8.52408	8.58895	9.03798	9.93488
ENSMUSG00000028779	Pef1	0.0467309	0.914464	3.39496e-06	4.63006e-05	5.27563	5.06357	5.24541	5.05075	5.92263	6.32934
ENSMUSG00000039908	Slc26a11	0.260484	0.914203	7.65894e-05	0.000722404	4.76615	4.70008	4.41396	4.57876	5.5328	5.43407
ENSMUSG00000028194	Ddah1	0.252915	0.913939	0.167337	0.342286	0.892956	1.91361	1.53032	0.956518	2.43402	1.98717
ENSMUSG00000042284	Itga1	-0.0639104	0.913617	1.86765e-07	3.35253e-06	5.25901	5.14218	5.3886	5.18427	6.11015	6.4313
ENSMUSG00000054676	1600014C10Rik	-0.026071	0.913558	2.81239e-05	0.000299633	4.32349	4.09761	4.33499	4.19187	5.05447	5.42348
ENSMUSG00000052299	Ltn1	0.1599	0.913058	2.38924e-07	4.1961e-06	6.5366	6.42957	6.40062	6.29717	7.22818	7.43867
ENSMUSG00000028600	Podn	0.19452	0.913017	7.88477e-06	9.7748e-05	5.36129	5.41338	5.14012	5.29636	6.30416	6.09583
ENSMUSG00000031441	Atp11a	0.1612	0.913002	0.000184817	0.00153027	8.41397	8.22944	8.36967	7.98092	8.86542	9.43869
ENSMUSG00000046223	Plaur	-1.12374	0.911333	6.26853e-05	0.000605659	1.30854	0.881771	2.46844	1.91965	2.6456	3.62117
ENSMUSG00000028159	Dapp1	0.32718	0.908126	0.00189948	0.0109161	3.7629	3.78588	3.61152	3.33149	4.31793	4.57498
ENSMUSG00000001424	Snd1	0.0785488	0.905989	0.000221898	0.00178365	4.76953	5.22184	5.2282	4.64675	5.87803	6.00717
ENSMUSG00000020205	Phlda1	0.384571	0.905937	0.000248557	0.0019617	5.12024	4.90988	4.75856	4.5558	5.41627	5.8294
ENSMUSG00000100775	Gm29107	0.170749	0.905514	0.155213	0.32503	0.623625	1.09234	0.812837	0.666038	1.82551	1.5036
ENSMUSG00000103731	Gm17530	0.318398	0.905485	0.215296	0.406425	0.549484	0.884845	0.623548	0.288482	1.38392	1.38363
ENSMUSG00000009614	Sardh	-0.265418	0.905203	0.000365046	0.0027507	2.87285	3.28785	3.68032	3.0114	4.22621	4.48013
ENSMUSG00000025161	Slc16a3	-0.181936	0.90469	0.0018779	0.0108152	2.94369	2.72374	3.26313	2.76651	3.62153	4.3381
ENSMUSG00000049932	H2afx	0.099875	0.904686	0.00105986	0.00676148	3.27431	3.45115	3.40653	3.16784	4.2325	4.29435
ENSMUSG00000039458	Mtmr12	-0.111152	0.903912	2.06029e-07	3.66129e-06	5.23105	4.91568	5.23114	5.20226	6.01284	6.35708
ENSMUSG00000028007	Snx7	0.102061	0.90251	0.0233259	0.0826527	2.54914	2.02391	2.22213	2.24845	2.92688	3.4258
ENSMUSG00000074283	Zfp109	0.868464	0.901909	0.179935	0.360426	1.70772	1.31936	0.98093	0.40422	1.09627	2.06134
ENSMUSG00000030086	Chchd6	-0.565838	0.901744	0.0019758	0.0112874	1.2465	0.985449	1.79353	1.57145	2.37593	2.85906
ENSMUSG00000043091	Tuba1c	-0.273435	0.901699	1.40629e-05	0.000163655	3.23369	3.1744	3.59142	3.3994	4.33987	4.59118
ENSMUSG00000019852	Arfgef3	-0.354738	0.901163	0.0723431	0.191552	0.525324	-0.34189	0.227866	0.799097	1.29299	1.58897
ENSMUSG00000024095	Hnrnpll	-0.302067	0.900775	5.80739e-12	2.10565e-10	6.88069	6.83016	7.18319	7.18363	8.13222	8.18231
ENSMUSG00000014361	Mertk	0.118059	0.899454	0.000188445	0.00155364	3.96441	3.93769	3.85731	3.86277	4.81735	4.83861
ENSMUSG00000039349	C130074G19Rik	0.664541	0.898355	0.170423	0.347264	2.03292	2.1039	1.83514	0.885882	1.89901	2.77729
ENSMUSG00000027201	Myef2	-0.0617183	0.898084	5.74938e-07	9.28715e-06	5.1429	4.82249	5.02072	5.13201	5.93991	6.14904
ENSMUSG00000001521	Tulp3	0.458147	0.898038	0.00156771	0.00931811	5.62211	5.06969	4.97107	4.90504	5.57268	6.19112
ENSMUSG00000026819	Slc25a25	-0.808423	0.897991	1.25786e-07	2.36956e-06	3.91114	4.37219	5.36859	4.47588	5.73431	6.16596
ENSMUSG00000025037	Maoa	0.357568	0.897562	0.0618487	0.170618	2.98053	2.46716	2.57921	2.23533	2.89253	3.74978
ENSMUSG00000063445	Nmral1	0.1425	0.895739	0.0639915	0.174897	1.48503	1.61678	1.58896	1.28555	2.29473	2.4664
ENSMUSG00000072568	Fam84b	0.292916	0.895199	0.159674	0.331949	1.18963	1.14177	0.719375	1.09012	1.99148	1.66858
ENSMUSG00000061577	Adgrg5	0.356042	0.894933	0.259921	0.462234	0.566625	0.555641	0.375018	0.113258	1.01839	1.29113
ENSMUSG00000015027	Galns	0.649343	0.893773	0.00211479	0.0118815	4.14257	4.13175	3.64024	3.38693	4.34269	4.60682
ENSMUSG00000040451	Sgms1	0.387943	0.893658	0.00214511	0.011999	4.32931	4.55882	4.29065	3.84822	4.94383	5.15674
ENSMUSG00000032344	Mb21d1	-0.284069	0.893618	0.0278772	0.0948079	1.04531	1.15644	1.67706	1.01191	2.03454	2.58855
ENSMUSG00000030243	Recql	-0.0762787	0.89355	0.000353326	0.00267284	3.07287	2.94924	3.08574	3.13791	4.03462	4.10608
ENSMUSG00000041482	Piezo2	0.242706	0.893053	0.0268629	0.0924069	3.05425	2.93874	3.03778	2.4566	3.3583	4.05498
ENSMUSG00000036098	Myrf	-0.435986	0.892571	0.00132661	0.00814815	2.07827	1.70255	2.46928	2.22536	2.97026	3.5899
ENSMUSG00000038065	Mturn	-0.670467	0.891877	0.0127319	0.051213	1.67613	1.21443	2.53856	1.56808	2.20838	3.64055
ENSMUSG00000095562	Gm21887	0.364693	0.891865	0.0833784	0.211273	2.42313	1.833	1.80012	1.84507	2.4678	3.01298
ENSMUSG00000039942	Ptger4	-0.010155	0.891715	0.00734886	0.0328543	2.41069	2.80063	2.87332	2.34317	3.52794	3.66814
ENSMUSG00000033184	Tmed7	-0.394119	0.889792	4.84858e-07	7.97533e-06	4.07058	3.96348	4.59268	4.25791	5.16049	5.60237
ENSMUSG00000016756	Cmah	-0.192576	0.888681	0.0168003	0.0641208	1.29083	1.44473	1.71072	1.44765	2.46354	2.5727
ENSMUSG00000022136	Dnajc3	-0.429457	0.888138	1.66528e-10	4.94743e-09	5.15039	5.35291	5.87487	5.52525	6.59717	6.74428
ENSMUSG00000063856	Gpx1	-0.187589	0.888027	6.33472e-05	0.000611178	4.26813	4.08612	4.58493	4.1643	5.02336	5.62601
ENSMUSG00000001036	Epn2	-0.048274	0.885796	2.88831e-07	5.02029e-06	5.82053	5.58722	5.84998	5.70855	6.54255	6.91729
ENSMUSG00000024896	Minpp1	0.0142218	0.885634	0.00014035	0.00120883	4.10248	3.80215	3.9782	3.95914	4.75554	5.07492
ENSMUSG00000038644	Pold1	-0.0114647	0.885186	5.55191e-07	9.01134e-06	5.73947	5.39409	5.57953	5.64206	6.42217	6.70501
ENSMUSG00000037742	Eef1a1	-0.14205	0.884716	6.31532e-06	8.00573e-05	8.84092	8.60118	8.99562	8.78078	9.6098	10.0644
ENSMUSG00000049521	Cdc42ep1	-0.287716	0.884605	1.38591e-05	0.000161426	4.02243	3.80268	4.37672	4.05798	4.89375	5.43223
ENSMUSG00000042190	Cmklr1	0.0603047	0.884318	0.143384	0.307077	0.896125	0.58364	0.816015	0.608641	1.3597	1.87955
ENSMUSG00000039270	Megf9	0.501022	0.883951	0.11027	0.256543	3.00232	2.37745	2.4329	2.0474	2.60904	3.61941
ENSMUSG00000011114	Tbrg1	-0.0814141	0.883418	7.39893e-05	0.000700328	4.5826	4.2621	4.64275	4.42059	5.19893	5.74158
ENSMUSG00000042572	Ube2q1	0.113338	0.88293	3.19096e-06	4.37396e-05	6.95425	6.59326	6.6817	6.70701	7.47562	7.8113
ENSMUSG00000033769	Exoc6b	-0.165864	0.882887	1.97569e-06	2.85006e-05	4.31678	4.23367	4.53574	4.3933	5.30369	5.52924
ENSMUSG00000045005	Fzd5	0.422736	0.882821	0.107357	0.252095	3.42317	2.28526	2.42402	2.69131	3.01249	3.88312
ENSMUSG00000021087	Rtn1	-0.144137	0.882686	0.111111	0.25799	1.65611	0.574729	1.4164	1.35145	1.64162	2.78794
ENSMUSG00000047866	Lonp2	0.304506	0.882534	1.79788e-05	0.000202419	6.43984	6.06787	5.88986	6.07387	6.84418	7.03214
ENSMUSG00000020143	Dock2	-0.735108	0.881211	0.000709377	0.0048643	0.883035	1.01955	1.63228	1.72898	2.72532	2.4921
ENSMUSG00000028268	Gbp3	0.969984	0.880986	0.0535754	0.154012	2.85166	3.47468	2.04262	2.47564	3.6263	2.57026
ENSMUSG00000025935	Tram1	0.11108	0.880462	0.00216377	0.0120699	4.74397	4.25074	4.54199	4.30926	4.9806	5.70655
ENSMUSG00000064023	Klk8	0.0020649	0.879169	0.104823	0.247568	0.926983	1.4848	1.57942	0.746596	2.02206	2.29707
ENSMUSG00000047414	Flrt2	0.246033	0.878981	0.0560004	0.158917	2.23186	1.86117	1.8087	1.86944	2.60644	2.91639
ENSMUSG00000006205	Htra1	-0.16783	0.878424	4.49382e-09	1.08237e-07	6.71261	6.61315	6.7463	6.95931	7.86254	7.74898
ENSMUSG00000024805	Pcgf5	0.226858	0.877593	2.30704e-06	3.27206e-05	5.94409	5.811	5.6378	5.71735	6.60092	6.65447
ENSMUSG00000043008	Klhl6	-0.18032	0.877253	2.96419e-05	0.00031284	4.87329	4.39286	4.92536	4.78078	5.46266	6.08766
ENSMUSG00000028517	Plpp3	0.243194	0.877189	0.000129611	0.00112859	5.43399	5.0468	5.04367	5.02594	5.77062	6.17554
ENSMUSG00000032018	Sc5d	-0.12543	0.876701	0.0105875	0.0441687	2.7161	2.00565	2.52036	2.59387	3.14815	3.78508
ENSMUSG00000033967	Rnf225	-0.890078	0.875762	0.00174148	0.0101773	0.667274	0.321164	1.52525	1.19073	1.92218	2.60281
ENSMUSG00000030257	Srgap3	-0.149929	0.875497	0.00827038	0.0361826	2.06823	2.00162	2.35999	2.0322	2.93014	3.32455
ENSMUSG00000029119	Man2b2	-0.159574	0.875418	1.2295e-05	0.000145527	3.79325	3.9424	4.1243	3.98985	5.00963	4.99493
ENSMUSG00000027276	Jag1	-0.00230938	0.87507	0.000310835	0.0024026	4.92668	4.42292	4.78539	4.65905	5.32914	5.95924
ENSMUSG00000029814	Igf2bp3	0.816851	0.874967	0.121134	0.274459	1.62489	1.60624	0.827335	0.897223	1.79418	1.74293
ENSMUSG00000002257	Def6	0.235922	0.872839	0.163267	0.337044	0.9581	1.58328	1.31229	0.892759	2.12582	1.92018
ENSMUSG00000029802	Abcg2	0.00323729	0.872669	0.000952265	0.00618697	4.71063	4.25312	4.64115	4.38655	5.07081	5.78293
ENSMUSG00000034457	Eda2r	-0.339481	0.872619	0.00858091	0.0373112	1.45602	1.10527	1.50791	1.74854	2.50084	2.61097
ENSMUSG00000055320	Tead1	0.0873703	0.872359	1.9247e-05	0.000214903	7.92499	7.71829	7.87261	7.64335	8.47794	8.91389
ENSMUSG00000029730	Mcm7	-0.00586238	0.871539	5.19331e-07	8.5009e-06	5.40741	5.18838	5.32286	5.34017	6.17157	6.37329
ENSMUSG00000037563	Rps16	-0.42428	0.870666	5.63047e-07	9.12786e-06	6.00199	5.81048	6.5978	6.06888	6.90382	7.62424
ENSMUSG00000063568	Jazf1	0.0850377	0.869608	0.0884577	0.21985	1.17265	1.6009	1.42891	1.28485	2.40831	2.12413
ENSMUSG00000027195	Hsd17b12	-0.406578	0.869203	1.15281e-05	0.000137724	2.96129	2.77068	3.2673	3.32236	4.16134	4.2969
ENSMUSG00000024052	Lpin2	0.093646	0.869092	0.00012864	0.0011228	5.19959	4.84235	5.04079	4.87886	5.62465	6.14382
ENSMUSG00000082127	Gm13577	-0.557774	0.868817	0.0162235	0.0624136	0.212673	0.485912	0.949083	0.834948	1.87149	1.71238
ENSMUSG00000026558	Uck2	-0.188459	0.868572	0.000276486	0.00215938	5.04302	4.54753	5.19757	4.83226	5.48243	6.34323
ENSMUSG00000032135	Mcam	-0.443998	0.868546	7.54247e-09	1.7331e-07	5.94867	5.69252	6.44517	6.12396	6.9242	7.50156
ENSMUSG00000045180	Shroom2	-0.0913642	0.868153	0.000381051	0.00284114	3.57987	3.57331	3.88058	3.47337	4.41044	4.82422
ENSMUSG00000033222	Ttf2	0.126594	0.865441	0.00129706	0.00801407	4.38957	3.88098	3.99748	4.11233	4.78318	5.17693
ENSMUSG00000006542	Prkag3	0.349938	0.86539	0.000758094	0.00510748	6.91705	6.26211	6.16226	6.42093	7.02754	7.4238
ENSMUSG00000006589	Aprt	0.00369672	0.864779	0.00177503	0.010333	4.45543	3.90318	4.29604	4.1497	4.77534	5.47393
ENSMUSG00000069844	Sco1	0.27661	0.863467	0.00201314	0.0114401	4.02248	4.27105	4.05248	3.74247	4.80709	4.86853
ENSMUSG00000025402	Nab2	-0.0931635	0.863453	0.000591166	0.00415944	3.05761	3.13303	3.32635	3.08922	4.0604	4.22211
ENSMUSG00000067929	Gm10226	0.881147	0.861604	0.118247	0.269913	1.51736	1.87316	0.950746	0.819834	1.88871	1.66382
ENSMUSG00000039835	Nhsl1	0.126264	0.860893	0.000247003	0.00195171	4.55878	4.55235	4.33872	4.56456	5.49146	5.27204
ENSMUSG00000038900	Rpl12	-0.189455	0.860673	1.32227e-05	0.00015522	6.91623	6.52555	7.09733	6.77714	7.4882	8.19907
ENSMUSG00000044350	Lacc1	0.0612179	0.860613	0.00708843	0.0319015	3.05188	2.80575	2.65585	3.10156	3.91755	3.71797
ENSMUSG00000027642	Rpn2	-0.174451	0.860456	4.53631e-09	1.09065e-07	6.30108	6.14653	6.47659	6.37163	7.22481	7.4843
ENSMUSG00000050147	F2rl3	0.148874	0.859752	0.281426	0.486337	0.621729	-0.0196467	0.23666	0.256994	0.781416	1.40246
ENSMUSG00000025353	Ormdl2	0.252461	0.859101	0.236876	0.433679	1.02728	0.865314	0.980602	0.43054	1.22524	1.93727
ENSMUSG00000032477	Cdc25a	0.062737	0.858945	0.000494399	0.00355841	4.33524	3.93725	4.09465	4.12479	4.84436	5.21222
ENSMUSG00000029364	Wsb2	0.0711955	0.858654	9.19763e-05	0.000846232	4.85203	4.84409	4.97146	4.61397	5.54127	5.9067
ENSMUSG00000025511	Tspan4	-0.0138381	0.85809	8.40378e-05	0.000783346	4.57029	4.24802	4.48092	4.43073	5.1893	5.56176
ENSMUSG00000034761	Map4k5	0.238319	0.857663	1.60379e-05	0.000184102	6.46046	6.15892	6.11743	6.08834	6.86101	7.19165
ENSMUSG00000031659	Adcy7	-0.201061	0.857596	1.4268e-05	0.000165617	4.62067	4.37541	4.86187	4.57846	5.37498	5.90365
ENSMUSG00000039994	Timeless	-0.299044	0.857548	3.06011e-08	6.3794e-07	4.52362	4.59897	4.94639	4.82562	5.79293	5.83835
ENSMUSG00000057948	Unc13d	0.240517	0.856288	0.120113	0.272788	1.51104	2.24742	1.95115	1.46792	2.756	2.50286
ENSMUSG00000025176	Hoga1	0.303871	0.856287	0.153222	0.321858	1.36157	1.8401	1.62762	1.04253	2.20659	2.31316
ENSMUSG00000024486	Hbegf	0.355263	0.856081	6.97815e-05	0.000664699	5.24315	5.20109	4.91146	4.8768	5.78292	5.85964
ENSMUSG00000036904	Fzd8	0.493157	0.855938	0.0116966	0.047836	4.54087	4.3495	4.20265	3.72545	4.53817	5.20673
ENSMUSG00000003200	Sh3gl1	-0.0685548	0.855618	1.84351e-07	3.31664e-06	6.64466	6.39368	6.66228	6.57044	7.367	7.70982
ENSMUSG00000021668	Polk	-0.125029	0.855001	0.000100892	0.000918862	3.66065	3.41271	3.66343	3.716	4.51266	4.70803
ENSMUSG00000022756	Slc7a4	0.296307	0.854534	0.0951498	0.231741	2.19983	2.14589	2.15161	1.62151	2.49751	3.08156
ENSMUSG00000020776	Fbf1	0.110652	0.854428	1.1195e-06	1.714e-05	6.55752	6.59077	6.57737	6.39912	7.3446	7.4896
ENSMUSG00000061983	Rps12	-0.131309	0.854084	2.64896e-05	0.000284695	6.50535	6.25799	6.74209	6.30997	7.09662	7.7761
ENSMUSG00000046410	Kcnk6	-0.747683	0.852686	0.00171467	0.0100467	0.795491	0.608665	1.4574	1.42193	2.22507	2.44736
ENSMUSG00000021932	Rnaseh2b	-0.441415	0.852662	4.97438e-05	0.000493704	3.08715	2.631	3.33922	3.32986	4.00429	4.4698
ENSMUSG00000023947	Nfkbie	-0.485528	0.852126	0.0193535	0.0718724	0.509906	0.820705	1.39831	0.862739	1.93104	2.15581
ENSMUSG00000020905	Usp43	-0.0692182	0.851866	0.0012433	0.00774221	3.41891	3.10053	3.43588	3.28341	4.03143	4.50228
ENSMUSG00000079608	Stard6	0.426473	0.850705	0.287069	0.492369	0.590014	0.994442	0.587825	0.222966	1.31216	1.27259
ENSMUSG00000095432	Zfp748	0.257999	0.849364	0.0694774	0.186096	2.24353	1.97322	1.93281	1.84372	2.60525	2.96465
ENSMUSG00000012848	Rps5	-0.326745	0.849298	1.97273e-06	2.84884e-05	5.72396	5.55856	6.22298	5.72224	6.55206	7.2182
ENSMUSG00000052539	Magi3	-0.07783	0.84912	5.74873e-06	7.32189e-05	8.17621	8.25621	8.47878	8.1467	9.11533	9.36741
ENSMUSG00000045629	Sh3tc2	-0.0672709	0.848578	0.0021221	0.0119095	3.71356	3.60331	3.99286	3.45555	4.31455	4.96211
ENSMUSG00000028334	Nans	-0.261357	0.847569	0.00248042	0.0134631	2.416	2.25774	2.78587	2.43558	3.25103	3.75957
ENSMUSG00000003752	Itpkc	0.22256	0.847521	0.276674	0.481147	0.323851	1.12944	0.776521	0.382186	1.65661	1.24536
ENSMUSG00000020430	Pes1	0.11419	0.847393	0.00061391	0.00429482	4.59563	4.50213	4.62597	4.27819	5.1438	5.58508
ENSMUSG00000042354	Gnl3	-0.100151	0.847286	4.15936e-07	6.96913e-06	6.24433	6.11463	6.42833	6.17215	7.02418	7.41006
ENSMUSG00000024411	Aqp4	-0.17459	0.84709	3.78644e-08	7.79966e-07	5.51894	5.30806	5.64884	5.58127	6.38988	6.66833
ENSMUSG00000040322	Slc25a24	0.239982	0.847064	0.0481808	0.142412	3.2493	2.70983	2.93252	2.6381	3.24737	4.08127
ENSMUSG00000078762	Haus5	-0.132631	0.846416	0.0112862	0.0465388	1.93299	1.99266	2.19112	2.04764	2.97988	3.06369
ENSMUSG00000035769	Xylb	0.0569982	0.846111	0.227962	0.423578	0.39202	1.10617	0.721894	0.831507	2.01608	1.19231
ENSMUSG00000033436	Armcx2	-0.267387	0.846096	5.32224e-06	6.81732e-05	4.53362	4.57934	5.06109	4.59837	5.54668	5.96369
ENSMUSG00000040599	Mis12	-0.217196	0.845197	0.00545027	0.0259215	2.39281	1.97427	2.45187	2.42401	3.10701	3.55341
ENSMUSG00000057322	Rpl38	-0.232645	0.844774	1.25958e-05	0.000148507	5.95738	5.57405	6.19192	5.85541	6.55311	7.27294
ENSMUSG00000102411	Gm36936	-0.295307	0.844504	0.0620081	0.170861	1.00391	0.728281	0.706451	1.51022	2.30011	1.77197
ENSMUSG00000009145	Dqx1	-0.0193943	0.843637	0.0159132	0.0615181	2.52474	2.50856	2.32139	2.76534	3.66404	3.23627
ENSMUSG00000027995	Tlr2	0.338581	0.841834	0.257108	0.45865	2.15154	1.36195	1.72945	1.2297	1.58635	2.8757
ENSMUSG00000028018	Gstcd	0.253549	0.840691	0.0213959	0.0772451	3.03658	2.74006	2.68285	2.65939	3.40676	3.72675
ENSMUSG00000037820	Tgm2	-0.664247	0.840539	6.39897e-06	8.0814e-05	4.92571	5.24215	6.19629	5.19738	6.32299	7.00546
ENSMUSG00000041477	Dcp1b	0.0523926	0.840004	0.00478034	0.0232203	3.25004	3.51376	3.59609	3.07197	4.13436	4.39476
ENSMUSG00000020053	Igf1	0.266833	0.839808	0.00239396	0.0130834	4.6457	4.20033	4.0243	4.3465	5.04272	5.16588
ENSMUSG00000023919	Cenpq	0.146292	0.839466	0.0272851	0.093347	3.04413	2.69565	2.9051	2.59672	3.3056	3.96246
ENSMUSG00000037679	Inf2	-0.214709	0.838882	0.00297308	0.0157074	3.74515	3.44805	4.11186	3.50098	4.23598	5.14395
ENSMUSG00000053553	3110082I17Rik	0.160107	0.838725	0.0698263	0.186757	1.80756	2.11544	2.02925	1.62007	2.68099	2.78229
ENSMUSG00000025875	Tspan17	-0.360402	0.838598	0.000271044	0.00212425	2.82239	2.43846	3.03798	3.00739	3.70677	4.12129
ENSMUSG00000079339	Ifit1bl1	-0.637332	0.838529	0.00130303	0.00803994	1.54175	1.4515	1.83567	2.37381	3.244	2.79611
ENSMUSG00000017754	Pltp	-0.136528	0.83834	0.0451395	0.13572	1.90032	1.43676	2.00381	1.65742	2.27315	3.08309
ENSMUSG00000047878	A4galt	-0.319775	0.837927	0.138683	0.299865	0.509636	0.0289948	0.887762	0.244788	0.817436	1.94105
ENSMUSG00000022894	Adamts5	0.342743	0.837352	0.025412	0.0882486	4.68487	4.17509	4.30742	3.93504	4.54615	5.42832
ENSMUSG00000026692	Fmo4	1.28803	0.837309	0.08669	0.216773	0.919813	1.08815	0.0642476	-0.380171	0.532324	0.808401
ENSMUSG00000021814	Anxa7	0.0217686	0.83436	5.5475e-07	9.01134e-06	6.87576	6.63578	6.72837	6.79677	7.58339	7.75497
ENSMUSG00000038736	Nudcd1	0.303319	0.834202	0.0276379	0.0942327	2.93619	2.69075	2.46272	2.62363	3.39745	3.48197
ENSMUSG00000113346	Eprn	-0.101602	0.83407	0.000368896	0.00277283	4.17593	3.89732	3.89602	4.39026	5.17361	4.95798
ENSMUSG00000034361	Cpne2	-0.210416	0.834003	0.00692685	0.0312891	2.1845	2.05161	2.48532	2.19425	3.02032	3.44428
ENSMUSG00000003762	Coq8b	-0.163636	0.833782	0.00116531	0.00731397	3.05923	2.65282	2.92804	3.17086	3.8695	4.0331
ENSMUSG00000031433	Rbm41	-0.16661	0.833579	0.00774417	0.0343258	2.16752	2.40806	2.69084	2.23355	3.26456	3.48131
ENSMUSG00000021217	Tshz3	-0.0762601	0.833402	0.0555353	0.158088	1.96655	1.39469	1.88509	1.73753	2.30944	3.02887
ENSMUSG00000069516	Lyz2	-0.6104	0.833379	4.57594e-06	5.96907e-05	2.76529	2.50545	3.3362	3.19146	3.94822	4.3528
ENSMUSG00000025340	Rabgef1	0.058494	0.833353	6.35888e-06	8.05198e-05	6.23402	6.02085	6.18107	6.00859	6.80071	7.18636
ENSMUSG00000048696	Mex3d	-0.374602	0.832315	0.000184203	0.00152612	2.51636	2.5979	2.92132	2.98181	3.91617	3.77413
ENSMUSG00000036672	Cenpt	-0.0661092	0.831655	1.58697e-05	0.000182326	4.98266	4.8464	5.13548	4.86517	5.69637	6.10293
ENSMUSG00000047832	Cdca4	-0.25344	0.830804	0.000459746	0.00334649	3.85389	3.45298	4.08509	3.78345	4.45705	5.15961
ENSMUSG00000055723	Rras2	-0.101107	0.830225	1.02611e-05	0.000123794	5.41036	5.34165	5.68307	5.2974	6.16403	6.61842
ENSMUSG00000101111	Gm28437	-1.09128	0.829968	5.14899e-07	8.43859e-06	1.90371	2.3796	3.17392	3.35561	4.4572	3.79963
ENSMUSG00000032733	Snx33	-0.0739883	0.828803	6.30752e-05	0.000608989	4.19239	4.17414	4.38119	4.18064	5.06897	5.28777
ENSMUSG00000006678	Pola1	-0.0209446	0.827908	0.00381156	0.0193417	2.98203	2.82449	3.02791	2.8686	3.67823	3.99509
ENSMUSG00000030207	Fam234b	0.328451	0.827437	0.0104401	0.043665	3.71698	3.41747	3.30068	3.24792	3.98394	4.3362
ENSMUSG00000026605	Cenpf	-0.0390066	0.827377	0.000451885	0.00329996	3.56841	3.75707	3.8198	3.63927	4.63182	4.62368
ENSMUSG00000031883	Car7	0.332784	0.826564	0.0729357	0.192554	2.66666	2.6198	2.08619	2.56623	3.42551	2.99233
ENSMUSG00000024885	Aldh3b1	-0.0881009	0.825595	0.0988761	0.238273	1.00129	0.711702	0.826538	1.10167	1.82396	1.83841
ENSMUSG00000066232	Ipo7	-0.128586	0.825367	3.711e-07	6.28819e-06	6.65254	6.27263	6.60372	6.64912	7.3511	7.68561
ENSMUSG00000034471	Caskin2	0.115454	0.825129	1.41758e-05	0.000164688	7.37994	7.07931	7.16122	7.12967	7.87125	8.20342
ENSMUSG00000030256	Bhlhe41	0.526784	0.825034	0.0210356	0.0762914	3.89378	3.53214	3.32555	3.11892	3.81146	4.37972
ENSMUSG00000014867	Surf4	-0.338387	0.824788	1.95937e-07	3.5004e-06	4.77831	4.52386	5.0903	4.94189	5.70228	6.10515
ENSMUSG00000029223	Uchl1	-0.158263	0.823837	6.85113e-05	0.000653985	3.74905	3.68427	3.97107	3.82509	4.68386	4.89462
ENSMUSG00000021377	Dek	0.146404	0.823079	7.46892e-06	9.31276e-05	5.68349	5.65191	5.56791	5.52738	6.40685	6.47897
ENSMUSG00000084319	Tpt1-ps3	-0.552672	0.822967	0.0396254	0.124006	-0.134605	0.442889	0.938739	0.454288	1.61389	1.52085
ENSMUSG00000032353	Tmed3	0.0472054	0.82285	0.0018689	0.0107726	3.7993	3.52905	3.71535	3.57699	4.32279	4.7314
ENSMUSG00000057409	Zfp53	-0.0417903	0.820146	0.0260564	0.0900919	2.92549	2.3412	2.83204	2.60971	3.15327	3.95989
ENSMUSG00000024679	Ms4a6d	0.00345183	0.819822	0.0823347	0.209534	1.6923	1.91661	2.16716	1.38697	2.40262	2.95849
ENSMUSG00000093874	Gm24539	0.954867	0.819608	0.119591	0.272003	1.77474	1.3733	0.676805	0.721694	1.3519	1.70845
ENSMUSG00000019820	Utrn	-0.316618	0.819073	9.50204e-09	2.1504e-07	5.27021	5.20818	5.68504	5.46921	6.32883	6.60669
ENSMUSG00000048865	Arhgap30	0.300916	0.818297	0.182196	0.3631	1.49718	1.17667	1.01126	1.12388	1.81647	2.02437
ENSMUSG00000031482	Slc25a15	0.198153	0.817319	0.00192433	0.0110354	4.99507	4.46242	4.46094	4.68768	5.3076	5.6135
ENSMUSG00000041653	Pnpla3	0.176605	0.817185	0.0475507	0.140959	2.34896	2.56477	2.50735	2.08048	3.08124	3.2923
ENSMUSG00000042712	Tceal9	-0.562774	0.817144	2.92849e-07	5.07054e-06	3.93079	3.61497	4.43728	4.28895	5.0065	5.47066
ENSMUSG00000021702	Thbs4	0.688071	0.817031	0.00236048	0.0129424	8.13792	8.63747	7.79252	7.7132	8.83381	8.41358
ENSMUSG00000005125	Ndrg1	-0.341837	0.81669	0.00193472	0.0110762	2.25952	2.065	2.59961	2.44517	3.22321	3.57217
ENSMUSG00000008540	Mgst1	0.172669	0.816063	0.164748	0.338945	1.40615	1.05817	1.11179	1.10343	1.77774	2.13408
ENSMUSG00000021701	Plk2	-0.0995799	0.815963	1.67267e-06	2.4603e-05	6.46138	6.27514	6.60876	6.37219	7.16157	7.58437
ENSMUSG00000030579	Tyrobp	0.140771	0.814919	0.0633557	0.173723	2.02031	2.1527	2.16768	1.7881	2.7203	2.96748
ENSMUSG00000062421	Arf2	-0.413361	0.814326	2.05779e-06	2.959e-05	4.10612	3.7838	4.4382	4.34047	5.05463	5.47469
ENSMUSG00000097385	Gm26814	1.43043	0.813972	0.00231725	0.012752	3.65687	3.01368	1.40058	2.34429	2.99671	2.69619
ENSMUSG00000064390	Rnu73b	-0.97429	0.813737	0.0178127	0.0672028	-0.0603595	-0.973054	0.0855501	0.827176	1.229	1.40007
ENSMUSG00000036712	Cyld	0.0644874	0.813228	0.00202741	0.0114994	5.78194	5.17149	5.53447	5.39402	5.93539	6.68629
ENSMUSG00000103693	Gm37529	1.82554	0.813219	0.0037983	0.0192889	1.89759	2.20414	-0.0770958	0.667611	1.63819	0.586938
ENSMUSG00000024812	Tjp2	-0.123827	0.81219	3.94958e-08	8.09488e-07	5.90318	5.78029	5.95195	6.03003	6.85406	6.89886
ENSMUSG00000045757	Zfp764	0.217122	0.811539	0.0259673	0.0898299	3.70662	3.25234	3.42696	3.17134	3.78894	4.49883
ENSMUSG00000026435	Slc45a3	0.352686	0.811379	0.13717	0.297919	1.90801	1.95603	1.79347	1.376	2.28429	2.65373
ENSMUSG00000042747	Krtcap2	-0.289386	0.810843	0.000267539	0.00209922	3.76153	3.42463	4.05881	3.75212	4.44655	5.09013
ENSMUSG00000037624	Kcnk2	0.72599	0.810688	0.155919	0.326204	1.66071	2.13261	1.38419	1.05531	2.15695	2.01393
ENSMUSG00000032437	Stt3b	0.0948471	0.80913	5.66395e-06	7.22756e-05	6.99806	6.72826	6.74379	6.85148	7.59875	7.76086
ENSMUSG00000092526	Gm17907	1.14735	0.807463	0.079727	0.204752	1.82284	1.65143	0.209247	0.966527	1.79401	1.20814
ENSMUSG00000023992	Trem2	0.445967	0.807088	0.109093	0.254865	2.45502	2.15945	1.96198	1.84301	2.54284	2.95737
ENSMUSG00000025407	Gli1	-0.0460794	0.806979	0.00128498	0.00795765	3.62652	3.48225	3.75174	3.48412	4.28756	4.69946
ENSMUSG00000030659	Nucb2	-0.229167	0.806416	0.0175232	0.0663911	2.65115	1.8989	2.59046	2.55813	3.00552	3.7901
ENSMUSG00000036781	Rps27l	-0.330692	0.805378	0.000319845	0.00245676	3.74106	3.53174	4.21115	3.73291	4.48952	5.17708
ENSMUSG00000032232	Cgnl1	-0.0435507	0.805304	9.24169e-06	0.000112603	5.93225	6.09158	6.27149	5.8715	6.84004	7.08069
ENSMUSG00000004568	Arhgef18	0.215451	0.804678	8.35184e-05	0.000780122	6.72062	6.32486	6.25961	6.42334	7.10253	7.33456
ENSMUSG00000021948	Prkcd	0.0704746	0.804357	2.04313e-05	0.000226254	5.90483	5.80584	5.93281	5.67937	6.50367	6.8561
ENSMUSG00000024270	Slc39a6	0.175819	0.804156	0.245541	0.444224	1.86122	1.27062	1.69645	1.14634	1.62276	2.76346
ENSMUSG00000024477	Pggt1b	0.482539	0.804082	0.0771696	0.200112	2.57905	2.52077	2.00106	2.20797	3.03379	2.88515
ENSMUSG00000020415	Pttg1	-0.348376	0.804022	0.000797194	0.00533625	3.19522	2.51281	3.12197	3.40028	3.9236	4.32769
ENSMUSG00000031402	Mpp1	-0.220444	0.803993	0.000235826	0.00187438	3.817	3.43291	3.93223	3.8281	4.49446	4.98269
ENSMUSG00000034533	Scn10a	-0.00189642	0.802538	1.34674e-05	0.000157408	5.32734	5.44722	5.37621	5.45976	6.39121	6.18777
ENSMUSG00000029560	Snx8	-0.188516	0.801881	4.79677e-06	6.22104e-05	4.69649	4.78297	5.10975	4.78239	5.70464	5.94552
ENSMUSG00000020230	Prmt2	-0.203794	0.801156	1.27598e-06	1.92295e-05	4.83896	4.61468	4.97788	4.93826	5.69412	5.95802
ENSMUSG00000002111	Spi1	-0.19764	0.800667	0.0673846	0.182032	1.04797	0.970385	1.40217	1.0254	1.81564	2.27
ENSMUSG00000097187	Gm19426	-0.39746	0.80024	0.0101119	0.0425292	1.80242	1.33062	2.0553	1.94216	2.54304	3.12798
ENSMUSG00000022799	Arhgap31	0.190293	0.799949	0.000217517	0.00175716	5.08051	4.91764	4.87093	4.80163	5.5887	5.82087
ENSMUSG00000116679	CT010524.1	-0.151344	0.799384	0.227781	0.423357	-0.0901561	0.434628	0.730971	-0.200669	0.951041	1.3579
ENSMUSG00000035455	Fignl1	-0.702832	0.798934	1.48873e-08	3.26505e-07	3.77003	3.41597	4.3228	4.32917	5.01347	5.36116
ENSMUSG00000106978	N4bp2os	-0.341082	0.797572	0.00569116	0.026861	2.17018	1.81197	2.44631	2.26627	2.92699	3.46523
ENSMUSG00000063145	Bbs5	-0.153165	0.796571	0.000121569	0.00107101	4.34315	4.00198	4.16662	4.53084	5.23692	5.21387
ENSMUSG00000026029	Casp8	-0.224762	0.796019	0.00027168	0.00212676	3.16753	3.29482	3.59704	3.35351	4.28572	4.40196
ENSMUSG00000037736	Limch1	0.0323577	0.79567	7.83619e-05	0.000737061	7.17848	7.15072	7.35031	6.9381	7.79488	8.23485
ENSMUSG00000017774	Myo1c	-0.214285	0.795447	3.59237e-07	6.1025e-06	7.48286	7.3243	7.74544	7.53678	8.3219	8.68912
ENSMUSG00000064181	Rab3ip	0.00250112	0.795105	5.99143e-05	0.000582396	5.7549	5.47813	5.748	5.53302	6.25031	6.74205
ENSMUSG00000017765	Slc12a4	0.171524	0.793553	0.000271474	0.00212639	8.3574	7.96941	7.95325	8.0978	8.7698	9.01323
ENSMUSG00000015247	Nipsnap3b	-0.266253	0.793146	0.0021151	0.0118815	2.74726	2.74613	3.2482	2.76658	3.63607	4.11883
ENSMUSG00000026480	Ncf2	-0.355693	0.792314	0.00861669	0.0374065	1.61687	1.90839	2.33848	1.88269	2.90176	3.06603
ENSMUSG00000020841	Cpd	0.32151	0.792031	0.000100883	0.000918862	6.18551	5.98442	5.82304	5.76063	6.52116	6.78467
ENSMUSG00000018593	Sparc	-0.680138	0.791936	4.91006e-08	9.91421e-07	7.29295	6.86765	7.94835	7.63042	8.25202	8.99525
ENSMUSG00000021048	Mthfd1	0.263415	0.791795	0.00076357	0.00513411	5.17923	4.85397	4.71133	4.86027	5.56059	5.7369
ENSMUSG00000026796	Fam129b	0.0329077	0.791782	0.00687597	0.0311219	4.69082	4.26296	4.65798	4.28238	4.89278	5.69623
ENSMUSG00000038301	Snx10	0.251841	0.791164	0.0394924	0.123648	2.9464	2.73891	2.45648	2.77666	3.53139	3.41869
ENSMUSG00000024953	Prdx5	-0.393241	0.790612	4.76036e-07	7.83977e-06	5.92595	5.72179	6.42784	6.03399	6.78455	7.38256
ENSMUSG00000027828	Ssr3	-0.399843	0.790389	2.94035e-06	4.05931e-05	4.99227	4.5929	5.33623	5.11103	5.75075	6.37532
ENSMUSG00000070056	Mfhas1	0.175249	0.789296	0.000234793	0.00187004	5.68631	5.42806	5.48074	5.34027	6.06401	6.46273
ENSMUSG00000035049	Rrp12	0.29438	0.788687	0.00445536	0.0219001	5.88719	5.42124	5.50084	5.29456	5.8934	6.56563
ENSMUSG00000030019	Fbxl14	0.237113	0.787416	0.107631	0.252474	2.38928	2.68748	2.66188	1.90618	2.94332	3.40082
ENSMUSG00000106847	Peg13	-0.155009	0.785805	0.0615735	0.17015	1.98965	1.32814	1.42629	2.23618	2.78609	2.6377
ENSMUSG00000067297	Ifit1bl2	-0.614787	0.785647	0.0117806	0.0481069	0.545662	1.15379	1.59092	1.43597	2.56205	2.10888
ENSMUSG00000029718	Pcolce	-0.208207	0.785447	1.93519e-07	3.46178e-06	6.24704	5.94472	6.35366	6.31761	7.01824	7.35661
ENSMUSG00000029407	Uso1	0.166652	0.785403	5.59112e-05	0.000546867	6.98435	6.64416	6.65191	6.7088	7.39286	7.67616
ENSMUSG00000030314	Atg7	-0.0318337	0.78503	0.00311601	0.0163536	3.21698	3.3838	3.49805	3.2087	4.15096	4.2735
ENSMUSG00000060260	Pwwp2b	0.110115	0.784945	0.00981273	0.0415242	4.62494	4.27757	4.56228	4.16028	4.81363	5.56299
ENSMUSG00000028333	Anp32b	-0.0401369	0.784674	6.1658e-05	0.000597874	5.59372	5.29437	5.60793	5.41664	6.11015	6.60079
ENSMUSG00000074899	Sptbn5	0.0335357	0.784216	0.0403669	0.125685	2.41137	2.32315	2.53234	2.16146	2.95871	3.41782
ENSMUSG00000086567	Gm2830	-0.251181	0.783904	0.00288468	0.0153425	3.10567	2.68796	3.30175	3.05262	3.66516	4.332
ENSMUSG00000032640	Chsy1	-0.233974	0.783779	0.0144098	0.0567637	1.92011	1.83804	2.24185	2.0078	2.80932	3.12543
ENSMUSG00000020589	Fam49a	0.142815	0.783614	0.150524	0.317888	2.62935	1.60767	1.8919	2.26905	2.57812	3.22266
ENSMUSG00000046798	Cldn12	-0.098973	0.783402	3.5624e-06	4.82426e-05	5.92053	5.6775	6.00038	5.84986	6.57624	6.96979
ENSMUSG00000034463	Scara3	-0.0122175	0.783112	0.151429	0.319237	1.93794	0.909537	1.15544	1.91884	2.26522	2.53022
ENSMUSG00000105691	Gm42876	1.20389	0.782868	0.0878469	0.218855	1.3366	1.68135	0.19094	0.603279	1.55378	0.796678
ENSMUSG00000053684	BC048403	-0.0844164	0.781773	0.0525338	0.151957	2.14479	1.5447	1.93351	2.03506	2.55464	3.0532
ENSMUSG00000036992	Nxt1	-0.124034	0.781767	0.0015846	0.00938649	3.00088	3.10185	3.27546	3.12384	4.02395	4.0746
ENSMUSG00000034110	Kctd7	-0.134679	0.780284	0.0578843	0.162655	1.94193	1.82343	2.31234	1.68973	2.46522	3.20632
ENSMUSG00000018923	Med11	0.0846073	0.779705	0.0432283	0.131743	2.60045	2.35426	2.52339	2.31652	3.01973	3.47279
ENSMUSG00000074867	Zfp808	0.0883974	0.779335	0.00834581	0.0364299	3.13565	3.16256	3.08671	3.08946	3.94747	3.91782
ENSMUSG00000006395	Hyi	-0.167863	0.779115	0.000487828	0.00351765	3.62981	3.38955	3.7747	3.63249	4.35152	4.73398
ENSMUSG00000062312	Erbb2	0.375513	0.777598	0.0021069	0.0118556	6.40407	5.82506	5.62716	5.9329	6.49761	6.77089
ENSMUSG00000006732	Mettl1	0.114343	0.775709	0.000514104	0.00366503	5.47404	5.01887	5.14004	5.20458	5.81461	6.20524
ENSMUSG00000024063	Lbh	0.0621726	0.774506	0.00182988	0.010602	7.73838	7.0088	7.25519	7.48799	7.95954	8.45633
ENSMUSG00000113061	Gm11361	0.0195479	0.7741	0.144351	0.30858	1.79196	1.41343	1.83685	1.36106	1.95656	2.81088
ENSMUSG00000071855	Ccdc112	-0.014614	0.773869	0.135948	0.296135	1.33509	1.07787	1.3637	1.12314	1.80806	2.30586
ENSMUSG00000021952	Xpo4	0.212667	0.773796	0.00149612	0.00900075	5.85684	5.34952	5.41613	5.454	6.03134	6.50079
ENSMUSG00000021278	Amn	-1.03014	0.77352	0.0142321	0.0561459	-0.300808	-0.839237	0.146846	0.64548	1.17688	1.21668
ENSMUSG00000006463	Zdhhc24	-0.234874	0.773233	0.00139105	0.00846621	3.08824	2.81918	3.30475	3.12212	3.81817	4.26986
ENSMUSG00000040659	Efhd2	-0.514384	0.771627	0.000109449	0.000980243	2.97411	2.70972	3.51991	3.22404	3.91413	4.47438
ENSMUSG00000074863	Platr25	-0.115914	0.771516	1.02218e-05	0.00012343	4.88407	4.68533	4.92205	4.93464	5.67636	5.86251
ENSMUSG00000041679	Lrrc29	0.502566	0.771478	0.367783	0.576513	0.971807	1.28307	1.00041	0.115644	1.17524	1.74875
ENSMUSG00000109216	Gm44907	0.225826	0.771445	0.449418	0.649496	1.17089	0.496037	1.00636	0.26102	0.59892	2.01911
ENSMUSG00000019808	Adat2	0.519955	0.771224	0.160343	0.332714	2.31663	1.93944	1.70467	1.61816	2.24169	2.70539
ENSMUSG00000036894	Rap2b	0.241962	0.770789	0.299716	0.50665	1.5203	0.726636	0.906426	1.02732	1.40055	2.07332
ENSMUSG00000022142	Nup155	-0.111825	0.77061	5.29535e-06	6.7966e-05	5.03233	4.85956	5.09174	5.07845	5.83271	6.01877
ENSMUSG00000069743	Zfp820	-0.254296	0.770196	0.0905252	0.223914	0.776157	0.529192	0.729479	1.11264	1.79377	1.65757
ENSMUSG00000087556	Gm15764	0.806482	0.769978	0.0237404	0.0836495	3.47145	3.09206	2.33235	2.68184	3.33734	3.36723
ENSMUSG00000048807	Slc35e4	-0.00299378	0.769434	0.0808869	0.206881	2.14137	1.76991	2.12646	1.84734	2.46521	3.11579
ENSMUSG00000024754	Tmem2	-0.0802881	0.769031	0.00358434	0.0183893	3.714	3.38908	3.78552	3.53155	4.19363	4.77251
ENSMUSG00000038156	Spon1	-0.278325	0.768833	0.000993754	0.00640409	3.38555	2.84141	3.38787	3.49916	4.05189	4.48474
ENSMUSG00000038400	Pmepa1	0.000505535	0.768589	0.000149257	0.00127255	5.71235	5.81006	6.00399	5.53441	6.43518	6.80705
ENSMUSG00000021719	Rgs7bp	1.41637	0.768341	0.013529	0.0538921	2.2984	2.66609	0.848728	1.4246	2.33438	1.39082
ENSMUSG00000111205	Gm39307	0.114641	0.768231	0.284586	0.489603	0.797246	1.72042	1.74408	0.604487	1.96656	2.18298
ENSMUSG00000039683	Sdk1	0.892241	0.767981	0.218022	0.410309	2.04707	1.01206	0.628377	0.87528	1.09462	1.88274
ENSMUSG00000021047	Nova1	0.302393	0.767673	0.00409918	0.0204549	4.52212	4.31261	4.08922	4.20447	4.93659	5.03085
ENSMUSG00000038811	Gngt2	-0.601369	0.766077	0.000579782	0.00408361	2.03783	2.67129	3.30829	2.65469	3.83612	3.85625
ENSMUSG00000078768	Zfp566	0.475847	0.766072	0.0110494	0.0456741	4.33424	3.985	3.60842	3.82184	4.48522	4.62104
ENSMUSG00000038425	Poli	0.332052	0.765228	0.0216469	0.0780469	3.49981	3.45149	3.2526	3.08603	3.89421	4.1091
ENSMUSG00000015533	Itga2	0.409636	0.764679	0.399213	0.605828	1.09691	0.34654	0.327876	0.532856	0.921096	1.46649
ENSMUSG00000017615	Tnfaip1	-0.106738	0.764119	7.25281e-06	9.07476e-05	5.74298	5.7837	6.0575	5.71411	6.5767	6.87937
ENSMUSG00000022206	Npr3	0.137496	0.763952	0.00639669	0.0293964	3.7611	3.65602	3.69366	3.48951	4.2728	4.58204
ENSMUSG00000034192	Lsm3	-0.433106	0.763204	0.00477554	0.0232201	1.73438	1.69274	2.25564	2.04771	2.85212	3.10169
ENSMUSG00000092284	Gm8801	-0.920365	0.763033	0.00538084	0.0256636	-0.0341761	0.342461	1.11874	0.978793	1.96762	1.73093
ENSMUSG00000044770	Scml4	-0.0995451	0.762986	0.075632	0.197397	1.79594	1.3258	1.76399	1.65341	2.22111	2.80183
ENSMUSG00000074129	Rpl13a	-0.276445	0.762646	0.00267527	0.0143914	3.24512	2.59851	3.18771	3.31901	3.8068	4.32212
ENSMUSG00000029344	Tpst2	0.0112161	0.762641	0.000126831	0.00111157	5.82917	5.54997	5.80828	5.60235	6.28626	6.77138
ENSMUSG00000019891	Dcbld1	-0.0498974	0.761211	0.00244203	0.0132976	3.65352	3.35314	3.62285	3.54613	4.2161	4.5932
ENSMUSG00000026222	Sp100	0.18953	0.760711	0.0232159	0.0823827	3.31656	3.29729	2.98947	3.28881	4.10323	3.82316
ENSMUSG00000042682	Selenok	-0.436634	0.760421	3.04051e-06	4.18047e-05	4.49251	4.26884	4.98617	4.68583	5.39538	5.9194
ENSMUSG00000073433	Arhgdig	0.315618	0.760242	0.416017	0.622933	0.842016	0.146422	0.150324	0.387468	0.799071	1.25752
ENSMUSG00000021597	Slf1	0.107401	0.759629	2.09607e-05	0.000230979	6.39718	6.39309	6.27461	6.35288	7.18234	7.10815
ENSMUSG00000030084	Plxna1	-0.102364	0.759573	4.34045e-06	5.72278e-05	5.6546	5.35127	5.5693	5.70242	6.3827	6.55291
ENSMUSG00000055917	Zfp277	0.277768	0.759419	0.00964813	0.0410312	4.11076	3.80745	3.68509	3.74681	4.41945	4.66103
ENSMUSG00000114193	Gm48139	1.55616	0.759399	0.0178171	0.0672028	1.33994	1.53582	0.268346	-0.283736	0.590493	0.946694
ENSMUSG00000009681	Bcr	0.048903	0.75912	0.00667705	0.0304154	3.93829	3.86723	4.07826	3.64827	4.43982	4.94086
ENSMUSG00000024998	Plce1	-0.145889	0.758821	1.61725e-06	2.38139e-05	5.27874	5.10425	5.30793	5.41771	6.16251	6.22723
ENSMUSG00000006442	Srm	0.0665886	0.758574	0.0299281	0.0999432	4.82102	4.3248	4.77446	4.28318	4.80974	5.79724
ENSMUSG00000044976	Wdr72	0.123955	0.758322	0.00917261	0.0393262	3.47512	3.75574	3.65947	3.38115	4.35447	4.35217
ENSMUSG00000020420	Zfp607a	0.488386	0.75808	0.266657	0.469723	2.35191	1.3991	1.16479	1.76183	2.11383	2.46961
ENSMUSG00000034390	Cmip	0.241454	0.757494	0.268199	0.4716	1.23986	0.916299	0.759485	1.0074	1.63958	1.71522
ENSMUSG00000056531	Ccdc18	-0.198995	0.757354	0.125409	0.281497	0.856182	0.828136	0.764554	1.29668	2.08207	1.57799
ENSMUSG00000030643	Rab30	-0.262784	0.757061	0.00157054	0.00932368	4.72903	4.80881	5.41457	4.57777	5.46712	6.22415
ENSMUSG00000030768	Disp1	-0.0857319	0.755932	0.00226107	0.0124886	4.18695	3.95016	4.34646	3.997	4.69147	5.27773
ENSMUSG00000037321	Tap1	-0.252505	0.755728	0.000510808	0.00365311	3.86215	3.41802	3.66438	4.15165	4.77527	4.73214
ENSMUSG00000052609	Plekhg3	0.0678928	0.754202	0.000192949	0.00158592	5.73106	5.4175	5.58279	5.49403	6.15453	6.55684
ENSMUSG00000115837	9130002K18Rik	1.29409	0.753185	0.00600704	0.028073	2.63532	2.41001	1.17401	1.3919	2.09044	2.09786
ENSMUSG00000037347	Chst7	-0.0694281	0.753143	0.270105	0.473878	1.18437	0.470866	1.17195	0.704838	1.04662	2.22723
ENSMUSG00000031107	Rbmx2	0.0143729	0.752998	0.021265	0.0769372	2.60052	2.62336	2.6739	2.56975	3.39782	3.47913
ENSMUSG00000057841	Rpl32	-0.168621	0.752978	0.000193731	0.00159138	5.40563	5.28151	5.76329	5.27041	6.0283	6.64529
ENSMUSG00000020608	Smc6	0.0121641	0.752545	7.48014e-06	9.31276e-05	6.05477	5.91753	6.04239	5.95792	6.71254	6.93426
ENSMUSG00000023249	Parp3	0.0869556	0.751968	7.85419e-05	0.00073824	6.34847	6.15292	6.27954	6.09832	6.81896	7.19573
ENSMUSG00000063696	Gm8730	-0.195765	0.751515	0.000472644	0.00342927	4.01192	4.07194	4.47067	4.01183	4.87507	5.27388
ENSMUSG00000077711	AF357399	-1.02139	0.751247	0.0297284	0.099424	0.709418	-0.225352	1.6157	0.900182	1.07281	2.7231
ENSMUSG00000014668	Chfr	0.0329093	0.751146	2.79519e-05	0.000298035	6.50119	6.19877	6.33647	6.36008	7.02842	7.30722
ENSMUSG00000023008	Fmnl3	0.124205	0.750204	4.67502e-05	0.000468126	6.79967	6.52694	6.53837	6.60015	7.28517	7.49612
ENSMUSG00000031557	Plekha2	0.0113383	0.750047	0.00338986	0.0175383	4.19202	3.8711	4.13414	3.96705	4.61238	5.10038
ENSMUSG00000025348	Itga7	0.223072	0.749885	0.00223423	0.012381	9.04481	8.66142	8.63053	8.69912	9.32577	9.64057
ENSMUSG00000037813	D630003M21Rik	-0.0671157	0.749762	0.00622097	0.0287555	3.97122	4.33008	4.55975	3.84168	4.88652	5.24574
ENSMUSG00000026575	Nme7	0.09481	0.749761	0.318754	0.526816	0.518892	0.975241	0.568381	0.821054	1.78221	1.07319
ENSMUSG00000079641	Rpl39	-0.37843	0.74962	0.00110025	0.00697707	4.53134	4.34767	5.16326	4.43	5.14412	6.06104
ENSMUSG00000025794	Rpl14	-0.0722581	0.749393	1.61893e-05	0.000185209	6.1217	6.01519	6.30101	6.01878	6.78531	7.17404
ENSMUSG00000005447	Pafah1b3	-0.500849	0.748543	0.00479968	0.023296	1.92651	1.44814	2.2117	2.22619	2.77868	3.24257
ENSMUSG00000108452	4930413G21Rik	-0.355765	0.748492	0.104852	0.247568	1.21118	0.452249	1.37678	1.11006	1.45984	2.4855
ENSMUSG00000114172	Gm36298	-1.01716	0.748265	0.0136007	0.054082	-0.642572	-0.286132	0.619504	0.289692	1.24995	1.22333
ENSMUSG00000038648	Creb3l2	-0.276791	0.747687	1.25682e-08	2.79736e-07	6.10693	6.06411	6.43785	6.33669	7.13587	7.27986
ENSMUSG00000054808	Actn4	-0.195939	0.747284	0.000103155	0.000933791	9.41355	9.13458	9.55226	9.44654	10.1199	10.5046
ENSMUSG00000020471	Pold2	-0.337604	0.746833	0.00011473	0.00102009	3.3224	3.34327	3.83147	3.54296	4.36973	4.63737
ENSMUSG00000033166	Dis3	0.0298442	0.746215	0.000871186	0.00572639	5.34451	4.84485	5.08191	5.13719	5.69252	6.1369
ENSMUSG00000086247	Gm15787	0.0964685	0.745971	0.270207	0.47388	1.60736	0.796397	1.21547	1.17495	1.50556	2.35704
ENSMUSG00000041084	Ostc	-0.0630236	0.74553	0.00136237	0.0083223	3.5735	3.54159	3.68393	3.60593	4.40407	4.51398
ENSMUSG00000008668	Rps18	-0.114904	0.744995	8.25268e-05	0.000771929	6.8773	6.54551	6.97833	6.72895	7.36334	7.94451
ENSMUSG00000020460	Rps27a	-0.192205	0.744934	3.38486e-05	0.000353093	6.48479	6.14106	6.6578	6.40814	7.03539	7.62879
ENSMUSG00000038803	Ost4	0.0410447	0.744588	0.321811	0.530115	0.230158	0.458236	0.560032	0.0706193	0.9615	1.22283
ENSMUSG00000074825	Itpripl1	-0.24732	0.744565	0.265798	0.46876	0.907524	0.112457	1.1031	0.457201	0.719459	2.16043
ENSMUSG00000038235	F11r	-0.0594775	0.744403	2.25859e-05	0.000247071	5.38953	5.10138	5.29566	5.37344	6.04383	6.2542
ENSMUSG00000035842	Ddx11	0.160267	0.744034	0.00179297	0.0104194	4.93024	4.78792	4.83659	4.60682	5.34576	5.71785
ENSMUSG00000060950	Trmt61a	-0.149795	0.743589	0.0296681	0.0993453	2.75593	2.10576	2.65236	2.63041	3.08001	3.75214
ENSMUSG00000041476	Smpx	-0.29517	0.743049	3.97117e-07	6.68267e-06	6.1878	5.86675	6.40401	6.30397	6.94941	7.3705
ENSMUSG00000091345	Col6a5	-0.0302165	0.742923	0.268188	0.4716	0.271193	0.355552	0.426131	0.305495	1.11073	1.14701
ENSMUSG00000022892	App	-0.604046	0.742749	2.87089e-08	6.04764e-07	4.65103	4.3846	5.26376	5.02589	5.69482	6.19913
ENSMUSG00000042462	Dctpp1	-0.415	0.74221	0.0165909	0.0635011	1.64495	1.79298	2.45392	1.76393	2.6563	3.19826
ENSMUSG00000032547	Ryk	-0.00823191	0.742165	0.00131814	0.00811089	4.04997	4.11777	4.23738	3.98517	4.83654	5.02096
ENSMUSG00000092887	Snord53	-0.424448	0.742138	0.154922	0.32457	-0.065154	0.170911	0.879946	-0.113181	0.80543	1.56249
ENSMUSG00000038552	Fndc4	-0.350104	0.741808	0.000806493	0.00538514	2.99968	2.59226	3.15689	3.20245	3.79747	4.15933
ENSMUSG00000037894	H2afz	0.0165104	0.740985	0.000185707	0.00153481	5.82353	5.52303	5.7644	5.60812	6.25972	6.71651
ENSMUSG00000058546	Rpl23a	0.0887577	0.740402	0.321905	0.530141	0.817859	0.458786	0.742458	0.411718	1.01016	1.69997
ENSMUSG00000024797	Vps51	0.43921	0.739608	0.274462	0.478287	1.73048	1.30639	1.1007	1.17844	1.73864	2.08498
ENSMUSG00000026883	Dab2ip	0.00378715	0.739277	0.000274392	0.00214551	5.61518	5.20233	5.44421	5.4415	6.03522	6.45077
ENSMUSG00000031714	Gab1	0.313464	0.739273	0.000148241	0.0012679	6.83547	6.81919	6.50419	6.5759	7.37945	7.32402
ENSMUSG00000052698	Tln2	-0.117944	0.738939	1.29527e-05	0.000152449	6.54512	6.77179	6.97983	6.61773	7.55339	7.68882
ENSMUSG00000030606	Hapln3	0.07593	0.73836	0.287437	0.492686	0.504585	0.724385	0.693797	0.422188	1.30761	1.35942
ENSMUSG00000022557	Bop1	-0.0748961	0.737641	5.4118e-06	6.92547e-05	5.76574	5.65114	5.87496	5.7415	6.49201	6.74007
ENSMUSG00000066152	Slc31a2	0.0674829	0.737582	0.00627554	0.0289779	3.92554	3.75512	3.9152	3.67663	4.3895	4.7985
ENSMUSG00000026090	2010300C02Rik	-0.17349	0.737128	0.110034	0.256219	0.812718	1.17327	1.28133	1.07608	2.03951	1.88421
ENSMUSG00000102070	Gm28661	-0.685698	0.73609	2.41387e-05	0.000261302	2.78586	3.16721	3.61361	3.77937	4.75152	4.20441
ENSMUSG00000049235	Gm7324	-0.529288	0.736083	0.0184971	0.0691681	1.01212	0.728439	1.2852	1.52655	2.16963	2.21197
ENSMUSG00000001305	Rrp15	0.368889	0.735987	0.0795728	0.204473	4.3448	3.59076	3.70349	3.63922	4.01691	4.83523
ENSMUSG00000034595	Ppp1r18	-0.269747	0.735711	0.00186256	0.0107543	4.14418	3.66956	4.35844	4.05964	4.59185	5.36527
ENSMUSG00000040078	Ptges3-ps	-0.813768	0.735088	0.0199989	0.0736404	0.111709	0.295984	1.29788	0.53703	1.43971	2.01628
ENSMUSG00000052798	Nup107	0.110713	0.734579	0.000194567	0.00159727	5.22225	5.14667	5.08254	5.11769	5.88633	5.92675
ENSMUSG00000061607	Mdc1	-0.0401924	0.73378	0.000973451	0.00629535	4.72311	4.35176	4.41779	4.78283	5.41355	5.41986
ENSMUSG00000040605	Bace2	0.236132	0.733706	0.133757	0.292496	2.36098	2.54737	2.50615	1.90885	2.82738	3.2383
ENSMUSG00000116627	AC153140.1	0.629849	0.732927	0.163776	0.337563	2.03614	2.05277	1.52333	1.39277	2.1844	2.29833
ENSMUSG00000051355	Commd1	-0.241034	0.732882	0.0331917	0.108505	1.9162	1.78741	2.29607	1.89237	2.61793	3.15041
ENSMUSG00000055884	Fancm	0.20511	0.732686	0.000214574	0.0017372	5.83044	5.73773	5.53728	5.67069	6.4304	6.3897
ENSMUSG00000004460	Dnajb11	0.214981	0.732584	0.000220358	0.00177444	5.76604	5.71962	5.59735	5.51067	6.29199	6.42509
ENSMUSG00000029622	Arpc1b	-0.0734238	0.732269	0.00544637	0.025912	4.49216	4.27852	4.71261	4.21358	4.89904	5.61171
ENSMUSG00000035969	Rusc2	0.0140827	0.731666	8.62494e-05	0.00080215	6.32936	6.23471	6.43098	6.14282	6.89827	7.28108
ENSMUSG00000022686	B3gnt5	-0.0411853	0.731336	0.0873754	0.217965	2.12912	1.52983	1.75171	2.09599	2.5853	2.84031
ENSMUSG00000033917	Gde1	0.0741382	0.730781	0.0158442	0.0612867	4.53559	3.82275	4.02999	4.30154	4.73843	5.17971
ENSMUSG00000024617	Camk2a	0.0154123	0.730623	3.21386e-05	0.00033708	7.83686	7.75648	7.8284	7.78634	8.54991	8.67235
ENSMUSG00000034462	Pkd2	0.124309	0.730599	0.000721184	0.00493272	6.06165	5.61292	5.72785	5.78109	6.35048	6.74597
ENSMUSG00000070733	Fryl	-0.0520132	0.730558	5.19355e-06	6.68422e-05	6.93257	6.90751	7.07611	6.91635	7.70812	7.89293
ENSMUSG00000028394	Pole3	-0.41464	0.729814	9.19162e-05	0.000846232	3.5638	3.1741	3.83362	3.80206	4.39437	4.81562
ENSMUSG00000017404	Rpl19	-0.394092	0.729355	8.30367e-07	1.30081e-05	5.26094	5.10085	5.75097	5.43293	6.14883	6.62696
ENSMUSG00000032418	Me1	-0.211252	0.729125	0.00135759	0.00830817	3.10714	3.1534	3.46303	3.2609	4.08235	4.23822
ENSMUSG00000032740	Ccdc88a	0.12212	0.728693	0.000926624	0.00604997	4.81875	4.72603	4.69631	4.65742	5.4105	5.54211
ENSMUSG00000001313	Rnd2	0.271077	0.728643	0.224597	0.419579	1.51704	1.6663	1.40418	1.29216	2.14421	2.10696
ENSMUSG00000039376	Synpo2l	0.306408	0.728103	0.00102668	0.00657543	8.39669	8.20518	8.03827	8.00627	8.70981	8.93332
ENSMUSG00000040043	Rbms2	0.0581045	0.727901	0.000703873	0.00483235	4.8672	4.7625	4.87197	4.68793	5.43328	5.72202
ENSMUSG00000046699	Slitrk4	0.014749	0.727767	0.150147	0.317227	3.25627	2.19646	2.10042	3.29711	3.67976	3.54288
ENSMUSG00000024378	Stard4	-0.220377	0.727681	0.0572541	0.161436	2.41667	1.49775	2.16305	2.39095	2.68846	3.37948
ENSMUSG00000030609	Aen	-0.422394	0.72765	0.000704001	0.00483235	3.71241	3.06094	3.88541	3.83536	4.26823	4.96974
ENSMUSG00000028641	P3h1	0.234927	0.727037	0.00126958	0.00788042	6.13644	5.70129	5.67824	5.76743	6.34253	6.68849
ENSMUSG00000074384	AI429214	-0.479961	0.726819	0.0123082	0.049854	2.11579	1.3014	2.10302	2.40359	2.77012	3.28395
ENSMUSG00000028464	Tpm2	-0.336152	0.726694	0.00281163	0.015031	5.04752	4.15361	5.04424	5.01201	5.30264	6.22878
ENSMUSG00000022010	Tsc22d1	0.0964966	0.726674	0.00142916	0.00865191	6.97645	7.03854	7.17279	6.65846	7.49899	7.95123
ENSMUSG00000041912	Tdrkh	-0.121871	0.726298	0.0587194	0.164283	1.7928	1.54428	1.72192	1.90701	2.56516	2.6286
ENSMUSG00000020368	Canx	0.192505	0.726089	0.00016757	0.0014021	6.35251	6.44127	6.32159	6.13855	6.98429	7.07858
ENSMUSG00000030770	Parva	-0.213215	0.725367	9.37372e-06	0.000114109	5.41535	5.39654	5.80969	5.45797	6.24859	6.61911
ENSMUSG00000028234	Rps20	-0.324574	0.725314	1.8342e-05	0.00020565	6.00466	5.80346	6.45777	6.02085	6.7071	7.34521
ENSMUSG00000100975	Gm28875	-0.313984	0.725224	0.0339723	0.110414	1.75079	1.20995	1.60867	2.03652	2.55763	2.67062
ENSMUSG00000036782	Klhl13	-0.503058	0.725028	0.00118413	0.0074128	2.82842	2.30737	3.1939	3.02408	3.52371	4.21458
ENSMUSG00000085156	Snhg15	-0.366238	0.724706	6.36971e-06	8.05198e-05	4.56094	4.2736	4.86906	4.75502	5.39804	5.79941
ENSMUSG00000050730	Arhgap42	-0.0536087	0.724059	0.000437911	0.00321357	5.23135	4.86971	5.20214	5.07261	5.67301	6.16418
ENSMUSG00000059901	Adamts14	-0.394176	0.723976	0.000118855	0.00105082	3.70053	3.91713	4.46339	3.92943	4.85822	5.17557
ENSMUSG00000062093	Gm10110	0.718051	0.72374	0.0561289	0.159148	3.41855	2.90275	2.31925	2.6757	3.20748	3.36683
ENSMUSG00000035237	Lcat	0.0918873	0.723132	0.00149105	0.00897822	5.30043	4.88354	5.03732	5.03876	5.61322	6.02867
ENSMUSG00000070462	Tlnrd1	-0.270982	0.723077	0.0634055	0.173789	2.718	2.70742	3.45646	2.31172	3.1175	4.27282
ENSMUSG00000047749	Zc3hav1l	0.26742	0.722942	0.16066	0.333178	3.11987	2.35152	2.56156	2.52516	2.87421	3.67895
ENSMUSG00000049516	Spty2d1	0.331727	0.722703	0.0676829	0.182472	2.96194	3.29006	2.96503	2.67661	3.63764	3.59793
ENSMUSG00000046027	Stard5	0.109235	0.722326	0.0205545	0.0751528	4.51482	3.81758	4.00216	4.23397	4.66678	5.13222
ENSMUSG00000081434	Gm14165	0.277557	0.722197	0.22003	0.412877	1.9832	2.18948	2.14581	1.44571	2.35805	2.85186
ENSMUSG00000029185	Fam114a1	-0.139123	0.720979	0.000825753	0.00548118	4.21962	4.34014	4.6493	4.20249	5.06797	5.39425
ENSMUSG00000040952	Rps19	-0.357778	0.720775	3.47214e-05	0.000361081	5.87231	5.57601	6.31007	5.88339	6.50731	7.23029
ENSMUSG00000020467	Efemp1	-0.393821	0.720643	0.112705	0.260848	0.491323	0.099278	0.798814	0.581544	1.11236	1.72167
ENSMUSG00000113294	Gm49326	0.00465194	0.720581	0.307359	0.515116	0.977147	0.174101	0.50563	0.784569	1.11594	1.64004
ENSMUSG00000090329	Gm17160	1.0786	0.720239	0.10134	0.242613	2.22556	1.55432	0.478211	1.27965	1.73893	1.60873
ENSMUSG00000032518	Rpsa	-0.123877	0.71989	2.88934e-05	0.000306379	7.07712	7.0071	7.35247	7.011	7.76906	8.18054
ENSMUSG00000041841	Rpl37	-0.178453	0.719299	0.000114605	0.00101993	5.81118	5.86519	6.28852	5.74591	6.57525	7.06385
ENSMUSG00000037447	Arid5a	-0.415481	0.71924	0.000215457	0.0017433	4.25722	4.52046	5.15924	4.41067	5.36821	5.85354
ENSMUSG00000025132	Arhgdia	-0.353531	0.719186	5.50372e-05	0.000539492	5.54889	5.33558	6.05052	5.55283	6.22344	6.93443
ENSMUSG00000069833	Ahnak	0.00819074	0.717943	0.000678505	0.00468356	8.23657	7.8327	8.08492	8.04032	8.61692	9.06538
ENSMUSG00000098318	Lockd	-0.639735	0.717742	0.0557123	0.158299	0.922317	0.00662554	1.24661	1.11897	1.35465	2.39798
ENSMUSG00000060036	Rpl3	-0.12451	0.71759	3.39819e-05	0.000354211	8.10951	7.89527	8.21184	8.09622	8.77503	9.10488
ENSMUSG00000065642	Snora69	-0.236196	0.717414	0.158558	0.330239	0.371627	0.348653	0.594772	0.605429	1.33754	1.34986
ENSMUSG00000028465	Tln1	-0.12384	0.717	1.0845e-05	0.000130372	7.66959	7.49883	7.80059	7.66697	8.36828	8.67266
ENSMUSG00000004100	Ppan	-0.001674	0.716836	4.44904e-05	0.000447322	6.60241	6.32439	6.51047	6.47989	7.1249	7.4335
ENSMUSG00000022234	Cct5	-0.0270837	0.716084	5.55296e-05	0.000543923	5.89067	5.7094	5.93842	5.76569	6.45827	6.81228
ENSMUSG00000035293	G2e3	0.0486712	0.715553	0.000104351	0.00094336	6.01393	5.79529	5.93286	5.83489	6.50899	6.8256
ENSMUSG00000038080	Kdm1b	0.246065	0.714995	0.0148905	0.0583336	5.00621	4.52732	4.31457	4.77499	5.33985	5.35833
ENSMUSG00000026393	Nek7	0.178051	0.714992	0.00977972	0.0414287	4.50104	4.91394	4.6856	4.45993	5.45196	5.26474
ENSMUSG00000040428	Plekha4	-0.313064	0.714973	0.00217739	0.0121208	3.0629	3.09278	3.6387	3.13061	3.94119	4.41941
ENSMUSG00000030095	Tmem43	0.120261	0.714403	0.00153238	0.00915761	5.37081	5.11406	5.23936	5.05955	5.70656	6.14312
ENSMUSG00000028709	Mob3c	-0.0453632	0.713948	0.000585229	0.00411981	4.48512	4.34146	4.53154	4.43742	5.1475	5.38529
ENSMUSG00000097776	Gm26795	-0.187093	0.713438	0.0152134	0.059323	2.66813	2.25699	2.47833	2.86038	3.44493	3.47402
ENSMUSG00000028480	Glipr2	-0.0808087	0.713275	0.175654	0.354508	2.12785	2.09067	2.62375	1.54622	2.34626	3.46098
ENSMUSG00000112023	Lilr4b	-0.117337	0.713141	0.0098341	0.0415937	3.55245	3.26974	3.73276	3.35928	3.97664	4.63283
ENSMUSG00000038987	Cfap157	-0.237186	0.713121	0.0705002	0.187889	1.86627	1.36768	2.02697	1.7388	2.21645	3.0032
ENSMUSG00000029430	Ran	-0.286185	0.713043	2.41644e-06	3.40931e-05	6.16503	6.05949	6.58161	6.24783	6.97819	7.4175
ENSMUSG00000038775	Vill	-0.227892	0.712953	0.246472	0.445453	-0.28266	0.400771	0.555849	0.0748028	1.16616	0.963771
ENSMUSG00000109336	Samd4b	-0.103134	0.712648	0.000473593	0.00343431	5.0366	5.0072	5.35509	4.9126	5.68392	6.1558
ENSMUSG00000034258	Flvcr2	-0.133634	0.712263	0.0687014	0.184591	2.19021	1.84178	1.81245	2.4763	3.09945	2.78404
ENSMUSG00000050530	Fam171a1	0.589704	0.712124	0.0106018	0.0442032	4.65798	4.75184	4.04196	4.24337	5.06691	4.77163
ENSMUSG00000061887	Ssbp3	0.269295	0.71126	0.000697274	0.00479105	5.52499	5.44903	5.23491	5.25408	5.99937	6.05616
ENSMUSG00000020358	Hnrnpab	-0.302904	0.711166	0.000550522	0.00389583	4.15763	3.99128	4.60677	4.16408	4.85315	5.4622
ENSMUSG00000030074	Gxylt2	0.0907455	0.710977	0.277084	0.481674	0.855225	1.08605	0.838814	0.976683	1.81202	1.44332
ENSMUSG00000042104	Uggt2	0.0481156	0.710529	0.229191	0.425042	1.86012	1.96243	2.28516	1.29795	2.1578	3.04268
ENSMUSG00000003824	Syce2	0.372127	0.710193	0.373946	0.582019	1.30557	0.802787	0.644401	0.844821	1.33125	1.63361
ENSMUSG00000068394	Cep152	-0.0483646	0.709804	0.000367375	0.00276516	4.9913	4.62737	4.81361	4.97074	5.56947	5.77627
ENSMUSG00000096944	Gm26722	-0.735158	0.709729	0.024472	0.0855734	0.100554	0.224229	1.01411	0.673831	1.49462	1.71122
ENSMUSG00000031451	Gas6	-0.00266201	0.708419	0.000107734	0.000968069	8.24507	8.13217	8.20718	8.22814	8.9535	9.04545
ENSMUSG00000030036	Mogs	-0.110981	0.707782	0.000385128	0.00286836	5.78444	5.26317	5.68382	5.67555	6.17565	6.7052
ENSMUSG00000035441	Myo1d	0.0847732	0.707338	0.0971655	0.235228	3.22325	2.45883	2.80746	2.8518	3.20171	3.92178
ENSMUSG00000004044	Cavin1	-0.467433	0.707143	4.66237e-06	6.07008e-05	5.83293	5.27875	6.11973	6.02199	6.49651	7.14843
ENSMUSG00000036641	Ccdc148	-0.0282313	0.707035	0.274366	0.478181	1.87543	1.01751	0.757285	2.03811	2.50291	2.08001
ENSMUSG00000027597	Ahcy	-0.0836705	0.706407	0.0727249	0.19223	2.03498	1.80713	2.13441	1.91872	2.55827	3.00182
ENSMUSG00000039831	Arhgap29	0.135738	0.706386	0.00438342	0.0216095	9.77518	9.84696	9.71091	9.69523	10.5098	10.4537
ENSMUSG00000024044	Epb41l3	0.0124613	0.706253	0.000144258	0.00123619	5.33146	5.38789	5.48195	5.26114	6.06948	6.23386
ENSMUSG00000002477	Snrpd1	-0.124903	0.706108	0.0376204	0.119197	3.57514	2.91956	3.56974	3.27479	3.66085	4.61138
ENSMUSG00000040594	Ranbp17	-0.182218	0.706043	0.0487242	0.143554	2.33025	1.71401	1.96047	2.53964	3.01342	3.05049
ENSMUSG00000035407	Kank4	-0.486429	0.705965	0.0989908	0.238406	0.334921	-0.167499	0.348089	0.786514	1.28	1.344
ENSMUSG00000028643	Svbp	-0.364568	0.705801	0.0128098	0.0514376	2.35701	2.31745	3.00513	2.35379	3.1091	3.8
ENSMUSG00000026873	Phf19	0.0722702	0.705632	0.120935	0.274097	2.38681	1.86932	2.04988	2.15155	2.64295	3.05876
ENSMUSG00000052837	Junb	-0.363473	0.705168	9.0263e-05	0.000832171	5.57688	4.99691	5.76622	5.62995	6.08197	6.7982
ENSMUSG00000000708	Kat2b	0.0924821	0.705119	6.96545e-05	0.000663957	6.48616	6.36678	6.32159	6.3985	7.11733	7.15981
ENSMUSG00000037370	Enpp1	0.813851	0.704391	0.00211173	0.0118778	4.85322	4.53637	3.83022	3.99937	4.61591	4.76361
ENSMUSG00000020733	Slc9a3r1	-0.483091	0.704306	0.0106749	0.044439	1.56167	1.24236	1.83975	1.96524	2.56378	2.75759
ENSMUSG00000051811	Cox6b2	-0.31087	0.70385	0.109704	0.25562	1.87799	0.752904	1.63828	1.84448	1.97742	2.8963
ENSMUSG00000031976	Urb2	0.0183574	0.703413	0.132064	0.290157	2.3824	2.34213	2.69209	1.94978	2.69458	3.47716
ENSMUSG00000030324	Rho	0.0159873	0.702777	0.411536	0.618611	0.733033	0.474039	-0.0413297	1.07082	1.71494	0.861788
ENSMUSG00000050796	B3galt6	0.197842	0.702135	0.212222	0.402368	1.99474	1.61918	1.7064	1.59715	2.14955	2.63436
ENSMUSG00000080921	Rpl38-ps2	-0.904383	0.702009	0.00205794	0.0116237	0.744264	0.749869	1.81047	1.42625	2.18442	2.56303
ENSMUSG00000031381	Piga	0.00517728	0.701428	0.00419848	0.0208887	4.57762	4.12425	4.35477	4.42416	4.96075	5.34472
ENSMUSG00000020372	Rack1	-0.0198587	0.701223	0.000414197	0.0030612	8.39155	8.14865	8.38459	8.25057	8.89676	9.27367
ENSMUSG00000113831	AC163032.1	0.0850898	0.701212	0.0424583	0.130391	3.15498	2.75189	2.88101	2.93328	3.48873	3.83954
ENSMUSG00000053094	Tmem248	-0.249735	0.70114	2.78238e-06	3.86496e-05	5.38362	5.1402	5.57159	5.50893	6.15553	6.46161
ENSMUSG00000033985	Tesk2	0.426215	0.700994	0.10112	0.2423	3.74293	3.51351	2.85893	3.53339	4.20602	3.76098
ENSMUSG00000029669	Tspan12	-0.24899	0.700832	0.000646939	0.00448864	4.33086	3.79608	4.29601	4.42342	4.91775	5.32512
ENSMUSG00000045294	Insig1	0.049339	0.700333	0.0165899	0.0635011	3.24194	3.39856	3.3806	3.20704	4.05685	4.07378
ENSMUSG00000001098	Kctd10	0.403686	0.700204	0.249808	0.449675	2.03701	1.65548	1.41531	1.57321	2.12955	2.35318
ENSMUSG00000028134	Ptbp2	-0.0774971	0.699599	0.000129972	0.00113101	8.46181	8.25299	8.50112	8.42396	9.08883	9.3748
ENSMUSG00000098112	Bin2	-0.18647	0.699224	0.218547	0.410965	0.392778	0.468224	0.426077	0.79583	1.5775	1.1323
ENSMUSG00000018008	Cyth4	0.142502	0.698117	0.00652163	0.0298891	4.19467	4.13593	4.08847	4.01027	4.74801	4.88495
ENSMUSG00000026094	Stk17b	0.0770291	0.697701	0.0400015	0.124778	2.9117	3.28505	3.10548	3.00697	3.9489	3.67406
ENSMUSG00000055491	Pprc1	-0.287616	0.697508	1.70642e-06	2.50176e-05	5.5556	5.34231	5.84579	5.67803	6.3348	6.71586
ENSMUSG00000004530	Coro1c	-0.0634878	0.696018	0.00278022	0.0148749	4.20474	4.04606	4.33465	4.08421	4.76678	5.1759
ENSMUSG00000035493	Tgfbi	-0.346775	0.695757	0.00601296	0.028073	3.84681	3.39819	4.2375	3.73071	4.22892	5.18434
ENSMUSG00000022120	Rnf219	0.0291074	0.695741	0.17819	0.357787	1.65802	1.26308	1.4151	1.53344	2.07617	2.35277
ENSMUSG00000023067	Cdkn1a	-0.383318	0.695466	7.36642e-06	9.20837e-05	4.21032	4.39152	4.79356	4.62811	5.48741	5.47166
ENSMUSG00000025869	Nop16	-0.129167	0.695322	0.0158391	0.0612847	3.44758	2.96263	3.45527	3.29254	3.78422	4.43189
ENSMUSG00000021572	Cep72	-0.321339	0.695144	0.000178055	0.00147973	3.60332	3.64888	3.88844	4.05029	4.83426	4.62684
ENSMUSG00000022881	Rfc4	-0.467958	0.694411	0.00148157	0.00893316	2.38157	2.11579	2.7174	2.76164	3.38395	3.60549
ENSMUSG00000086290	Snhg12	-0.0982566	0.694258	0.000243564	0.00192722	6.46811	5.98376	6.36923	6.36415	6.87337	7.3628
ENSMUSG00000021248	Tmed10	-0.287513	0.694	1.15627e-05	0.000137894	5.01802	4.79793	5.31529	5.1247	5.77297	6.18365
ENSMUSG00000019539	Rcn3	-0.262802	0.693725	0.000179535	0.00148928	4.35318	4.32809	4.79477	4.43372	5.1908	5.57693
ENSMUSG00000039294	Cybc1	-0.0673588	0.693564	4.63221e-05	0.00046453	5.87832	5.61055	5.86452	5.81874	6.44512	6.75866
ENSMUSG00000079184	Mphosph8	0.307797	0.693206	0.00220887	0.0122656	5.47862	5.29885	5.13018	5.08853	5.76126	5.98268
ENSMUSG00000019124	Scrn1	-0.129859	0.693074	0.153117	0.321689	2.3449	1.20798	1.83815	2.24458	2.39979	3.13029
ENSMUSG00000024534	Sncaip	-0.386961	0.692971	0.0108701	0.0450846	2.23932	2.06292	2.75079	2.33172	2.98653	3.582
ENSMUSG00000031398	Plxna3	0.171564	0.692012	0.0707276	0.18837	3.0587	3.11925	3.16061	2.68243	3.48243	3.90006
ENSMUSG00000039004	Bmp6	-0.650195	0.691452	0.045257	0.135922	1.32463	0.277867	1.57203	1.55291	1.69622	2.76211
ENSMUSG00000020681	Ace	0.0751021	0.690788	0.141411	0.304202	3.24764	3.54059	3.79014	2.694	3.66469	4.46788
ENSMUSG00000035413	Tmem98	-0.121568	0.6906	0.00155017	0.00923803	4.11875	3.7811	4.08347	4.12481	4.71072	5.00703
ENSMUSG00000036678	Aaas	0.0363045	0.690381	0.000212336	0.00172494	5.43631	5.30642	5.40106	5.32152	6.01668	6.22611
ENSMUSG00000053175	Bcl3	0.116974	0.690092	0.103379	0.245997	3.22873	2.56759	2.8563	2.83293	3.22262	3.90714
ENSMUSG00000032553	Srprb	0.114617	0.689843	0.00647613	0.0297109	4.58829	4.255	4.2322	4.44001	5.03695	5.16242
ENSMUSG00000028581	Laptm5	-0.295745	0.689451	0.0431458	0.131693	2.12375	1.79411	2.4893	2.03312	2.58884	3.37466
ENSMUSG00000047675	Rps8	-0.142595	0.689431	0.000220826	0.00177701	6.46176	6.32132	6.75175	6.33996	7.02649	7.57871
ENSMUSG00000097146	Gm4211	-0.529843	0.688632	0.0546824	0.156196	0.726384	0.197904	0.831367	1.14901	1.6193	1.83013
ENSMUSG00000049929	Lpar4	1.27171	0.688205	0.101635	0.243056	0.844832	1.18568	0.118639	-0.452578	0.450771	0.681139
ENSMUSG00000008682	Rpl10	-0.254588	0.687094	2.89186e-06	4.00055e-05	7.21277	7.06769	7.52956	7.30479	7.98875	8.35859
ENSMUSG00000022814	Umps	-0.148204	0.687091	0.014117	0.0558062	3.69202	3.07163	3.60408	3.56206	3.97411	4.63652
ENSMUSG00000093674	Rpl41	-0.168921	0.685509	0.000175878	0.00146435	7.45126	7.08763	7.57125	7.36676	7.92523	8.49336
ENSMUSG00000019842	Traf3ip2	0.116841	0.685321	0.146202	0.311381	2.0423	2.41838	2.19339	2.11792	3.04251	2.7419
ENSMUSG00000091476	Catspere2	0.353668	0.685147	0.552792	0.731865	0.0704203	1.42176	0.938906	0.157087	1.57372	1.0042
ENSMUSG00000004952	Rasa4	-0.00670352	0.684985	0.0117732	0.0481056	3.51076	3.35702	3.55903	3.37037	4.03896	4.38136
ENSMUSG00000040663	Clcf1	-0.160842	0.684776	0.000671076	0.00464416	3.97367	3.88591	4.17006	4.05846	4.76876	4.96812
ENSMUSG00000027422	Rrbp1	0.208941	0.68468	0.000397248	0.00294724	7.21718	7.11314	7.01601	6.9488	7.65382	7.82507
ENSMUSG00000030793	Pycard	0.0271823	0.683837	0.312653	0.520603	1.51257	0.625449	0.691778	1.50914	1.83564	1.90539
ENSMUSG00000041879	Ipo9	0.150425	0.682978	0.000238356	0.00189003	7.13117	7.13561	7.05224	6.96584	7.72471	7.80667
ENSMUSG00000032288	Imp3	-0.0392795	0.682852	0.00660201	0.0301347	4.56407	4.15493	4.5178	4.3505	4.87945	5.45589
ENSMUSG00000030499	Kctd15	-0.301232	0.68264	0.0230403	0.0819575	2.96497	2.37884	3.17293	2.85627	3.26608	4.16887
ENSMUSG00000051065	Mb21d2	-0.217703	0.682233	0.0685324	0.184283	1.77991	1.53609	2.04044	1.73559	2.34498	2.89365
ENSMUSG00000031546	Gins4	-0.00935783	0.682177	0.059112	0.165039	3.44374	2.78651	3.23398	3.13182	3.50935	4.26874
ENSMUSG00000034243	Golgb1	0.219235	0.680802	0.000541109	0.00384333	7.43386	7.26071	7.15375	7.1571	7.82336	7.99316
ENSMUSG00000038702	Dsel	0.205075	0.679903	0.298512	0.50535	1.56179	1.80836	1.80219	1.08435	1.99525	2.46652
ENSMUSG00000038954	Supt3	0.212792	0.679327	0.230142	0.425927	1.74125	2.26628	1.99173	1.67582	2.67933	2.47021
ENSMUSG00000073130	Gm1141	0.354244	0.679233	0.30907	0.516897	1.54356	1.84695	1.36163	1.41291	2.27933	1.92465
ENSMUSG00000036533	Cdc42ep3	0.336382	0.679104	0.0178478	0.0672722	5.91533	5.50606	5.52661	5.28734	5.80613	6.45467
ENSMUSG00000030660	Pik3c2a	0.14338	0.678741	0.0108256	0.0449833	4.89259	4.7469	4.86507	4.51943	5.19241	5.68375
ENSMUSG00000039286	Fndc3b	0.213629	0.678729	0.00128224	0.00795165	6.21788	6.15613	6.12084	5.86684	6.58767	6.90343
ENSMUSG00000019832	Rab32	0.566821	0.678111	0.390045	0.597289	1.67438	1.48066	1.37396	0.645537	1.25735	2.17949
ENSMUSG00000041025	Iffo2	-0.15651	0.677981	0.0255236	0.0885348	2.51745	2.51582	2.86387	2.49555	3.24343	3.61338
ENSMUSG00000000759	Tubgcp3	-0.013429	0.677478	5.99322e-05	0.000582396	7.53614	7.42408	7.54576	7.49376	8.18776	8.35183
ENSMUSG00000037965	Zc3h7a	0.230576	0.677235	0.00405562	0.0202802	8.96029	8.73798	8.63673	8.65735	9.29531	9.497
ENSMUSG00000030082	Sec61a1	-0.116192	0.676941	0.0017087	0.0100161	5.32029	4.97594	5.44605	5.13173	5.68549	6.34416
ENSMUSG00000021901	Bap1	-0.137265	0.676906	2.35917e-05	0.000255792	6.62941	6.70101	6.97918	6.66394	7.45511	7.69876
ENSMUSG00000025626	Phf6	0.0266012	0.676609	0.0503791	0.14724	2.88336	2.53035	2.60931	2.82615	3.39046	3.52663
ENSMUSG00000032116	Stt3a	-0.0411819	0.676031	0.00499414	0.0240575	4.30673	3.96394	4.24573	4.17468	4.73881	5.15266
ENSMUSG00000084349	Rpl3-ps1	-0.031484	0.676019	0.0791234	0.203473	2.72387	2.1856	2.5499	2.51832	2.9632	3.53304
ENSMUSG00000090035	Galnt4	-0.117657	0.675653	0.0266456	0.0918057	2.52792	2.45005	2.68438	2.57223	3.27223	3.46223
ENSMUSG00000024474	Ik	0.0837013	0.675549	0.000126775	0.00111157	6.98767	6.92416	6.93026	6.86605	7.58283	7.71055
ENSMUSG00000038070	Cntln	0.0815945	0.675469	0.00844382	0.0367981	3.99513	3.9994	3.96276	3.91942	4.6669	4.70597
ENSMUSG00000046865	Fbl	-0.308569	0.675254	3.19711e-05	0.000335585	4.82594	4.4297	4.94411	4.99939	5.5409	5.88187
ENSMUSG00000106636	Gm43813	1.69286	0.674802	1.14357e-06	1.74287e-05	4.1261	3.93177	2.03937	2.65323	3.31918	2.89965
ENSMUSG00000091957	Rps2-ps10	-0.101125	0.674308	0.00166255	0.00977953	4.35898	4.51075	4.74244	4.35408	5.18794	5.42453
ENSMUSG00000029234	Tmem165	-0.396806	0.674083	1.54427e-05	0.000178026	5.12326	4.6357	5.32465	5.31591	5.80263	6.29893
ENSMUSG00000037376	Trmt6	0.129005	0.673624	0.00589747	0.0276679	5.58864	5.49129	5.62762	5.21612	5.91184	6.42068
ENSMUSG00000006435	Neurl1a	0.577198	0.673607	0.451162	0.650827	1.89448	1.20802	1.34428	0.69678	0.975624	2.30959
ENSMUSG00000067931	Zfp948	0.0492829	0.673297	9.25739e-05	0.00085115	6.54375	6.4586	6.50313	6.4528	7.1562	7.29168
ENSMUSG00000059674	Cdh24	-0.612787	0.672907	0.00223612	0.0123813	2.38759	1.88176	2.4035	3.10149	3.61379	3.42163
ENSMUSG00000027397	Slc20a1	-0.0318094	0.672739	0.00034126	0.00259173	8.33726	8.16048	8.35541	8.25925	8.91406	9.187
ENSMUSG00000007589	Tinf2	-0.0439208	0.672697	0.000234994	0.00187004	5.11086	5.06483	5.08712	5.22508	5.94679	5.85485
ENSMUSG00000025862	Stag2	0.159861	0.672412	0.000944697	0.00614668	5.87011	6.07455	5.90726	5.77984	6.62702	6.55
ENSMUSG00000029163	Emilin1	0.10873	0.672342	0.00791545	0.0349472	5.2477	5.20744	5.35703	4.89203	5.6201	6.12537
ENSMUSG00000028149	Rap1gds1	0.116679	0.672294	0.00429406	0.02127	4.62065	4.52038	4.48788	4.47355	5.16604	5.28064
ENSMUSG00000031511	Arhgef7	0.207058	0.671373	0.00203679	0.0115478	8.08554	8.14362	8.03144	7.83214	8.60862	8.74984
ENSMUSG00000097464	Gm26736	1.29725	0.6713	8.06842e-05	0.000755742	4.76032	4.67328	3.11688	3.71593	4.42976	3.91774
ENSMUSG00000035596	Mboat7	0.158372	0.671204	0.00600843	0.028073	4.98953	4.86838	4.91395	4.67118	5.34928	5.71319
ENSMUSG00000020380	Rad50	0.319755	0.670933	0.0412164	0.127623	3.9852	3.9978	3.55934	3.82985	4.57322	4.29011
ENSMUSG00000025823	Pdia4	0.281211	0.670888	0.0170494	0.0648413	4.45377	4.26729	4.11291	4.10348	4.74823	4.94415
ENSMUSG00000034993	Vat1	-0.135963	0.670698	0.0140111	0.055485	3.64098	3.63638	4.06263	3.4627	4.21221	4.81673
ENSMUSG00000032501	Trib1	0.109446	0.670507	0.0562467	0.159361	3.96352	3.87815	4.10493	3.50357	4.20088	4.88761
ENSMUSG00000059970	Hspa2	0.217384	0.670495	0.289467	0.494658	1.65551	2.21375	1.75399	1.80565	2.77744	2.16753
ENSMUSG00000038417	Fig4	-0.242807	0.66986	3.69462e-05	0.000381278	5.3322	5.34351	5.4472	5.74808	6.49531	6.18312
ENSMUSG00000109108	Gm36371	1.56131	0.669364	0.0201162	0.0740116	1.2366	1.18409	-0.117731	-0.28424	0.352398	0.571416
ENSMUSG00000050357	Carmil2	0.500254	0.669337	0.438452	0.641721	0.917931	1.73899	0.952478	0.869419	1.92256	1.18456
ENSMUSG00000040158	Tax1bp3	-0.490481	0.668583	0.000130424	0.00113421	2.90912	3.00216	3.53854	3.38895	4.17454	4.23109
ENSMUSG00000039001	Rps21	0.121128	0.668253	0.000816998	0.00543644	6.12883	5.97056	6.0472	5.8579	6.51606	6.86364
ENSMUSG00000060938	Rpl26	-0.103425	0.668166	0.00123708	0.00771057	6.12344	6.00585	6.41936	5.92716	6.60453	7.21433
ENSMUSG00000085208	Brip1os	0.062136	0.667695	0.0446615	0.134734	2.92287	3.11887	2.97619	3.00394	3.8303	3.60655
ENSMUSG00000041736	Tspo	-0.086239	0.667453	0.00977352	0.0414154	3.33729	3.10972	3.32359	3.35545	3.97442	4.17013
ENSMUSG00000028466	Creb3	-0.374433	0.667098	2.07708e-06	2.98039e-05	4.86088	4.70908	5.26643	5.09859	5.75872	6.07835
ENSMUSG00000020739	Nup85	0.09936	0.666777	0.00078099	0.0052434	6.56202	6.20502	6.29077	6.34574	6.90189	7.20392
ENSMUSG00000034575	Tent4a	0.354791	0.666699	0.00391961	0.0197636	5.87247	5.64335	5.48312	5.38068	5.99935	6.33091
ENSMUSG00000028633	Ctps	-0.239642	0.666505	1.7767e-06	2.59352e-05	6.7954	6.53945	6.94156	6.93149	7.53944	7.80546
ENSMUSG00000075266	Cenpw	-0.695642	0.665475	0.0284693	0.0962339	0.557553	0.167606	1.0549	1.04128	1.54134	1.94491
ENSMUSG00000078974	Sec61g	-0.180298	0.664942	0.0115371	0.0473707	3.23313	3.0927	3.55226	3.15712	3.80948	4.34505
ENSMUSG00000033701	Acbd6	0.408947	0.664762	0.105294	0.248419	3.67788	3.51032	3.4203	2.97077	3.61405	4.23114
ENSMUSG00000015656	Hspa8	-0.304801	0.663317	3.79349e-06	5.0996e-05	6.96308	7.06964	7.52487	7.15095	7.94868	8.21604
ENSMUSG00000032202	Rab27a	-0.551207	0.663216	0.127512	0.283621	-0.431386	0.119819	0.468301	0.253051	1.20934	0.873386
ENSMUSG00000111656	Gm47232	0.407678	0.661536	0.489713	0.682149	1.27925	0.486995	0.267097	0.870987	1.1829	1.37127
ENSMUSG00000026159	Agfg1	0.138613	0.661383	0.00296423	0.0156729	7.43289	6.98037	7.08694	7.12864	7.62658	8.0374
ENSMUSG00000003617	Cp	0.0656353	0.661358	0.0325335	0.106949	4.05574	3.84131	4.0968	3.69493	4.30942	4.92572
ENSMUSG00000064090	Vrk2	0.215026	0.661309	0.343286	0.551481	1.53938	1.18453	1.2715	1.10107	1.59886	2.12414
ENSMUSG00000059291	Rpl11	-0.233519	0.661128	0.000147647	0.00126362	5.97795	5.99719	6.48088	5.96762	6.71799	7.21201
ENSMUSG00000030188	Magohb	0.0320178	0.661115	0.171305	0.348591	2.19715	1.91633	2.2217	1.86362	2.43152	3.07042
ENSMUSG00000068196	Col8a1	0.0905623	0.660718	0.164774	0.338945	2.55685	2.21735	2.50844	2.1321	2.64608	3.36192
ENSMUSG00000020585	Laptm4a	0.0609056	0.66051	0.00231228	0.0127298	8.16803	8.37346	8.39067	8.07755	8.92217	9.02987
ENSMUSG00000057982	Zfp809	-0.148295	0.660201	0.00151065	0.00905184	4.27776	4.1249	4.48328	4.25874	4.90886	5.28627
ENSMUSG00000100599	1700120C14Rik	0.176843	0.659883	0.0409757	0.127082	3.58687	3.40856	3.38581	3.31479	3.95186	4.20118
ENSMUSG00000023953	Polh	0.0786085	0.659672	0.00771074	0.0342001	4.57175	4.83578	4.81372	4.48397	5.35714	5.42286
ENSMUSG00000028081	Rps3a1	-0.240449	0.659304	1.73249e-05	0.000196533	6.72126	6.5375	7.02069	6.76198	7.39613	7.83859
ENSMUSG00000032350	Gclc	0.071566	0.659183	0.000837093	0.0055401	5.50102	5.23976	5.28141	5.37482	5.97486	6.14271
ENSMUSG00000036966	Spryd3	-0.132468	0.659151	0.00397708	0.0199713	4.00463	3.76028	4.13408	3.9466	4.54464	4.97647
ENSMUSG00000097330	Gm26672	0.396927	0.658907	0.432059	0.636491	1.93229	1.3593	0.652935	1.69338	2.23433	1.76687
ENSMUSG00000109198	D7Bwg0826e	-0.54599	0.658437	0.0274179	0.0936947	1.00588	0.770017	1.37166	1.49289	2.08395	2.19859
ENSMUSG00000043740	B430306N03Rik	-0.624988	0.658349	0.0176136	0.0666401	1.22156	0.932352	1.38492	1.96133	2.55409	2.26689
ENSMUSG00000020834	Dhrs13	0.637035	0.658183	0.0591433	0.165092	4.19876	3.55933	3.25869	3.34678	3.7292	4.28054
ENSMUSG00000035364	4930524J08Rik	-0.0925483	0.657955	0.255128	0.456448	0.932116	1.18416	1.5073	0.729992	1.59496	2.12023
ENSMUSG00000024935	Slc1a1	-0.381269	0.657132	0.0518316	0.150248	1.21507	1.13843	1.68267	1.42854	2.10526	2.43604
ENSMUSG00000071176	Arhgef10	0.206368	0.657038	0.00116884	0.00733268	6.22397	6.31204	6.06821	6.11147	6.88279	6.75147
ENSMUSG00000041238	Rbbp8	0.133814	0.657003	0.00999323	0.0421215	5.28376	4.76145	4.81189	5.0527	5.5199	5.80139
ENSMUSG00000098183	Gm27010	-0.00222035	0.656994	0.390719	0.597847	0.941736	1.12705	0.603556	1.42371	2.17289	1.16742
ENSMUSG00000038213	Tapbpl	-0.0606888	0.656628	0.279385	0.484454	0.659257	0.971578	0.848469	0.963212	1.80186	1.3748
ENSMUSG00000106205	C230096K16Rik	0.523343	0.656394	0.188269	0.371307	2.38857	2.46121	1.96259	1.91526	2.66519	2.63988
ENSMUSG00000090659	Zfp493	-0.403235	0.655536	0.330015	0.538056	0.745238	-0.472151	0.862706	0.417066	0.300462	1.96349
ENSMUSG00000039157	Fam102a	0.229386	0.65537	0.0228163	0.0812854	4.81369	4.41633	4.42905	4.41822	4.93419	5.34237
ENSMUSG00000033904	Ccp110	0.005597	0.654818	0.0130008	0.0520958	4.22867	3.91757	4.1863	4.00913	4.56857	5.05684
ENSMUSG00000027405	Nop56	0.120802	0.654509	0.000744584	0.00504671	7.34349	7.04872	7.07116	7.14047	7.71877	7.94423
ENSMUSG00000026773	Pfkfb3	-0.141212	0.653969	0.0206409	0.0753606	3.4304	2.9204	3.39609	3.32397	3.76578	4.3479
ENSMUSG00000107091	Gm43343	1.32681	0.652927	0.0805629	0.206309	1.71975	0.884693	-0.305494	0.458395	0.768759	0.839931
ENSMUSG00000068220	Lgals1	-0.425815	0.652862	3.36447e-05	0.000351238	5.51477	5.37453	6.12457	5.62358	6.2726	6.91382
ENSMUSG00000021259	Cyp46a1	0.188184	0.65277	0.0486769	0.143478	3.53022	3.77645	3.4883	3.51293	4.35001	4.07915
ENSMUSG00000098234	Snhg6	-0.447651	0.652422	1.32314e-06	1.97636e-05	5.0211	4.61674	5.25112	5.35799	5.87618	6.17366
ENSMUSG00000006390	Elovl1	0.0469058	0.652005	0.0036276	0.0185689	5.27868	5.16198	5.35317	5.02752	5.6899	6.13225
ENSMUSG00000003429	Rps11	-0.249251	0.6516	0.00284886	0.0151819	4.66608	4.35766	4.98971	4.56204	5.10702	5.84313
ENSMUSG00000041046	Ramp3	0.360493	0.65136	0.447045	0.647872	1.02147	1.3858	1.19572	0.517432	1.42533	1.73929
ENSMUSG00000030924	Rexo5	-0.0726246	0.651174	0.00691291	0.0312576	3.71894	3.45813	3.6585	3.72604	4.31368	4.50695
ENSMUSG00000036097	Slf2	-0.0864113	0.651067	4.99201e-05	0.00049509	6.75459	6.55022	6.80626	6.72623	7.34414	7.62854
ENSMUSG00000047407	Tgif1	-0.00395978	0.650868	0.0587659	0.164379	3.0255	2.73902	3.03234	2.7913	3.35607	3.88358
ENSMUSG00000033970	Rfc3	-0.259788	0.650184	0.00074953	0.0050631	3.92621	3.68744	3.9576	4.22055	4.82633	4.80215
ENSMUSG00000031432	Prps1	-0.0792377	0.649844	0.0184968	0.0691681	3.5804	3.10007	3.42107	3.50666	3.97424	4.36898
ENSMUSG00000025130	P4hb	0.00870278	0.649655	0.000374306	0.00280168	6.73655	6.54722	6.74997	6.56611	7.18823	7.56142
ENSMUSG00000057363	Uxs1	0.168942	0.649533	0.215489	0.406734	2.56043	2.06377	1.85795	2.46087	2.95175	2.84549
ENSMUSG00000024352	Spata24	-0.155133	0.649349	0.0199294	0.0734764	2.6235	2.81298	2.92772	2.87468	3.68258	3.54613
ENSMUSG00000046743	Fat4	0.00925253	0.649301	0.0419734	0.129285	3.45418	2.92543	3.05695	3.4035	3.85898	4.04117
ENSMUSG00000022365	Derl1	-0.0458014	0.64879	0.00223288	0.0123786	6.07704	5.68379	6.0643	5.85233	6.35491	6.96013
ENSMUSG00000038241	Cep250	0.180859	0.648138	0.00967777	0.0411001	4.73482	4.95789	4.78442	4.61488	5.44701	5.39347
ENSMUSG00000051550	Zfp579	0.188383	0.647742	0.00184792	0.0106881	8.0354	7.84341	7.76444	7.7929	8.41716	8.58069
ENSMUSG00000051396	Gm45902	0.0637133	0.647301	0.091231	0.22495	2.57902	2.93532	2.91581	2.51372	3.41996	3.46575
ENSMUSG00000029599	Ddx54	0.142617	0.646995	0.0222851	0.0797962	4.26917	4.05669	4.12849	3.96598	4.56906	4.94405
ENSMUSG00000033282	Rpgrip1l	0.118926	0.645239	0.0633781	0.173749	3.09038	3.17579	3.18883	2.87129	3.63402	3.86616
ENSMUSG00000025533	Asl	0.171669	0.64518	0.0739987	0.194636	3.37364	3.14004	3.20797	3.01803	3.60184	4.02538
ENSMUSG00000084911	Gm16185	-0.335263	0.644916	0.0118711	0.048403	2.18321	2.41262	2.79778	2.48488	3.32023	3.40371
ENSMUSG00000054321	Taf4b	0.43102	0.644738	0.144291	0.308562	3.27819	2.90285	2.77468	2.62673	3.13467	3.65797
ENSMUSG00000025066	Sfr1	0.00915475	0.64437	0.0971744	0.235228	3.73901	3.64964	4.05528	3.25393	3.91927	4.80999
ENSMUSG00000028496	Mllt3	-0.390213	0.643577	0.0054916	0.0260629	2.41837	2.29964	2.85968	2.66667	3.31601	3.62775
ENSMUSG00000027808	Serp1	-0.40436	0.643272	0.000169841	0.00142022	3.58166	3.56178	4.13017	3.85296	4.5574	4.85448
ENSMUSG00000049878	Rlf	0.167148	0.642911	0.00295917	0.0156523	6.04907	6.08899	6.08611	5.75206	6.49254	6.78667
ENSMUSG00000029851	Tcaf2	0.0889693	0.642892	0.173071	0.351193	2.11095	1.90547	1.88264	2.01982	2.61707	2.68536
ENSMUSG00000024558	Mapk4	0.0918465	0.642557	0.288508	0.493707	1.5995	1.38328	1.165	1.65984	2.25685	1.97823
ENSMUSG00000023048	Prr13	-0.0364235	0.642471	0.00626678	0.0289474	4.55846	4.26124	4.55278	4.39743	4.94854	5.4011
ENSMUSG00000083964	Gm14122	0.196775	0.642469	0.190794	0.374534	2.86103	2.50909	2.13969	2.80241	3.3774	3.06663
ENSMUSG00000025314	Ptprj	-0.267203	0.642407	0.0285862	0.0964651	2.68304	2.31373	2.94894	2.62535	3.12674	3.81964
ENSMUSG00000030259	Rassf8	0.235732	0.642124	0.00199141	0.011343	6.91816	6.83081	6.55888	6.76388	7.43673	7.31908
ENSMUSG00000002808	Epdr1	-0.232772	0.641954	0.0098851	0.041757	3.18136	2.72956	3.02692	3.4075	3.90097	3.97218
ENSMUSG00000024921	Smarca2	0.0276962	0.641274	0.00124252	0.00774095	5.04035	5.03447	4.99831	5.07292	5.78255	5.71382
ENSMUSG00000074746	Pdzd8	0.101186	0.641055	0.0425593	0.130642	3.79262	3.47227	3.64609	3.47828	4.01212	4.50027
ENSMUSG00000030032	Wdr54	-0.077001	0.641008	0.152243	0.320285	2.28083	1.65885	2.15502	2.06646	2.42751	3.13805
ENSMUSG00000033706	Smyd5	0.0734269	0.640902	0.00106024	0.00676148	5.96671	5.6437	5.72142	5.80636	6.3558	6.59386
ENSMUSG00000048578	Mlec	-0.18172	0.640844	0.000855857	0.00564714	4.94332	4.85633	5.29764	4.88522	5.55336	6.05277
ENSMUSG00000053024	Cntn2	0.503607	0.640684	0.0593781	0.165645	3.65657	3.60028	3.08593	3.22245	3.90336	3.82312
ENSMUSG00000030104	Edem1	0.0325424	0.640647	0.00320475	0.0167411	5.32212	5.14987	5.35633	5.09281	5.71339	6.14916
ENSMUSG00000021594	Srd5a1	-0.00177374	0.640353	0.364899	0.573729	1.46667	0.619046	1.15211	1.11351	1.31502	2.20124
ENSMUSG00000029778	Adcyap1r1	0.020951	0.640249	0.160277	0.332689	2.86204	3.09755	3.38469	2.41014	3.28802	4.02705
ENSMUSG00000012609	Ttll5	0.0744482	0.639834	0.0208909	0.0759507	3.79315	3.61758	3.68817	3.62898	4.24598	4.48073
ENSMUSG00000034353	Ramp1	-0.374067	0.639421	0.0297493	0.099469	1.79442	2.18187	2.31215	2.47768	3.35172	2.79874
ENSMUSG00000032875	Arhgef17	-0.0100855	0.639398	0.00011417	0.00101713	6.53045	6.36141	6.46473	6.50188	7.12931	7.2612
ENSMUSG00000063623	C230062I16Rik	-0.54079	0.639345	0.00166864	0.00981108	2.43974	2.09348	2.85247	2.80697	3.32578	3.71753
ENSMUSG00000019970	Sgk1	-0.446356	0.639343	5.23962e-05	0.000516986	5.01505	5.01703	5.74136	5.16883	5.89234	6.46288
ENSMUSG00000037816	Fbxw17	0.148133	0.639226	0.0123196	0.049855	4.78602	4.47881	4.45974	4.57251	5.12796	5.3224
ENSMUSG00000054641	Mmrn1	-0.724699	0.638465	0.0437347	0.132859	0.316202	-0.015806	0.950834	0.744336	1.23896	1.77746
ENSMUSG00000025016	Tm9sf3	-0.252229	0.638346	0.000975483	0.00629838	4.87162	4.40124	4.98299	4.87388	5.32604	5.90552
ENSMUSG00000010663	Fads1	-0.521437	0.638251	0.000306559	0.00237363	3.78	3.30636	4.18569	4.01636	4.46125	5.10422
ENSMUSG00000019188	H13	0.017617	0.638163	0.0038752	0.0195763	5.97141	5.62633	5.92323	5.6973	6.21612	6.78711
ENSMUSG00000028514	Usp24	0.081754	0.638059	0.000501962	0.00360047	7.5486	7.52979	7.50115	7.46632	8.16836	8.22199
ENSMUSG00000018209	Stk4	0.0261201	0.637427	0.012318	0.049855	4.04445	3.93301	4.06178	3.9123	4.56153	4.82245
ENSMUSG00000024909	Efemp2	-0.414811	0.637193	0.00138312	0.00842614	3.81981	3.53722	4.31133	3.90027	4.44858	5.14223
ENSMUSG00000037111	Setd7	-0.0632788	0.636988	0.00581976	0.027389	4.97509	4.42863	4.60267	5.00079	5.44752	5.59587
ENSMUSG00000062329	Cytl1	-0.0916884	0.636628	0.342231	0.550508	0.760635	1.83331	1.97991	0.642716	2.04166	2.30617
ENSMUSG00000078670	Fam174b	-0.0557776	0.636199	0.00199491	0.0113581	6.04939	5.53449	5.8848	5.89903	6.33315	6.83382
ENSMUSG00000028111	Ctsk	-0.0949288	0.636022	0.109116	0.254865	3.09802	2.26701	2.87459	2.85801	3.09505	3.94264
ENSMUSG00000024644	Cndp2	0.168634	0.635967	0.0125274	0.0505596	5.22771	4.79024	4.76862	4.9823	5.47224	5.69603
ENSMUSG00000021067	Sav1	0.159887	0.635728	0.0179806	0.0676736	4.35278	4.22704	4.08592	4.22564	4.87035	4.85637
ENSMUSG00000071644	Eef1g	-0.114866	0.635438	0.000107822	0.000968069	7.10755	6.8954	7.21956	7.0655	7.66224	8.02844
ENSMUSG00000020287	Mpg	0.235318	0.635299	0.185865	0.368067	2.73954	2.55339	2.21614	2.64138	3.25478	3.01569
ENSMUSG00000042254	Cilp	0.0328698	0.634832	0.3493	0.55835	1.38263	0.76086	1.11416	1.08477	1.42036	2.07152
ENSMUSG00000033880	Lgals3bp	0.516808	0.634774	0.14562	0.310387	2.87285	3.03285	2.39938	2.54538	3.31403	3.00803
ENSMUSG00000052146	Rps10	-0.324992	0.634067	0.00142419	0.00862574	3.48887	3.1505	3.70548	3.65084	4.17673	4.56973
ENSMUSG00000097697	4833412C05Rik	-1.05087	0.633696	0.00236044	0.0129424	1.34513	0.29596	1.82915	2.17105	2.31311	3.02038
ENSMUSG00000054408	Spcs3	0.109712	0.633672	0.0439573	0.133342	4.6134	4.27367	4.52367	4.19251	4.70287	5.37376
ENSMUSG00000025362	Rps26	-0.308616	0.633362	0.00049558	0.00356501	5.58391	5.43698	6.08917	5.55074	6.17506	6.86042
ENSMUSG00000021892	Sh3bp5	0.00724712	0.633218	0.00725522	0.0324787	4.77767	4.9588	5.1061	4.64073	5.44956	5.73381
ENSMUSG00000025207	Sema4g	0.276544	0.633072	0.514197	0.703753	1.80402	2.18121	2.29335	0.872136	1.84762	2.89164
ENSMUSG00000036944	Tmem71	-0.00118703	0.632824	0.0183399	0.0687133	4.61659	4.16351	4.13676	4.67063	5.173	5.09222
[truncated: 11,489 more rows]
