# Supplementary material for: TEAD-independent mechanisms of YAP function in cardiomyocyte cell cycle reentry
Source: Life Sci Alliance. 2026 Jan 23;9(4):e202503496. doi: 10.26508/lsa.202503496 (PMC12830084; doi:10.26508/lsa.202503496)
Supplement: Supplementary file 3 [file LSA-2025-03496_SdataF3.xlsx]

## Sheet: Carnitines
ID	2-methyl butyryl carnitine	Acetyl Carnitine	Butryl Carnitine	Carnitine	Decanoyl carnitine	Deoxy carnitine	Glutary;l carnitine	Heptanoyl Carnitine	Hexanoyl arnitine	Isobutyryl Carnitine	Isovalery carnitine	Isovaleryl carnitine	Lauroyl carnitine	Malonylcarnitine	MethylGlutaryl carnitine	Myristoyl carnitines	Octonyl Carnitine	Palmitoylcarnitine	Propeonyl Carnitine	Stearoyl carnitine
Carnitines_S1_1	-2.13835	3.4872	3.01393	-0.607347	5.15393	-5.59574	-1.57482	1.94744	3.72975	2.88785	1.44522	-3.12958	7.30796	-3.73303	-2.00583	7.48291	4.79218	6.9213	-3.22963	-0.6663
Carnitines_S2_2	-2.64001	4.13151	2.9918	-0.371087	4.27718	-5.43261	-1.34748	1.69011	3.12468	2.96767	1.04476	-3.60958	6.48454	-4.12254	-2.74329	6.58887	4.01011	5.88263	-2.94697	0.270499
Carnitines_S3_3	-3.43066	3.65374	2.84162	-0.406822	4.59962	-5.17618	-1.28134	1.81407	3.39998	2.82918	0.435691	-4.38106	6.53976	-4.22939	-2.61059	6.71087	4.18424	5.30299	-2.97278	-0.908453
Carnitines_S4_4	-1.83614	4.34167	2.78546	0.261514	4.24915	-4.77004	-1.09016	2.35362	3.638	2.75184	1.97228	-2.72998	6.27007	-3.95593	-2.59105	6.52071	4.21134	5.62479	-2.78029	-0.671879
Carnitines_S5_5	-2.90677	3.70352	2.77811	-0.235675	4.42019	-4.87005	-1.03431	1.77242	3.23231	2.77654	0.905874	-3.84418	6.42096	-4.54013	-2.83164	6.56348	3.99836	5.55788	-2.80455	0.664543
Carnitines_5SA1_6	-2.7961	3.48078	2.03419	-0.866954	2.77615	-5.59042	-1.54307	0.589345	2.29362	2.04217	0.734931	-3.76819	5.18905	-5.42915	-3.97461	6.02744	2.83752	5.58475	-3.47433	-0.242577
Carnitines_5SA2_7	-3.18786	2.77079	1.71141	-0.922085	2.66508	-6.02952	-1.81354	0.42206	2.11045	1.6403	0.585309	-4.15925	5.01313	-5.36536	-3.96938	5.67555	2.89615	5.07518	-3.62735	-0.889548
Carnitines_5SA3_8	-3.21365	3.37421	2.36346	-0.479798	3.96366	-5.206	-1.542	1.5522	2.91408	2.36269	0.316658	-4.16445	6.51113	-5.27878	-2.98806	6.78476	3.79073	5.92693	-3.62907	0.19539
Carnitines_5SA4_9	-2.8636	3.58446	2.51593	-0.497066	4.08595	-5.66809	-1.40221	1.69769	3.408	2.52639	0.814149	-3.82021	6.3684	-5.02326	-2.57733	6.48559	4.21063	5.3007	-3.56072	-1.11756
Carnitines_6SA1_10	-3.01363	3.79452	3.01452	-0.491454	3.9594	-5.88991	-1.08964	1.59021	3.63633	2.96867	0.822362	-3.94585	5.89948	-4.43307	-2.68738	6.29427	4.15895	5.43141	-3.60018	-0.406152
Carnitines_6SA2_11	-2.11941	3.73452	3.08805	-0.0335004	3.94271	-4.64544	-0.784037	2.2147	3.5217	3.00248	1.71272	-3.11173	5.98903	-4.39928	-2.88098	6.26062	3.91475	5.23909	-2.77754	-0.573998
Carnitines_6SA3_12	-2.4968	3.88704	2.62917	0.0223159	3.78317	-5.31791	-1.58498	1.50957	2.72594	2.59436	1.38392	-3.45704	5.59519	-3.94377	-3.73735	5.93443	3.09168	4.68597	-2.61192	-2.29406
Carnitines_6SA4_13	-3.02699	3.16615	2.09087	-0.545241	4.76714	-6.09886	-1.82776	1.84302	3.54522	2.12929	0.93473	-3.96887	6.89893	-4.55675	-2.57387	7.22893	4.23495	6.4912	-3.63663	0.868155
Carnitines_6SA5_14	-2.66252	3.41263	2.508	0.144507	3.21362	-5.85013	-0.571698	0.936619	2.76658	2.41913	1.13648	-3.59366	4.7297	-3.7332	-3.44562	5.31687	3.337	4.27764	-2.86231	-1.56242

## Sheet: Glycolysis
ID	3PG and 2PG	cis-aconitate	Citrate	FBP/GBP	Fumarate	G6P/F6P	Glucose/Fructose	Glyceraldehyde 3-phosphate	Glycerol 3 Phosphate	Hydroxy glutarate	Ketoglutarate	Lactate	Malate	Oxalate	PEP	Ribose/Ribulose/xylulose-5P	Ribulose5P	Sedoheptulose-7-P	Succinate
TCA_Gly_S1_1	3.14469	1.13429	6.87516	2.42575	1.73247	4.33814	-0.291237	-3.48285	0.505743	1.84103	-0.217014	4.83404	5.87188	-3.67477	-3.11642	2.82416	1.84184	0.0543179	2.53123
TCA_Gly_S2_2	3.00895	0.578215	6.47508	2.76618	1.80781	5.02457	-1.84156	-3.21804	0.656919	2.30913	-0.152135	4.2821	5.96682	-3.97472	-3.95629	2.66543	1.63416	-0.223101	2.77574
TCA_Gly_S3_3	2.96418	0.625471	6.63242	2.56728	1.87759	5.21854	-1.67095	-3.17582	0.962451	2.29476	0.167474	4.60244	5.9641	-3.6968	-3.79022	3.17205	2.11351	0.0116356	3.16068
TCA_Gly_S4_4	2.77696	1.43615	7.23227	2.82206	1.6772	5.41082	-2.94047	-3.73694	0.771968	2.25515	0.0987524	4.1158	6.43412	-3.85211	-4.26356	2.89621	1.93678	-0.0753034	2.68488
TCA_Gly_S5_5	2.99568	-0.0378113	5.99269	3.15335	1.77494	5.72683	-0.444165	-2.63588	0.937957	2.203	0.0619259	4.91792	6.09733	-3.83132	-3.86875	3.1575	2.15118	0.13452	3.26926
TCA_Gly_5SA1_6	2.31836	2.29407	7.67271	1.97136	1.63082	4.34032	-1.42283	-3.86902	-0.0248757	2.22221	-0.431945	4.30521	5.93553	-3.65506	-3.44322	2.90421	1.90237	-0.256199	2.25455
TCA_Gly_5SA2_7	2.62854	1.94636	7.46157	2.06533	1.54848	4.91286	-0.903429	-4.09421	0.38747	2.25939	-0.398306	4.52084	5.65317	-3.62508	-3.83649	3.1161	2.1162	-0.177861	2.10265
TCA_Gly_5SA3_8	2.62083	1.3065	7.01929	2.13136	1.63765	5.17299	-1.60766	-3.89671	0.539905	2.31375	-0.5334	4.19199	5.79599	-4.05941	-3.89042	2.92357	1.96184	-0.224379	2.54018
TCA_Gly_5SA4_9	2.96746	1.51683	6.98401	2.55793	1.88022	4.92268	-0.667314	-3.37556	0.666163	2.38928	0.0558758	4.60442	6.13876	-3.64696	-3.32427	3.11039	2.08931	-0.127903	2.90989
TCA_Gly_6SA1_10	3.10646	1.93792	7.30294	2.53964	1.90105	5.76894	-0.27699	-3.27096	1.13018	2.50221	0.334565	4.65502	6.39472	-3.88129	-3.97577	3.39179	2.36744	0.159688	3.28025
TCA_Gly_6SA2_11	3.04747	0.170553	6.15373	2.19654	1.77258	4.82301	-0.61639	-4.0878	0.903667	1.83614	-0.223947	4.477	5.95047	-3.87265	-3.32042	3.05773	2.10623	-0.487385	1.55869
TCA_Gly_6SA3_12	2.90527	0.447085	6.48731	3.1723	1.86824	6.38223	0.240342	-2.50859	0.871732	2.4407	-0.323612	4.78872	5.91028	-4.13792	-3.6617	3.44313	2.39747	0.32596	3.14772
TCA_Gly_6SA4_13	2.48498	0.832905	6.95363	1.73477	1.95211	6.00209	-0.33852	-3.82618	0.308539	2.14464	-0.177347	4.79354	5.94328	-3.83077	-4.45724	3.26621	2.26043	0.222873	2.83553
TCA_Gly_6SA5_14	2.49658	1.99912	7.32949	3.09083	1.92597	6.31207	-0.240335	-2.82864	0.622672	2.16838	-0.320245	4.65336	6.23041	-3.94396	-4.03354	3.53542	2.50454	0.202503	2.91145

## Sheet: Amino Acid
ID	Alanine	Arginine	Asparagine	Aspartic acid	Citrulline	Cysteine	Cystine	Glutamic acid	Glutamine	Glutaric acid	Glycine	Histidine	Homocysteine	Homoserine	Isoleucine/Leucine	Lysine	Methionine	Ornithine	Oxidixed glutathione	Phenyl alanine	Proline	Reduced glutathione	Serine	Threonine	Tryptophan	Tyrosine	Valine
Amino_Acids_S1_1	-0.965307	2.01908	0.00510989	0.911596	0.403811	-9.47821	-8.07175	-0.590967	3.8007	-8.85617	-6.04429	1.94706	-7.48098	0.737237	3.55089	3.8007	-0.549778	-1.52876	-6.28533	2.33967	-0.203066	-3.21101	2.04326	0.289052	0.469985	-3.76462	-1.46744
Amino_Acids_S2_2	-1.08527	2.20147	0.0972289	0.678041	0.285298	-9.32646	-8.58281	0.405651	3.91177	-8.55013	-6.08083	1.96537	-7.48964	0.853922	3.41311	3.91177	-0.728349	-1.325	-6.30969	2.10372	-0.191827	-3.36911	2.05623	0.391731	0.381542	-3.79041	-1.39145
Amino_Acids_S3_3	-1.23566	2.15651	-0.0714706	0.167948	0.415065	-9.86942	-8.65524	-0.16034	4.01751	-8.71943	-5.92272	1.82259	-7.89607	0.203644	3.54562	4.01751	-0.947871	-1.73374	-6.1782	2.14718	-0.561978	-3.12333	1.77251	-0.289303	0.342027	-4.0176	-1.59446
Amino_Acids_S4_4	-1.53248	2.283	0.99317	1.305	0.694841	-8.89937	-7.81749	0.592213	4.33394	-7.52608	-6.66581	2.56353	-6.8909	1.20254	3.61329	4.33394	-0.602189	-0.809071	-6.55811	2.19455	0.506245	-3.88744	2.75135	0.775418	0.408761	-3.58801	-1.39298
Amino_Acids_S5_5	-1.04257	2.15399	0.315197	0.578733	0.494768	-9.71304	-8.24247	0.264834	4.13786	-8.58787	-5.93065	2.04762	-7.5622	0.75439	3.48804	4.13786	-1.06651	-1.52186	-7.06156	2.06825	-0.365001	-4.51734	2.02357	0.226894	0.496141	-3.9747	-1.67494
Amino_Acids_5SA1_6	-0.475779	1.66597	-0.379996	0.368805	0.931366	-8.8971	-9.92485	0.420171	3.42192	-8.82671	-5.46807	2.23045	-7.85301	1.14963	3.75686	3.42192	-0.692532	-1.54934	-6.82872	2.7561	0.71595	-3.99898	1.82056	0.698847	1.58817	-2.92018	-0.693276
Amino_Acids_5SA2_7	-0.898842	1.48907	-0.480006	0.34026	0.489518	-9.51784	-9.53895	-0.147012	3.4018	-9.06715	-5.61902	1.85232	-7.98033	0.742942	3.68714	3.4018	-0.432774	-1.72771	-6.14024	2.68236	0.165237	-2.74813	1.20846	0.272408	1.41502	-3.13798	-0.853194
Amino_Acids_5SA3_8	-0.633857	1.83417	-0.290349	0.605481	0.560867	-9.22241	-9.23846	0.347376	3.53291	-8.90527	-5.93057	1.98921	-7.7608	0.88642	3.42167	3.53291	-0.584301	-1.75871	-6.31028	2.51849	0.141405	-3.19549	1.65496	0.42695	1.00516	-3.22674	-1.21875
Amino_Acids_5SA4_9	-1.09241	1.97055	-0.339433	0.836835	0.43489	-9.50863	-9.35791	0.30737	3.62784	-8.90905	-6.308	1.98659	-7.51346	0.636822	3.58737	3.62784	-0.377046	-1.66002	-6.55953	2.5798	-0.0623018	-3.59027	1.51796	0.22982	1.10719	-3.08853	-0.9839
Amino_Acids_6SA1_10	-1.24582	2.37557	0.0905776	0.621845	0.378484	-9.43018	-7.69186	-0.0213242	4.11345	-8.88259	-6.35873	2.03403	-7.80813	0.642325	3.80585	4.11345	-0.334848	-1.4495	-6.67345	2.44007	-0.458131	-3.9773	1.94665	0.219246	0.760562	-3.66282	-1.09243
Amino_Acids_6SA2_11	-1.27491	2.25756	0.371429	0.677527	0.663107	-9.08286	-8.23216	0.425506	4.09043	-8.53344	-6.58088	2.13822	-7.62109	0.849722	3.2776	4.09043	-1.07822	-1.27772	-6.52684	1.82498	0.131229	-3.66758	2.15101	0.361515	0.290245	-4.24348	-1.83757
Amino_Acids_6SA3_12	-1.01879	2.17526	0.154923	0.660932	0.316225	-9.65306	-8.8815	0.0539772	3.90268	-8.58543	-5.56227	1.89541	-7.47252	0.556573	3.4408	3.90268	-0.556983	-1.52475	-6.83005	2.09954	-0.238498	-4.04025	1.90869	0.0562463	0.363936	-3.84486	-1.58519
Amino_Acids_6SA4_13	-1.63416	1.75345	-0.743789	0.0240362	-0.159435	-10.062	-8.66572	-1.09364	3.5782	-9.50811	-6.36503	1.3639	-8.18873	0.016078	3.41892	3.5782	-0.50421	-2.28505	-6.92528	1.98071	-1.04607	-3.98744	1.23673	-0.477216	0.267783	-3.99589	-1.34654
Amino_Acids_6SA5_14	-1.08897	2.25917	0.218864	0.947219	0.374412	-9.04023	-8.3499	0.231461	4.0348	-8.76343	-6.13242	2.02806	-7.43862	0.959553	3.56229	4.0348	-0.613322	-1.57037	-6.47223	2.22249	-0.401176	-3.66814	1.92637	0.508011	0.161701	-3.98655	-1.48986
