# Supplementary material for: TEAD-independent mechanisms of YAP function in cardiomyocyte cell cycle reentry
Source: Life Sci Alliance. 2026 Jan 23;9(4):e202503496. doi: 10.26508/lsa.202503496 (PMC12830084; doi:10.26508/lsa.202503496)
Supplement: Supplementary file 4 [file LSA-2025-03496_SdataF5.2.xlsx]

## Sheet: concatenated
GeneID	GeneSymbol	GeneDescription	TaxonID	CYTO_NUC	ER_GOLGI	MitoCarta	CellMembrane	MATRISOME	SECRETED	FunCats	log2_FC_genotypeGFP_vs_genotypeYAP5SA	pValue_genotypeGFP_vs_genotypeYAP5SA	pAdj_genotypeGFP_vs_genotypeYAP5SA	log2_FC_genotypeGFP_vs_genotypeYAP6SA	pValue_genotypeGFP_vs_genotypeYAP6SA	pAdj_genotypeGFP_vs_genotypeYAP6SA	log2_FC_genotypeYap6SA-genotypeGFP_vs_genotypeYap5SA-genotypeGFP	pValue_genotypeYap6SA-genotypeGFP_vs_genotypeYap5SA-genotypeGFP	pAdj_genotypeYap6SA-genotypeGFP_vs_genotypeYap5SA-genotypeGFP	SRA_47256_GFP_F1	PeptideCount_47256_GFP_F1	PeptideCount_u2g_47256_GFP_F1	PSMs_47256_GFP_F1	iBAQ_dstrAdj_47256_GFP_F1	iBAQ_dstrAdj_log10_47256_GFP_F1	SRA_47257_GFP_F2	PeptideCount_47257_GFP_F2	PeptideCount_u2g_47257_GFP_F2	PSMs_47257_GFP_F2	iBAQ_dstrAdj_47257_GFP_F2	iBAQ_dstrAdj_log10_47257_GFP_F2	SRA_47258_GFP_F3	PeptideCount_47258_GFP_F3	PeptideCount_u2g_47258_GFP_F3	PSMs_47258_GFP_F3	iBAQ_dstrAdj_47258_GFP_F3	iBAQ_dstrAdj_log10_47258_GFP_F3	SRA_47259_YAP5SA_M1	PeptideCount_47259_YAP5SA_M1	PeptideCount_u2g_47259_YAP5SA_M1	PSMs_47259_YAP5SA_M1	iBAQ_dstrAdj_47259_YAP5SA_M1	iBAQ_dstrAdj_log10_47259_YAP5SA_M1	SRA_47260_YAP5SA_F1	PeptideCount_47260_YAP5SA_F1	PeptideCount_u2g_47260_YAP5SA_F1	PSMs_47260_YAP5SA_F1	iBAQ_dstrAdj_47260_YAP5SA_F1	iBAQ_dstrAdj_log10_47260_YAP5SA_F1
22793	Zyx	zyxin	10090	NUCLEUS							-0.332	0.616	0.989	3.077	0.001	0.159	-3.40899	0.000550368	0.497384	R	1	1	1	0.00055	2.74189	R	1	1	2	0.00043	2.63398	S	2	2	4	0.00079	2.8997	S	1	1	1	0.00041	2.61155	S	2	2	3	0.00041	2.61034
20610	Sumo3	small ubiquitin-like modifier 3	10090	BOTH						UBI-UBL	4.214	0.037	0.537	-4.295	0.035	0.853	8.50911	0.000904334	0.497384						0.00342						0.00342	A	1	0	1	0.00058	2.76134	S	1	0	2	0.00156	3.19179	S	1	0	2	0.0009	2.95638
20821	Trim21	tripartite motif-containing 21	10090	BOTH						UBI-E3	-2.152	0.046	0.537	1.131	0.252	0.853	-3.28244	0.00657315	0.818889	R	2	2	2	0.00181	3.25719	R	2	2	2	0.00063	2.79901	S	6	6	11	0.00848	3.92844	S	1	1	3	0.00066	2.82266	R	1	1	2	0.00058	2.76438
75705	Eif4b	eukaryotic translation initiation factor 4B	10090							RIBO	-0.979	0.014	0.377	0.14	0.669	0.964	-1.11826	0.00689046	0.818889	S	45	45	282	0.46941	5.67155	S	50	50	313	0.44629	5.64962	S	54	54	343	0.78377	5.89419	S	47	47	274	0.3	5.47712	S	47	47	290	0.26847	5.4289
17886	Myh9	myosin, heavy polypeptide 9, non-muscle	10090	BOTH						PM	-2.18	0.002	0.188	-0.414	0.432	0.874	-1.76647	0.00703607	0.818889	S	187	153	1411	0.65841	5.8185	S	167	140	1021	0.34093	5.53267	S	178	147	1505	0.77261	5.88796	S	151	123	707	0.18759	5.27321	S	131	106	517	0.06294	4.79892
30960	Vapa	vesicle-associated membrane protein, associated protein A	10090		ENDORETICULUM					PM	-2.257	0.003	0.226	-0.282	0.63	0.962	-1.97457	0.00735601	0.818889	S	2	1	4	0.00313	3.49516	R	4	3	7	0.00372	3.57062	R	2	1	4	0.00201	3.30354	S	1	0	3	0.00097	2.98619	R	3	2	4	0.00042	2.62825
68810	Nexn	nexilin	10090							KI-P	-2.074	0.004	0.25	-0.292	0.603	0.962	-1.7821	0.0100118	0.818889	S	34	34	84	0.06937	4.8412	S	33	33	94	0.06119	4.78671	S	39	39	128	0.14795	5.17011	S	26	26	66	0.03473	4.54065	S	20	20	43	0.01046	4.01973
56320	Dbn1	drebrin 1	10090	CYTOPLASM							-2.61	0.007	0.25	-0.223	0.767	0.981	-2.38638	0.010432	0.818889	S	5	5	10	0.00305	3.48359	S	5	5	11	0.00193	3.2846	S	8	8	18	0.00862	3.93556	S	2	2	2	0.00057	2.75268	S	4	4	5	0.00033	2.5224
17758	Map4	microtubule-associated protein 4	10090								-0.453	0.426	0.913	1.255	0.047	0.853	-1.70775	0.0124352	0.818889	S	9	9	13	0.00113	3.05457	S	21	21	29	0.00295	3.46977	S	17	17	27	0.00294	3.4688	S	10	10	15	0.00158	3.19838	S	19	19	31	0.00158	3.19795
16411	Itgax	integrin alpha X	10090								1.093	0.592	0.989	7.126	0.006	0.508	-6.03324	0.014152	0.818889	R	1	1	1	0	0.00342						0.00342						0.00342						0.00342						0.00342
360013	Myo18a	myosin XVIIIA	10090								-0.686	0.096	0.701	0.425	0.277	0.853	-1.1117	0.0150767	0.818889	S	174	174	1012	0.46399	5.66651	S	165	165	977	0.38657	5.58722	S	174	174	1149	0.63889	5.80542	S	167	167	1009	0.41453	5.61755	S	159	159	843	0.20168	5.30467
77579	Myh10	myosin, heavy polypeptide 10, non-muscle	10090	BOTH						PM	-2.41	0.006	0.25	-0.435	0.534	0.926	-1.97472	0.0174994	0.818889	S	203	164	1153	0.42606	5.62947	S	165	136	755	0.18477	5.26663	S	186	154	1081	0.39375	5.59522	S	142	112	547	0.11926	5.07648	S	101	78	279	0.0213	4.32832
93677	Lmod2	leiomodin 2 (cardiac)	10090								-7.238	0	0.053	-3.551	0.021	0.853	-3.68667	0.0177258	0.818889	S	4	4	6	0.00137	3.13761	S	2	2	5	0.00034	2.53254	R	4	4	4	0.0002	2.29835						0.00342						0.00342
17880	Myh11	myosin, heavy polypeptide 11, smooth muscle	10090								-2.159	0.021	0.491	0.071	0.928	0.994	-2.22952	0.0184297	0.818889	S	156	120	798	0.21959	5.34161	S	115	90	481	0.08699	4.93945	S	134	107	720	0.18506	5.26732	S	109	82	377	0.06176	4.79068	S	72	49	199	0.01082	4.0342
73945	Otud4	OTU domain containing 4	10090	BOTH						UPS?	-1.006	0.022	0.491	0.005	0.988	0.998	-1.01149	0.0210276	0.818889	S	27	27	90	0.03132	4.49578	S	26	26	107	0.02839	4.45324	S	35	35	141	0.04549	4.65788	S	22	22	71	0.01386	4.14165	S	35	35	130	0.02095	4.32115
50875	Tmod3	tropomodulin 3	10090								-1.203	0.024	0.491	0.028	0.95	0.995	-1.23174	0.021352	0.818889	S	16	15	67	0.14603	5.16445	S	17	16	82	0.14483	5.16085	S	18	17	113	0.37143	5.56987	S	17	16	67	0.12801	5.10726	S	16	15	68	0.06577	4.81804
21676	Tead1	TEA domain family member 1	10090	NUCLEUS						DBTF TEAD	8.086	0.002	0.188	3.031	0.131	0.853	5.05562	0.0222041	0.818889						0.00342						0.00342						0.00342	S	3	2	6	0.00297	3.47331	S	2	1	9	0.00525	3.72048
15950	Ifi203	interferon activated gene 203	10090	NUCLEUS							-2.576	0.212	0.802	2.727	0.189	0.853	-5.30325	0.022577	0.818889	R	2	0	2	0.00012	2.07675						0.00342	S	4	0	5	0.00022	2.34566	S	1	0	2	4e-05	1.64954						0.00342
225182	Rbbp8	retinoblastoma binding protein 8	10090	NUCLEUS						TC?	0.083	0.964	0.989	4.77	0.026	0.853	-4.68693	0.0276178	0.818889						0.00342	A	1	1	1	0.00021	2.32405	R	1	1	2	6e-05	1.74227	A	1	1	2	7e-05	1.83826						0.00342
213326	Scyl2	SCY1-like 2 (S. cerevisiae)	10090		GOLGI					KI-P-Other-SCY1	-0.9	0.033	0.534	0.034	0.925	0.994	-0.934736	0.0286595	0.818889	S	43	43	272	0.31513	5.49849	S	45	45	274	0.22208	5.34652	S	44	44	273	0.29132	5.46438	S	45	45	256	0.21296	5.3283	S	42	42	239	0.11376	5.05598
226757	Wdr26	WD repeat domain 26	10090	BOTH						TC	-4.68	0.012	0.371	-0.815	0.595	0.962	-3.86525	0.029103	0.818889	R	2	2	2	0.00041	2.61109	S	3	3	5	0.00065	2.81124	S	3	3	4	0.0007	2.84341						0.00342						0.00342
109711	Actn1	actinin, alpha 1	10090	CYTOPLASM			Cell Membrane				-2.393	0.006	0.25	-0.656	0.354	0.853	-1.73708	0.0301102	0.818889	S	19	9	58	0.00814	3.91061	S	19	10	56	0.00645	3.80957	S	24	13	90	0.01499	4.17573	S	13	7	55	0.00436	3.63993	S	8	6	22	0.00101	3.00416
74376	Myo18b	myosin XVIIIb	10090	NUCLEUS							-1.084	0.043	0.537	0.098	0.836	0.99	-1.1823	0.0307733	0.818889	S	84	84	188	0.02089	4.31989	S	81	81	192	0.0149	4.17318	S	89	89	224	0.02138	4.33006	S	68	68	134	0.00893	3.95105	S	73	73	175	0.00813	3.9099
15526	Hspa9	heat shock protein 9	10090	CYTOPLASM		Matrix					-0.388	0.394	0.894	0.706	0.139	0.853	-1.09382	0.0335458	0.818889	S	27	26	63	0.02632	4.42033	S	33	32	100	0.0437	4.64047	S	29	28	113	0.04976	4.69687	S	33	32	98	0.04694	4.67155	S	28	27	100	0.02769	4.44234
102641031	LOC102641031	interferon-activable protein 203	10090								-1.668	0.426	0.913	3.367	0.127	0.853	-5.03465	0.0338249	0.818889	R	2	0	2	0.00013	2.11536						0.00342	S	4	0	5	0.00024	2.38426	S	1	0	2	5e-05	1.68815						0.00342
71960	Myh14	myosin, heavy polypeptide 14	10090								-2.464	0.003	0.226	-0.917	0.171	0.853	-1.54659	0.0340886	0.818889	S	51	35	178	0.03081	4.48875	S	26	16	92	0.01207	4.08168	S	35	24	142	0.02259	4.35398	S	17	6	63	0.00679	3.83191	S	11	3	36	0.002	3.30161
26936	Mprip	myosin phosphatase Rho interacting protein	10090								-5.728	0.031	0.534	-0.179	0.938	0.995	-5.5488	0.0353192	0.818889	S	13	13	26	0.0017	3.22955	A	1	1	1	1e-05	0.76482	S	6	6	8	0.00044	2.64457	R	1	1	1	0	0.00342						0.00342
60595	Actn4	actinin alpha 4	10090	BOTH							-2.591	0.005	0.25	-0.881	0.235	0.853	-1.71015	0.0364525	0.818889	S	24	15	58	0.00751	3.87544	S	24	16	60	0.00656	3.81702	S	32	22	90	0.01713	4.23379	S	15	11	34	0.00349	3.54242	S	8	7	13	0.00073	2.86425
14828	Hspa5	heat shock protein 5	10090	BOTH	ENDORETICULUM						-0.052	0.888	0.989	0.834	0.047	0.853	-0.886588	0.036904	0.818889	S	24	21	66	0.02177	4.3378	S	26	23	79	0.03257	4.51281	S	25	22	75	0.04112	4.61402	S	26	23	72	0.03228	4.50893	S	30	28	100	0.02963	4.4718
72542	Pgam5	phosphoglycerate mutase family member 5	10090			MOM					-1.023	0.021	0.491	-0.133	0.723	0.98	-0.88982	0.0379018	0.818889	S	15	15	93	0.14624	5.16508	S	16	16	93	0.14163	5.15115	S	17	17	109	0.15086	5.17858	S	16	16	79	0.11266	5.05178	S	13	13	57	0.05492	4.7397
75991	Slain2	SLAIN motif family, member 2	10090								-0.723	0.339	0.893	0.995	0.199	0.853	-1.71835	0.0408814	0.818889	S	3	3	4	0.00051	2.70422	S	5	5	7	0.00183	3.26163	S	5	5	9	0.00224	3.34943	S	4	4	6	0.00069	2.83931	S	6	6	9	0.00117	3.06706
20729	Spin1	spindlin 1	10090	NUCLEUS							-0.728	0.343	0.893	0.994	0.205	0.853	-1.7217	0.0428799	0.818889	S	2	1	6	0.00132	3.11924	S	5	3	8	0.00235	3.37088	S	5	3	14	0.00625	3.79584	S	4	2	9	0.00254	3.40505	S	3	1	6	0.00105	3.01952
11461	Actb	actin, beta	10090	BOTH							-0.954	0.067	0.608	0.125	0.79	0.986	-1.07918	0.0433355	0.818889	S	39	1	1563	2.64829	6.42297	S	37	1	1022	2.90716	6.46347	S	35	1	1058	7.19424	6.85698	S	37	1	746	2.8324	6.45216	S	29	1	553	1.38576	6.14169
12757	Clta	clathrin, light polypeptide (Lca)	10090							PM	-2.704	0.22	0.805	2.12	0.328	0.853	-4.82373	0.0440894	0.818889						0.00342	S	1	1	1	0.00028	2.44161	S	1	1	1	0.00018	2.25993	A	1	1	1	0.00052	2.71516	R	1	1	1	0	0.00342
20740	Sptan1	spectrin alpha, non-erythrocytic 1	10090							PM	-1.446	0.028	0.502	-0.174	0.757	0.98	-1.27212	0.0462792	0.818889	S	133	132	434	0.06498	4.81275	S	125	124	403	0.04781	4.67948	S	149	148	610	0.12218	5.087	S	131	130	413	0.04812	4.68229	S	101	100	273	0.01477	4.16953
14548	Mrps33	mitochondrial ribosomal protein S33	10090			Matrix					3.182	0.17	0.763	8.125	0.004	0.414	-4.94288	0.0463281	0.818889	A	1	1	1	0	0.00342						0.00342						0.00342	S	1	1	1	0.00088	2.94351	A	1	1	2	0	0.00342
11464	Actc1	actin, alpha, cardiac muscle 1	10090	CYTOPLASM							-1.878	0.002	0.188	-0.853	0.086	0.853	-1.02475	0.0463591	0.818889	S	47	0	2208	17.0405	7.23148	S	39	0	1211	7.71666	6.88743	S	33	0	997	8.8196	6.94545	S	40	0	769	5.12453	6.70965	S	26	0	529	1.85564	6.26849
11475	Acta2	actin, alpha 2, smooth muscle, aorta	10090	CYTOPLASM							-1.884	0.002	0.188	-0.86	0.084	0.853	-1.02353	0.0468364	0.818889	S	47	0	2120	19.0785	7.28054	S	39	0	1179	8.66629	6.93783	S	33	0	959	9.8009	6.99127	S	40	0	749	5.7464	6.7594	S	26	0	512	2.07068	6.31611
21828	Thbs4	thrombospondin 4	10090		ENDORETICULUM			CORE	SECRETED		-1.797	0.227	0.81	1.405	0.337	0.853	-3.20242	0.0471852	0.818889						0.00342	S	1	1	1	0.00015	2.174	S	1	1	1	0.00012	2.08727	S	1	1	1	6e-05	1.75096	S	1	0	2	9e-05	1.96627
22437	Xirp1	xin actin-binding repeat containing 1	10090							PM	-2.671	0.052	0.541	0.071	0.954	0.995	-2.74146	0.0473542	0.818889	S	8	8	10	0.00045	2.65412	S	4	4	4	0.00031	2.49447	S	25	25	50	0.00483	3.68424	S	3	3	4	0.00023	2.35793	S	3	3	3	5e-05	1.69574
18717	Pip5k1c	phosphatidylinositol-4-phosphate 5-kinase, type 1 gamma	10090				Cell Membrane			KI-L	-0.579	0.219	0.805	0.429	0.352	0.853	-1.00815	0.0477542	0.818889	S	20	17	69	0.04918	4.69174	S	21	18	59	0.03113	4.49317	S	22	19	70	0.05494	4.73991	S	21	18	58	0.04918	4.69182	S	25	22	62	0.0245	4.38917
69408	Dnajc17	DnaJ (Hsp40) homolog, subfamily C, member 17	10090	BOTH							8.491	0.01	0.321	2.593	0.339	0.853	5.89787	0.0481107	0.818889						0.00342						0.00342						0.00342	R	1	1	2	0.00239	3.37926	S	1	1	5	0.00342	3.53407
15384	Hnrnpab	heterogeneous nuclear ribonucleoprotein A/B	10090	BOTH						TC RNA	1.331	0.547	0.973	-3.549	0.131	0.853	4.8799	0.0485171	0.818889	R	1	1	1	0.00024	2.37694	S	2	2	2	0.00038	2.58157	S	2	2	3	0.00074	2.86723	S	2	2	4	0.00029	2.46321	S	1	1	2	0.00161	3.20631
140580	Elmo1	engulfment and cell motility 1	10090	CYTOPLASM			Cell Membrane			PM	-1.501	0.056	0.572	0.058	0.934	0.995	-1.55947	0.0489626	0.818889	S	7	6	13	0.00139	3.14213	S	6	4	12	0.00093	2.96761	S	8	6	18	0.00186	3.26929	S	3	2	8	0.00071	2.84916	S	3	2	9	0.00031	2.48669
20742	Sptbn1	spectrin beta, non-erythrocytic 1	10090	CYTOPLASM			Cell Membrane			PM	-1.3	0.044	0.537	-0.063	0.912	0.992	-1.2377	0.0526556	0.818889	S	118	109	363	0.06279	4.79788	S	101	94	332	0.04133	4.61631	S	128	119	504	0.10841	5.03506	S	110	101	329	0.04404	4.64381	S	88	80	233	0.014	4.14603
17938	Naca	nascent polypeptide-associated complex alpha polypeptide	10090	NUCLEUS							0.215	0.788	0.989	1.956	0.034	0.853	-1.74156	0.0528102	0.818889	S	14	14	16	0.00266	3.42492	S	24	24	34	0.00368	3.56589	S	24	24	29	0.00296	3.47168	S	34	34	56	0.00993	3.99705	S	11	11	17	0.00108	3.0324
60596	Gucy1a3	guanylate cyclase 1, soluble, alpha 3	10090								-4.712	0.036	0.537	-0.449	0.818	0.99	-4.26246	0.0528819	0.818889						0.00342						0.00342						0.00342						0.00342	S	1	1	1	0.0001	1.99553
72935	Ddx41	DEAD (Asp-Glu-Ala-Asp) box polypeptide 41	10090	NUCLEUS	ENDORETICULUM					RNA	-1.344	0.089	0.672	0.222	0.759	0.98	-1.56527	0.0534931	0.818889	S	4	4	7	0.00135	3.13188	S	4	4	4	0.00068	2.83434	S	7	7	10	0.0016	3.20357	R	2	2	3	0.00045	2.65708	S	6	6	7	0.00078	2.89361
56438	Rbx1	ring-box 1	10090							UBI-E3	3.568	0.178	0.779	-1.857	0.465	0.893	5.42483	0.0540119	0.818889						0.00342						0.00342	A	1	1	1	0.00054	2.73174	A	1	1	1	0.00117	3.06639	R	1	1	1	0.00055	2.74378
14248	Flii	flightless I homolog (Drosophila)	10090								-2.512	0.002	0.188	-1.206	0.073	0.853	-1.30616	0.0556286	0.818889	S	9	9	21	0.00255	3.40598	S	11	11	23	0.00203	3.30735	S	16	16	33	0.00418	3.62104	S	6	6	13	0.00063	2.79819	S	7	7	13	0.00033	2.51208
22185	U2af2	U2 small nuclear ribonucleoprotein auxiliary factor (U2AF) 2	10090	NUCLEUS						TC RNA	-1.642	0.046	0.537	-0.091	0.9	0.992	-1.55152	0.0563202	0.818889	S	2	2	5	0.00259	3.41345	S	2	2	7	0.00218	3.33856	S	2	2	3	0.00237	3.37495	S	2	2	5	0.00206	3.31443	S	3	3	4	0.0006	2.77739
12259	C1qa	complement component 1, q subcomponent, alpha polypeptide	10090					ASSOCIATED	SECRETED		-1.58	0.085	0.657	0.181	0.829	0.99	-1.76041	0.0599193	0.818889	R	2	2	2	0.00409	3.61132	R	2	2	3	0.00156	3.1923	S	2	2	2	0.0017	3.2302	S	2	2	2	0.00184	3.26432	S	1	1	2	0.00029	2.46931
13717	Eln	elastin	10090								-0.204	0.756	0.989	1.155	0.104	0.853	-1.35862	0.0625016	0.818889	S	2	2	4	0.0021	3.32189	S	5	5	9	0.00344	3.53633	S	6	6	12	0.00485	3.68614	S	6	6	9	0.00378	3.57699	S	5	5	8	0.00161	3.20758
13853	Epm2a	epilepsy, progressive myoclonic epilepsy, type 2 gene alpha	10090	NUCLEUS			Cell Membrane				-1.026	0.118	0.72	0.234	0.701	0.973	-1.25942	0.0629602	0.818889	S	4	4	9	0.00862	3.93549	S	2	2	8	0.0054	3.73222	S	2	2	6	0.00387	3.58737	S	3	3	8	0.00507	3.70483	S	3	3	10	0.00221	3.34487
77264	Zfp142	zinc finger protein 142	10090	NUCLEUS						DBTF ZNF-C2H2	-0.086	0.984	0.99	-8.738	0.063	0.853	8.65184	0.0647453	0.818889	A	2	1	6	0.7558	5.87841	A	2	1	6	1.14734	6.05969	A	2	1	4	0.00015	2.18453	R	2	1	18	1.4782	6.16973	R	2	1	9	0.00879	3.94406
59022	Edf1	endothelial differentiation-related factor 1	10090	BOTH						TC? HTH3	-0.769	0.355	0.893	0.89	0.288	0.853	-1.65824	0.0656226	0.818889	S	1	1	1	0.0012	3.08064	S	2	2	2	0.00208	3.31856	S	3	3	4	0.00562	3.75006	S	1	1	1	0.00096	2.98196	S	2	2	2	0.00106	3.02398
16451	Jak1	Janus kinase 1	10090	BOTH						SIGN, KI-P-TK-Jak	-0.991	0.032	0.534	-0.178	0.657	0.962	-0.812966	0.0668653	0.818889	S	45	42	136	0.07234	4.85939	S	50	47	143	0.0495	4.69458	S	51	48	149	0.07092	4.85077	S	46	44	120	0.04508	4.65395	S	45	42	110	0.02502	4.39826
269061	Cpsf7	cleavage and polyadenylation specific factor 7	10090	BOTH						SPL	-4.765	0.047	0.537	-0.46	0.828	0.99	-4.30544	0.0670111	0.818889	S	1	1	1	0.0003	2.47727	S	1	1	1	0.00011	2.0327	S	2	2	2	0.00061	2.78361	A	1	1	1	0	0.00342	S	2	2	2	0.00022	2.334
21881	Tkt	transketolase	10090								2.895	0.207	0.802	-1.55	0.485	0.907	4.44541	0.0673271	0.818889						0.00342	S	3	3	3	0.0002	2.30293						0.00342	S	3	3	3	0.00034	2.53475	R	1	1	1	8e-05	1.90691
212880	Ddx46	DEAD (Asp-Glu-Ala-Asp) box polypeptide 46	10090	NUCLEUS						RNA	-0.649	0.534	0.966	1.449	0.184	0.853	-2.0974	0.0674979	0.818889	R	4	4	4	0.00061	2.78219	R	1	1	1	7e-05	1.86566	S	3	3	4	0.00027	2.43321	S	2	2	3	0.00012	2.07409	S	3	3	3	0.00015	2.16841
18073	Nid1	nidogen 1	10090					CORE	SECRETED		2.037	0.299	0.877	-1.823	0.35	0.853	3.8605	0.0674998	0.818889	S	1	1	2	0.00014	2.13101	R	1	1	1	0.00011	2.03773	S	1	1	1	0.00013	2.11174	S	12	12	19	0.0029	3.46189	S	3	3	4	0.00019	2.2846
230753	Thrap3	thyroid hormone receptor associated protein 3	10090	NUCLEUS						TC	-1.029	0.028	0.502	-0.214	0.597	0.962	-0.814952	0.0680913	0.818889	S	40	40	156	0.12441	5.09487	S	42	41	180	0.13898	5.14294	S	47	46	249	0.23781	5.37623	S	37	37	160	0.09405	4.97335	S	42	42	161	0.06446	4.80926
12343	Capza2	capping protein (actin filament) muscle Z-line, alpha 2	10090								-2.155	0.006	0.25	-0.899	0.171	0.853	-1.25571	0.0681193	0.818889	S	9	8	38	0.04966	4.69605	S	8	7	26	0.03192	4.50412	S	7	6	40	0.05235	4.71894	S	9	7	29	0.02451	4.3894	S	5	4	11	0.00513	3.70999
11518	Add1	adducin 1 (alpha)	10090	BOTH			Cell Membrane			PM	-0.738	0.238	0.826	0.471	0.44	0.874	-1.20866	0.0690514	0.818889	S	4	4	8	0.00258	3.4111	S	5	5	10	0.00187	3.27208	S	6	5	15	0.0052	3.71634	S	3	3	8	0.00208	3.31905	S	4	4	7	0.00185	3.26735
67088	Cand2	cullin-associated and neddylation-dissociated 2 (putative)	10090	NUCLEUS						TC?	-1.03	0.283	0.867	0.838	0.377	0.857	-1.86816	0.0693741	0.818889	R	2	2	2	0.0001	2.02086	S	2	2	2	0.00011	2.05168	S	1	1	1	0.00012	2.09629	S	3	3	4	6e-05	1.76995	S	3	3	4	5e-05	1.66063
378702	Serf2	small EDRK-rich factor 2	10090	NUCLEUS							-0.466	0.363	0.893	0.535	0.3	0.853	-1.00066	0.070476	0.818889	S	3	3	6	0.02394	4.37918	S	4	3	10	0.03856	4.58615	S	3	2	10	0.07107	4.85168	S	3	2	6	0.02509	4.39948	S	3	2	6	0.03375	4.52826
67959	Puf60	poly-U binding splicing factor 60	10090							SPL	-0.036	0.937	0.989	0.867	0.081	0.853	-0.902785	0.0708264	0.818889	S	12	12	19	0.00928	3.96756	S	11	11	27	0.00893	3.95084	S	8	8	15	0.00564	3.75142	S	10	10	18	0.00901	3.95487	S	11	11	25	0.00625	3.7956
69634	Clybl	citrate lyase beta like	10090			Matrix					0.194	0.919	0.989	3.989	0.06	0.853	-3.79493	0.0710999	0.818889						0.00342						0.00342						0.00342	S	2	2	2	0.00059	2.76791	S	1	1	1	6e-05	1.81144
227753	Gsn	gelsolin	10090	BOTH					SECRETED		-1.432	0.038	0.537	-0.227	0.708	0.978	-1.20491	0.0713765	0.818889	S	24	24	55	0.03724	4.57097	S	22	22	60	0.02712	4.43331	S	29	29	129	0.12211	5.08674	S	26	26	56	0.02725	4.43543	S	21	21	57	0.01537	4.18661
70456	Mpc2	mitochondrial pyruvate carrier 2	10090	NUCLEUS		MIM					-4.022	0.118	0.72	0.738	0.757	0.98	-4.75924	0.0720388	0.818889	A	2	1	3	0.00191	3.28114	S	3	2	4	0.00205	3.31272	R	2	1	3	0.00326	3.51265	S	2	1	5	0.00411	3.61398	A	1	0	2	0	0.00342
228980	Taf4a	TAF4A RNA polymerase II, TATA box binding protein (TBP)-associated factor	10090							TC	-1.576	0.457	0.933	2.5	0.249	0.853	-4.07513	0.0763691	0.818889	S	1	1	1	9e-05	1.96332						0.00342	S	3	3	3	0.00024	2.37873						0.00342	R	1	1	1	4e-05	1.58381
71776	Tha1	threonine aldolase 1	10090								-0.924	0.084	0.657	0.022	0.964	0.996	-0.945688	0.0777723	0.818889	S	5	5	9	0.00391	3.59251	S	6	6	9	0.0031	3.49124	S	6	6	10	0.00311	3.49228	S	6	6	8	0.00223	3.34805	S	6	6	9	0.00151	3.17956
117198	Ivns1abp	influenza virus NS1A binding protein	10090							nonDNA-BTB	-0.963	0.045	0.537	-0.144	0.734	0.98	-0.819789	0.078151	0.818889	S	10	10	36	0.03534	4.54831	S	11	11	51	0.03457	4.53866	S	13	13	57	0.05143	4.71121	S	10	10	39	0.02459	4.39085	S	13	13	50	0.02021	4.30557
12345	Capzb	capping protein (actin filament) muscle Z-line, beta	10090								-2.076	0.007	0.266	-0.893	0.168	0.853	-1.18363	0.07858	0.818889	S	11	11	32	0.03057	4.48531	S	12	12	33	0.02366	4.37408	S	15	15	52	0.04137	4.6167	S	10	10	29	0.01564	4.19433	S	7	7	12	0.00346	3.53964
268977	Ltbp1	latent transforming growth factor beta binding protein 1	10090					CORE	SECRETED		-0.461	0.371	0.893	0.509	0.326	0.853	-0.970028	0.0800154	0.818889	S	17	17	36	0.00386	3.5871	S	16	16	34	0.00379	3.57899	S	14	14	27	0.00421	3.62439	S	15	15	30	0.00366	3.56331	S	14	14	29	0.00201	3.30332
12268	C4b	complement component 4B (Chido blood group)	10090						SECRETED		-0.718	0.683	0.989	2.63	0.157	0.853	-3.3478	0.0815963	0.818889	S	1	0	1	7e-05	1.8509	S	1	0	1	6e-05	1.75548						0.00342	S	1	0	1	9e-05	1.94977	S	1	1	1	2e-05	1.30033
192176	Flna	filamin, alpha	10090	BOTH						PM	-0.738	0.2	0.799	0.309	0.576	0.947	-1.04681	0.0820489	0.818889	S	48	44	91	0.00904	3.9563	S	39	37	83	0.00588	3.76948	S	55	52	110	0.01188	4.07498	S	49	45	97	0.0082	3.91381	S	43	42	74	0.00327	3.51465
12827	Col4a2	collagen, type IV, alpha 2	10090					CORE	SECRETED		3.671	0.138	0.736	-0.752	0.746	0.98	4.42241	0.0822211	0.818889						0.00342						0.00342						0.00342	S	3	3	6	0.00092	2.96538	S	2	2	4	0.00037	2.56845
56332	Amotl2	angiomotin-like 2	10090								11.225	0	0.024	8.089	0.001	0.146	3.13604	0.0825149	0.818889						0.00342						0.00342						0.00342	S	24	23	69	0.02061	4.31413	S	43	42	164	0.08005	4.90338
11534	Adk	adenosine kinase	10090	NUCLEUS						KI-M	-2.187	0.229	0.813	1.125	0.523	0.926	-3.31167	0.0831722	0.818889	R	1	1	2	7e-05	1.82419	A	1	1	1	0.00017	2.23751	S	1	1	2	0.00017	2.22311	S	1	1	1	0.00028	2.43939	A	1	1	1	0	0.00342
20739	Spta1	spectrin alpha, erythrocytic 1	10090								-1.37	0.47	0.936	2.146	0.269	0.853	-3.51604	0.0863211	0.818889	S	3	2	5	5e-05	1.73875	A	1	0	2	0	0.00342	S	5	4	10	7e-05	1.86667	S	3	2	6	3e-05	1.53324	A	1	0	1	0	0.00342
238130	Dock4	dedicator of cytokinesis 4	10090		GOLGI						-0.992	0.05	0.537	-0.152	0.735	0.98	-0.840356	0.0865541	0.818889	S	72	69	233	0.05457	4.73699	S	67	64	233	0.04336	4.63707	S	69	66	257	0.05816	4.7646	S	65	63	220	0.03994	4.60141	S	59	58	200	0.02029	4.30725
22121	Rpl13a	ribosomal protein L13A	10090	BOTH							-2.135	0.297	0.877	1.56	0.439	0.874	-3.69572	0.0883509	0.818889	R	1	1	1	0.00103	3.01339	A	1	1	1	0.00046	2.66204						0.00342						0.00342						0.00342
140781	Myh7	myosin, heavy polypeptide 7, cardiac muscle, beta	10090								-1.52	0.27	0.853	-3.988	0.014	0.853	2.46851	0.0895741	0.818889	S	106	11	429	0.03786	4.57824	S	75	3	229	0.01252	4.09744	S	102	13	367	0.00769	3.88598	S	153	23	858	0.04659	4.6683	S	40	2	93	0.0014	3.14499
109815	Vimp	VCP-interacting membrane protein	10090		ENDORETICULUM						-5.532	0.08	0.652	-0.208	0.942	0.995	-5.32396	0.0897938	0.818889	S	1	1	3	0.0259	4.41338	S	1	1	2	0.01575	4.19739	S	1	1	3	0.02676	4.42741	S	1	1	2	0.00611	3.78589						0.00342
15464	Hrc	histidine rich calcium binding protein	10090								-0.821	0.304	0.878	0.612	0.437	0.874	-1.43283	0.0904932	0.818889	S	2	2	3	0.00052	2.71629	S	1	1	2	0.00051	2.70849	S	2	2	2	0.00114	3.05852	R	1	1	1	0.00025	2.40198	S	3	3	5	0.00071	2.85289
19230	Twf1	twinfilin, actin-binding protein, homolog 1 (Drosophila)	10090	CYTOPLASM						KI	-1.652	0.018	0.45	-0.576	0.336	0.853	-1.0757	0.0913699	0.818889	S	7	6	11	0.00311	3.493	S	5	5	10	0.00258	3.41115	S	9	8	18	0.00582	3.7652	S	5	5	7	0.00165	3.21802	S	4	4	8	0.00077	2.88662
57344	As3mt	arsenic (+3 oxidation state) methyltransferase	10090								-1.185	0.671	0.989	3.926	0.181	0.853	-5.11086	0.0919627	0.818889	R	1	1	1	0.00013	2.12802						0.00342	A	1	1	1	0	0.00342	S	3	3	3	0.00053	2.72462						0.00342
18453	P4hb	prolyl 4-hydroxylase, beta polypeptide	10090		ENDORETICULUM		Cell Membrane			PM	0.913	0.665	0.989	-2.915	0.188	0.853	3.82815	0.0950108	0.818889	S	1	1	1	0.00028	2.44099	S	2	2	2	0.00023	2.36211	A	1	1	1	0.00011	2.03005	S	5	5	6	0.00159	3.2003	S	2	2	2	6e-05	1.76856
22625	Map3k19	mitogen-activated protein kinase kinase kinase 19	10090	CYTOPLASM						KI-P-STE-STE11-MEKK15	2.855	0.438	0.917	-3.752	0.315	0.853	6.60636	0.0951655	0.818889	S	1	1	2	0.03346	4.52459						0.00342	S	1	1	2	0.05889	4.77007	R	1	1	2	0.02893	4.46139	S	1	1	2	0.02366	4.37399
67763	Prpsap1	phosphoribosyl pyrophosphate synthetase-associated protein 1	10090	CYTOPLASM							-0.33	0.611	0.989	0.842	0.213	0.853	-1.17257	0.0955075	0.818889	S	5	4	5	0.00257	3.40982	S	5	4	6	0.00149	3.1742	S	7	5	12	0.0041	3.61308	S	5	4	7	0.0027	3.4309	S	7	5	12	0.003	3.47748
269254	Setx	senataxin	10090	BOTH							-0.965	0.166	0.757	0.227	0.731	0.98	-1.19203	0.0961453	0.818889	S	22	22	29	0.00165	3.21729	S	18	18	29	0.0013	3.11495	S	30	30	47	0.00402	3.60393	S	16	15	28	0.00104	3.01886	S	21	21	27	0.00097	2.98517
29810	Bag3	BCL2-associated athanogene 3	10090	BOTH							-0.809	0.394	0.894	0.872	0.359	0.853	-1.68157	0.0965521	0.818889	S	1	1	2	0.00025	2.39202	S	1	1	1	0.00028	2.44488	S	1	1	2	0.00032	2.50041	S	1	1	2	0.00036	2.56037						0.00342
66489	Rpl35	ribosomal protein L35	10090								-0.307	0.53	0.962	0.569	0.258	0.853	-0.875969	0.0967057	0.818889	S	4	4	16	0.81271	5.90993	S	5	5	18	0.35768	5.55349	S	5	5	17	0.60975	5.78515	S	5	5	21	0.69253	5.84044	S	4	4	11	0.23986	5.37996
71715	Dhx35	DEAH (Asp-Glu-Ala-His) box polypeptide 35	10090							RNA	-1.62	0.098	0.702	0.001	0.999	1	-1.6214	0.0975434	0.818889	S	4	4	5	0.00053	2.72503	R	2	2	2	0.0003	2.47887	S	3	3	3	0.0005	2.69621	S	2	2	4	0.00029	2.46309	S	2	2	4	0.00015	2.16603
12340	Capza1	capping protein (actin filament) muscle Z-line, alpha 1	10090								-1.983	0.017	0.441	-0.739	0.302	0.853	-1.24432	0.0991985	0.818889	S	6	5	27	0.0327	4.51454	S	6	5	20	0.01796	4.25437	S	6	5	30	0.03325	4.52177	S	7	5	21	0.01621	4.2097	S	4	3	7	0.00277	3.44204
27176	Rpl7a	ribosomal protein L7A	10090	BOTH							-0.953	0.166	0.757	0.208	0.749	0.98	-1.16146	0.100161	0.818889	S	9	9	24	0.0278	4.44404	S	9	9	22	0.02586	4.41256	S	7	7	19	0.0191	4.28105	S	8	8	24	0.03411	4.53293	S	8	8	12	0.0059	3.7712
72567	Bclaf1	BCL2-associated transcription factor 1	10090	BOTH						TC	-0.835	0.027	0.502	-0.258	0.434	0.874	-0.577719	0.100919	0.818889	S	34	34	150	0.17826	5.25105	S	42	41	189	0.18078	5.25715	S	40	39	188	0.27966	5.44664	S	38	38	151	0.13558	5.1322	S	40	40	147	0.10377	5.01605
67184	Ndufa13	NADH dehydrogenase (ubiquinone) 1 alpha subcomplex, 13	10090	CYTOPLASM		MIM					5.418	0.035	0.537	1.435	0.526	0.926	3.98338	0.101526	0.818889						0.00342	S	1	1	1	0.00059	2.76797						0.00342	S	3	3	3	0.00828	3.91788	S	1	1	1	0.00228	3.35791
11677	Akr1b3	aldo-keto reductase family 1, member B3 (aldose reductase)	10090								0.296	0.659	0.989	1.484	0.049	0.853	-1.18787	0.101578	0.818889	R	3	3	6	0.00269	3.43005	S	5	5	9	0.0059	3.7709	S	5	5	11	0.00703	3.8467	S	9	8	16	0.01201	4.07967	S	7	7	10	0.00595	3.77473
407785	Ndufs6	NADH dehydrogenase (ubiquinone) Fe-S protein 6	10090			MIM					-1.266	0.495	0.938	1.987	0.294	0.853	-3.25311	0.102447	0.818889	A	1	1	1	0.00055	2.74418						0.00342	R	1	1	1	0.00143	3.15611	R	1	1	1	0.0014	3.14468						0.00342
100503670	Rpl5	ribosomal protein L5	10090	BOTH	ENDORETICULUM						0.378	0.702	0.989	-1.371	0.188	0.853	1.7494	0.102851	0.818889	S	1	1	1	0.00063	2.79784	S	2	2	2	0.00082	2.91362						0.00342	S	3	3	4	0.00177	3.24848	S	2	2	2	0.00059	2.76954
11459	Acta1	actin, alpha 1, skeletal muscle	10090								-8.808	0.07	0.608	-1.085	0.804	0.988	-7.72261	0.104021	0.818889	S	44	2	1815	10.1971	7.00848	S	37	2	1025	3.16959	6.501	A	30	1	850	1.9911	6.29909	A	36	0	665	0	0.00342	R	24	1	457	0.51301	5.71012
77980	Sbf1	SET binding factor 1	10090	CYTOPLASM							-1.467	0.206	0.801	0.472	0.67	0.964	-1.93854	0.105352	0.818889	R	1	1	1	7e-05	1.85922	S	1	1	1	5e-05	1.66625	S	4	4	4	0.00014	2.14952	S	2	2	3	6e-05	1.74818	S	1	1	2	3e-05	1.52539
68193	Rpl24	ribosomal protein L24	10090	CYTOPLASM	ENDORETICULUM						-0.64	0.128	0.736	0.047	0.904	0.992	-0.686498	0.106031	0.818889	S	3	3	15	0.42944	5.63291	S	4	4	14	0.31304	5.4956	S	4	4	16	0.50477	5.70309	S	2	2	12	0.31118	5.49301	S	2	2	10	0.17884	5.25247
15929	Idh3g	isocitrate dehydrogenase 3 (NAD+), gamma	10090			Matrix					-1.061	0.259	0.847	0.521	0.568	0.943	-1.58164	0.106523	0.818889	S	3	3	4	0.02201	4.34271	S	5	5	7	0.00947	3.97655	S	3	3	4	0.00342	3.53393	S	5	5	15	0.01134	4.05469	S	3	3	4	0.00309	3.48936
22378	Wbp2	WW domain binding protein 2	10090	BOTH							1.462	0.49	0.937	-2.164	0.315	0.853	3.62618	0.1092	0.818889						0.00342						0.00342						0.00342	R	1	1	2	0.00121	3.08442	S	1	1	2	0.00109	3.03691
235339	Dlat	dihydrolipoamide S-acetyltransferase (E2 component of pyruvate dehydrogenase complex)	10090			Matrix					-0.126	0.746	0.989	0.549	0.182	0.853	-0.675633	0.109278	0.818889	S	12	12	44	0.02558	4.40784	S	20	20	65	0.04101	4.61291	S	15	15	57	0.03582	4.55413	S	16	16	66	0.04523	4.65543	S	16	16	52	0.02494	4.39689
101513	Mob2	MOB kinase activator 2	10090	NUCLEUS							-0.848	0.027	0.502	-0.284	0.394	0.859	-0.563785	0.111063	0.818889	S	9	9	41	0.19011	5.27899	S	9	9	51	0.16668	5.22187	S	8	8	36	0.22055	5.34351	S	8	8	39	0.15416	5.18798	S	8	8	40	0.09712	4.98732
230967	Cep104	centrosomal protein 104	10090								-4.075	0.115	0.72	0.049	0.984	0.997	-4.12312	0.111784	0.818889	A	1	1	1	0.00027	2.43182	A	1	1	1	0.00026	2.41706	S	1	1	3	0.00029	2.46942	R	1	1	1	0.00018	2.25277	R	1	1	1	0.00011	2.02901
19345	Rab5c	RAB5C, member RAS oncogene family	10090				Cell Membrane			PM	0.693	0.687	0.989	-2.246	0.212	0.853	2.93895	0.11276	0.818889	S	1	0	1	0.00024	2.38559	S	1	0	2	0.0003	2.47909	S	1	0	1	0.0003	2.47677	S	1	0	1	0.00055	2.73771	R	1	0	1	0.00017	2.22522
16777	Lamb1	laminin B1	10090					CORE	SECRETED		2.29	0.125	0.736	-0.089	0.949	0.995	2.37851	0.11328	0.818889	R	2	2	2	0.00012	2.09652	S	3	3	3	0.00011	2.0243	S	2	2	3	0.00014	2.13472	S	17	17	30	0.00299	3.4761	S	7	7	9	0.00034	2.52672
27494	Amot	angiomotin	10090	NUCLEUS							7.244	0	0.024	5.404	0.001	0.146	1.83991	0.113959	0.818889						0.00342						0.00342						0.00342	S	25	23	53	0.01313	4.11828	S	26	23	67	0.01048	4.02025
14199	Fhl1	four and a half LIM domains 1	10090	BOTH						PM	-2.997	0.11	0.72	-0.059	0.973	0.997	-2.93766	0.116472	0.818889	S	2	2	4	0.0017	3.23003	S	3	3	6	0.00208	3.31758	S	2	2	3	0.00192	3.28307	S	2	2	6	0.00276	3.44156	S	1	1	2	0.00042	2.62164
68117	Apool	apolipoprotein O-like	10090			MIM					-3.101	0.177	0.779	0.578	0.79	0.986	-3.67931	0.116678	0.818889	S	1	1	1	0.00077	2.88902	S	2	2	4	0.00078	2.89296	S	1	1	2	0.00038	2.5844	S	6	6	10	0.00178	3.24926	R	1	1	1	0	0.00342
71268	Lrrfip2	leucine rich repeat (in FLII) interacting protein 2	10090								-2.33	0.006	0.25	-1.207	0.096	0.853	-1.12265	0.117683	0.818889	S	9	8	14	0.00318	3.50216	S	10	9	15	0.00396	3.59729	S	10	9	23	0.00725	3.86039	S	6	5	8	0.00074	2.86909	S	3	2	7	0.00052	2.7144
12729	Clns1a	chloride channel, nucleotide-sensitive, 1A	10090	NUCLEUS							-0.588	0.786	0.989	-4.242	0.076	0.853	3.65379	0.11805	0.818889	A	2	2	2	0.0638	4.80482	A	3	3	3	0.0944	4.97498	S	1	1	1	0.00046	2.66139	A	1	1	1	0.07649	4.88359	S	2	2	4	0.00175	3.24418
50876	Tmod2	tropomodulin 2	10090								-3.514	0.376	0.893	3.013	0.445	0.874	-6.52777	0.119246	0.818889	R	2	1	5	0.00579	3.76289	A	1	0	6	0	0.00342	S	5	4	11	0.00173	3.23719	A	1	0	5	0	0.00342	S	2	1	6	0.00315	3.49831
67126	Atp5e	ATP synthase, H+ transporting, mitochondrial F1 complex, epsilon subunit	10090								7.487	0.065	0.608	1.392	0.703	0.973	6.09521	0.120157	0.818889						0.00342						0.00342						0.00342	R	1	1	1	0.00038	2.57622	R	1	1	1	0.00425	3.62863
270685	Mthfd1l	methylenetetrahydrofolate dehydrogenase (NADP+ dependent) 1-like	10090	CYTOPLASM		Matrix					-0.862	0.115	0.72	-0.014	0.978	0.997	-0.848158	0.120358	0.818889	S	23	23	39	0.01236	4.09194	S	20	20	39	0.00795	3.90045	S	27	27	56	0.01754	4.24409	S	27	27	47	0.00973	3.98809	S	19	19	40	0.00488	3.68869
71514	Sfpq	splicing factor proline/glutamine rich (polypyrimidine tract binding protein associated)	10090	NUCLEUS						RNA	-0.352	0.86	0.989	-3.697	0.091	0.853	3.34451	0.120805	0.818889	S	3	3	4	0.00076	2.88056	S	3	3	3	0.00044	2.64542	S	6	6	12	0.00108	3.03463	S	7	7	10	0.00212	3.32734	R	3	3	3	0.00029	2.45531
15481	Hspa8	heat shock protein 8	10090	BOTH			Cell Membrane				-0.07	0.847	0.989	0.534	0.165	0.853	-0.603357	0.12176	0.818889	S	29	17	122	0.08648	4.93693	S	34	21	151	0.09179	4.96281	S	31	19	149	0.09662	4.98504	S	35	21	184	0.14283	5.15482	S	33	21	173	0.07317	4.86435
105193	Nhlrc1	NHL repeat containing 1	10090	NUCLEUS	ENDORETICULUM					UBI-E3	-0.917	0.133	0.736	0.027	0.962	0.996	-0.94404	0.123247	0.818889	S	5	5	13	0.01446	4.16019	S	6	6	13	0.0111	4.04518	S	4	4	7	0.0071	3.85104	S	4	4	9	0.01007	4.00287	S	4	4	8	0.00428	3.6314
21916	Tmod1	tropomodulin 1	10090								-3.908	0.008	0.29	-1.965	0.121	0.853	-1.94303	0.124239	0.818889	S	21	19	89	0.12912	5.11099	S	20	18	56	0.03286	4.51671	S	20	18	52	0.03815	4.58151	S	12	10	29	0.01308	4.11648	S	5	4	12	0.00061	2.78887
66394	Nosip	nitric oxide synthase interacting protein	10090	BOTH							-1.949	0.219	0.805	0.551	0.717	0.98	-2.49915	0.125188	0.818889						0.00342						0.00342	R	1	1	1	0.00026	2.42216						0.00342	S	1	1	2	0.00014	2.15841
26441	Psma4	proteasome (prosome, macropain) subunit, alpha type 4	10090	BOTH						UBI-PRO	-2.714	0.146	0.747	0.158	0.928	0.994	-2.87195	0.126236	0.818889	S	2	2	2	0.00102	3.00945	S	2	2	4	0.00093	2.96992	S	2	2	2	0.00046	2.66516	S	4	4	6	0.00115	3.05977						0.00342
64704	Htra2	HtrA serine peptidase 2	10090	NUCLEUS	ENDORETICULUM	MIM					-2.765	0.211	0.802	0.69	0.744	0.98	-3.45433	0.127167	0.818889	S	2	2	2	0.00051	2.70514	S	4	4	6	0.00076	2.88084	S	3	3	3	0.00068	2.83142	S	4	4	6	0.00133	3.1234	S	3	3	6	0.00029	2.46922
16440	Itpr3	inositol 1,4,5-triphosphate receptor 3	10090	CYTOPLASM	ENDORETICULUM						-2.436	0.096	0.701	-0.24	0.858	0.992	-2.19551	0.128083	0.818889	S	2	2	2	4e-05	1.54886	S	1	1	1	2e-05	1.33119	S	3	3	4	0.0001	2.00872	S	1	1	1	0	0.49344	S	2	2	2	1e-05	1.12748
20469	Sipa1	signal-induced proliferation associated gene 1	10090	NUCLEUS							-3.413	0.12	0.72	-0.096	0.962	0.996	-3.317	0.129076	0.818889	S	8	8	14	0.00145	3.16142	S	5	5	8	0.00054	2.73543	S	15	15	36	0.00434	3.63772	S	10	10	12	0.00111	3.04684						0.00342
12819	Col15a1	collagen, type XV, alpha 1	10090					CORE	SECRETED	collagen	4.772	0.007	0.25	2.53	0.093	0.853	2.24286	0.129721	0.818889	R	1	1	1	2e-05	1.29012						0.00342	S	1	1	1	2e-05	1.35398	S	4	4	9	0.00153	3.18533	S	3	3	8	0.00022	2.34636
14479	Usp15	ubiquitin specific peptidase 15	10090	BOTH						UBI-DUB	-1.024	0.308	0.88	0.558	0.57	0.943	-1.58198	0.130281	0.818889	S	4	4	5	0.00109	3.03837	S	4	4	5	0.00088	2.94381	S	8	8	9	0.00824	3.91596	S	5	4	7	0.00119	3.07567	S	5	5	8	0.00094	2.97212
107239	Carns1	carnosine synthase 1	10090								-0.921	0.111	0.72	-0.055	0.918	0.992	-0.866028	0.130309	0.818889	S	17	17	35	0.0122	4.08619	S	19	19	42	0.01106	4.04371	S	20	20	51	0.01838	4.2644	S	18	18	40	0.01183	4.0731	S	19	19	41	0.00527	3.72183
105445	Dock9	dedicator of cytokinesis 9	10090								-0.969	0.143	0.741	0.035	0.955	0.995	-1.0034	0.13061	0.818889	S	15	12	25	0.00188	3.27338	S	16	14	26	0.00194	3.2872	S	29	25	60	0.00529	3.72323	S	17	13	28	0.00173	3.23747	S	19	16	34	0.00124	3.09367
72844	Kctd17	potassium channel tetramerisation domain containing 17	10090	CYTOPLASM	ENDORETICULUM						-1.399	0.104	0.72	-0.116	0.883	0.992	-1.28273	0.130958	0.818889	S	7	7	43	0.02993	4.47611	S	6	6	45	0.02642	4.42193	S	8	8	49	0.02589	4.41314	S	7	7	52	0.03656	4.56304	S	5	5	29	0.00523	3.71828
27360	Add3	adducin 3 (gamma)	10090				Cell Membrane			PM	-0.334	0.583	0.989	0.641	0.304	0.853	-0.975079	0.131949	0.818889	S	5	5	13	0.00244	3.38822	S	6	6	14	0.00188	3.27367	S	8	8	15	0.00429	3.6326	S	7	7	14	0.00319	3.50366	S	9	9	18	0.0027	3.43194
104015	Synj1	synaptojanin 1	10090								-0.67	0.518	0.951	0.984	0.35	0.853	-1.65414	0.132262	0.818889	S	3	3	3	0.00017	2.22422	S	4	4	5	0.00034	2.53466	S	6	6	8	0.00044	2.64408	R	3	3	3	0.00014	2.13837	S	8	8	11	0.00062	2.78943
12864	Cox6c	cytochrome c oxidase subunit VIc	10090								0.024	0.977	0.989	1.319	0.127	0.853	-1.29532	0.133052	0.818889	S	1	1	1	0.00489	3.68891	S	2	2	3	0.00668	3.82488	S	3	3	4	0.02866	4.45728	S	2	2	5	0.01007	4.00305	S	1	1	2	0.00608	3.78373
74006	Dnm1l	dynamin 1-like	10090	CYTOPLASM	BOTH	MOM					0.329	0.762	0.989	2.077	0.082	0.853	-1.74805	0.133172	0.818889	S	1	1	2	5e-05	1.6615	S	3	3	5	0.00019	2.27996	R	2	2	2	7e-05	1.82287	S	2	2	4	0.00026	2.41854	S	2	2	3	7e-05	1.87105
21894	Tln1	talin 1	10090				Cell Membrane			PM	-0.602	0.339	0.893	0.384	0.536	0.926	-0.986018	0.133359	0.818889	S	21	17	36	0.0015	3.17473	S	22	21	36	0.00101	3.00357	S	33	29	57	0.00218	3.33899	S	26	22	44	0.00147	3.16803	S	22	19	35	0.00076	2.87916
15469	Prmt1	protein arginine N-methyltransferase 1	10090	BOTH							-0.665	0.187	0.793	0.104	0.828	0.99	-0.768628	0.133802	0.818889	S	9	6	17	0.00997	3.99861	S	9	6	24	0.01254	4.0983	S	12	9	34	0.02432	4.386	S	8	5	23	0.01099	4.04094	S	10	7	22	0.00886	3.94725
71865	Fbxo30	F-box protein 30	10090							UBI-FBX	-1.306	0.283	0.867	0.576	0.626	0.962	-1.88238	0.134951	0.818889	S	1	1	2	0.00023	2.35743	S	1	1	3	0.00011	2.0316	S	1	1	4	0.00014	2.15131	S	1	1	2	0.00021	2.31392	S	1	1	1	2e-05	1.37815
140579	Elmo2	engulfment and cell motility 2	10090								-1.778	0.064	0.608	-0.4	0.644	0.962	-1.3778	0.135202	0.818889	S	5	4	10	0.00095	2.97825	S	6	4	11	0.00116	3.06555	S	6	4	14	0.00069	2.83662	S	3	2	7	0.00028	2.44243	S	6	5	11	0.00044	2.64746
27370	Rps26	ribosomal protein S26	10090								-0.192	0.622	0.989	0.427	0.286	0.853	-0.618513	0.135308	0.818889	S	2	2	5	0.02309	4.36336	S	2	2	7	0.02538	4.40456	S	2	2	8	0.03811	4.58099	S	2	2	8	0.03337	4.52333	S	2	2	5	0.01894	4.27736
216961	Coro6	coronin 6	10090								-1.847	0.026	0.502	-0.719	0.325	0.853	-1.12796	0.13768	0.818889	S	14	14	39	0.06237	4.795	S	12	12	26	0.03332	4.52268	S	13	13	40	0.06594	4.81913	S	10	10	18	0.02047	4.31119	S	6	6	9	0.00478	3.67909
67532	Mfap1a	microfibrillar-associated protein 1A	10090	NUCLEUS				CORE	SECRETED		-0.726	0.682	0.989	2.049	0.263	0.853	-2.77578	0.140857	0.818889	S	1	0	1	0.00029	2.46071	R	2	0	2	0.0007	2.848	A	1	0	1	4e-05	1.61246						0.00342	S	2	0	2	0.00023	2.35609
14300	Frg1	FSHD region gene 1	10090								-0.98	0.07	0.608	-0.22	0.653	0.962	-0.760083	0.144093	0.818889	S	14	14	56	0.11803	5.07198	S	15	15	58	0.0861	4.93498	S	18	18	71	0.17713	5.24828	S	15	15	64	0.11449	5.05878	S	17	17	55	0.05348	4.72818
20091	Rps3a1	ribosomal protein S3A1	10090								-1.201	0.203	0.8	0.196	0.827	0.99	-1.3964	0.144982	0.818889	S	8	8	14	0.00544	3.73593	S	10	10	20	0.00964	3.98417	S	7	7	13	0.00621	3.79297	S	10	10	22	0.00981	3.99168	S	2	2	6	0.00081	2.91097
54132	Pdlim1	PDZ and LIM domain 1 (elfin)	10090								-1.736	0.306	0.878	0.816	0.621	0.962	-2.55196	0.145548	0.818889	A	1	1	1	0.00011	2.02299	A	2	2	2	0.00233	3.36675	S	2	2	4	0.00163	3.21239	S	2	2	4	0.00073	2.8645	S	2	2	2	0.00057	2.75298
18604	Pdk2	pyruvate dehydrogenase kinase, isoenzyme 2	10090			Matrix				KI-P-Atypical-PDHK-PDHK	-1.496	0.241	0.829	0.396	0.747	0.98	-1.8927	0.147302	0.818889	S	3	3	5	0.00123	3.0912	S	5	4	6	0.0013	3.11385	S	5	4	5	0.00115	3.05959	S	6	5	10	0.00335	3.52543	S	3	2	6	0.00022	2.33286
24030	Mrps12	mitochondrial ribosomal protein S12	10090			Matrix					-4.783	0.152	0.748	0.069	0.982	0.997	-4.8524	0.147344	0.818889	S	2	2	3	0.00616	3.78954	S	1	1	1	0.00233	3.36662	S	3	3	5	0.03061	4.48593	A	1	1	2	0.0037	3.56765						0.00342
20227	Sart1	squamous cell carcinoma antigen recognized by T cells 1	10090	BOTH	GOLGI					TC RNA	-0.578	0.282	0.867	0.223	0.669	0.964	-0.800691	0.14769	0.818889	S	26	26	54	0.02145	4.33142	S	14	14	39	0.01209	4.08256	S	20	20	63	0.03043	4.48337	S	19	19	51	0.0176	4.24544	S	25	25	56	0.01651	4.21772
234023	Arglu1	arginine and glutamate rich 1	10090								-2.085	0.068	0.608	-0.498	0.631	0.962	-1.58685	0.148451	0.818889	S	4	4	4	0.00377	3.57662	S	3	3	4	0.00626	3.79669	S	4	4	8	0.02177	4.33782	S	4	4	5	0.00358	3.55365	S	2	2	4	0.0037	3.56801
238880	Actbl2	actin, beta-like 2	10090	CYTOPLASM							-2.777	0.027	0.502	-1.131	0.305	0.853	-1.64618	0.148682	0.818889	S	18	5	723	3.19616	6.50463	S	16	4	430	1.50709	6.17814	S	15	4	410	1.14592	6.05915	S	15	3	306	1.61266	6.20754	S	10	2	208	0.09959	4.99823
319482	9530053A07Rik	RIKEN cDNA 9530053A07 gene	10090								-4.597	0.088	0.672	-0.816	0.74	0.98	-3.78132	0.149548	0.818889	S	2	0	4	0.00625	3.79618	S	1	0	11	0.00808	3.90736	S	1	0	4	0.00234	3.36878	S	1	0	5	0.003	3.47759	A	1	0	4	0	0.00342
74117	Actr3	ARP3 actin-related protein 3	10090	BOTH							-3.115	0.164	0.757	0.114	0.957	0.995	-3.22835	0.150944	0.818889	S	2	2	2	0.00103	3.01349	S	1	1	1	0.00042	2.62769	S	10	10	17	0.01147	4.05973	S	4	4	6	0.00131	3.11613						0.00342
21961	Tns1	tensin 1	10090	CYTOPLASM							-1.703	0.4	0.899	1.321	0.51	0.924	-3.024	0.152204	0.818889	S	2	1	2	0.00018	2.26412						0.00342	S	4	4	4	0.00024	2.38617	S	5	4	5	0.00027	2.4255	S	2	2	2	3e-05	1.5297
77559	Agl	amylo-1,6-glucosidase, 4-alpha-glucanotransferase	10090	BOTH							-1.745	0.36	0.893	1.071	0.568	0.943	-2.81613	0.155004	0.818889						0.00342	R	2	2	2	0.00011	2.03073	S	3	3	4	0.00033	2.51664	S	3	3	4	0.00033	2.51825	S	1	1	1	0	0.00342
13211	Dhx9	DEAH (Asp-Glu-Ala-His) box polypeptide 9	10090	BOTH							0.767	0.723	0.989	-2.485	0.267	0.853	3.25171	0.156667	0.818889	A	1	1	1	1e-05	0.99419	A	1	1	1	2e-05	1.33812	S	1	1	3	5e-05	1.69942	S	5	5	7	0.00059	2.77091						0.00342
19186	Psme1	proteasome (prosome, macropain) activator subunit 1 (PA28 alpha)	10090	CYTOPLASM						UBI-PRO	-0.264	0.752	0.989	0.987	0.255	0.853	-1.25168	0.157749	0.818889	S	1	1	3	0.00074	2.86629	S	3	3	5	0.00111	3.04473	S	3	3	3	0.00213	3.32873	S	5	5	8	0.00292	3.46611	S	3	3	5	0.00042	2.61819
68097	Dynll2	dynein light chain LC8-type 2	10090	NUCLEUS						PM	1.088	0.629	0.989	-2.252	0.328	0.853	3.33986	0.160752	0.818889	S	1	1	3	0.00496	3.69562	S	2	1	3	0.00575	3.75985	A	2	1	2	0.00855	3.93216	S	2	1	6	0.01491	4.17341	S	2	1	7	0.01375	4.13831
72949	Ccnt2	cyclin T2	10090	NUCLEUS						TC	-1.043	0.255	0.841	0.267	0.762	0.98	-1.3103	0.161646	0.818889	R	2	2	2	0.00035	2.54015	S	1	1	1	0.00015	2.1887	S	2	2	3	0.00052	2.71626	R	1	1	1	0.0001	2.02008	S	3	3	3	0.00019	2.26996
114716	Spred2	sprouty-related, EVH1 domain containing 2	10090							PM	0.655	0.854	0.989	-4.624	0.215	0.853	5.27992	0.16298	0.818889	S	1	1	13	0.02097	4.32164	S	1	1	15	0.00606	3.7824	S	1	1	15	0.00509	3.70688	S	1	1	15	0.51061	5.70809	S	1	1	9	0.00345	3.53773
68024	Hist1h2bc	histone cluster 1, H2bc	10090	NUCLEUS						HIST	0.559	0.709	0.989	-1.647	0.288	0.853	2.20596	0.165392	0.818889	S	4	0	17	0.00994	3.99749	S	5	0	35	0.01587	4.20068	S	7	0	63	0.10938	5.03894	S	8	0	104	0.29433	5.46884	S	4	0	18	0.00462	3.66446
319179	Hist1h2be	histone cluster 1, H2be	10090	NUCLEUS						HIST	0.559	0.709	0.989	-1.647	0.288	0.853	2.20596	0.165392	0.818889	S	4	0	17	0.00994	3.99749	S	5	0	35	0.01587	4.20068	S	7	0	63	0.10938	5.03894	S	8	0	104	0.29433	5.46884	S	4	0	18	0.00462	3.66446
319181	Hist1h2bg	histone cluster 1, H2bg	10090	NUCLEUS						HIST	0.559	0.709	0.989	-1.647	0.288	0.853	2.20596	0.165392	0.818889	S	4	0	17	0.00994	3.99749	S	5	0	35	0.01587	4.20068	S	7	0	63	0.10938	5.03894	S	8	0	104	0.29433	5.46884	S	4	0	18	0.00462	3.66446
319182	Hist1h2bh	histone cluster 1, H2bh	10090							HIST	0.559	0.709	0.989	-1.647	0.288	0.853	2.20596	0.165392	0.818889	S	4	0	17	0.00994	3.99749	S	5	0	35	0.01587	4.20068	S	7	0	63	0.10938	5.03894	S	8	0	104	0.29433	5.46884	S	4	0	18	0.00462	3.66446
319186	Hist1h2bm	histone cluster 1, H2bm	10090	NUCLEUS						HIST	0.559	0.709	0.989	-1.647	0.288	0.853	2.20596	0.165392	0.818889	S	4	0	17	0.00994	3.99749	S	5	0	35	0.01587	4.20068	S	7	0	63	0.10938	5.03894	S	8	0	104	0.29433	5.46884	S	4	0	18	0.00462	3.66446
319189	Hist2h2bb	histone cluster 2, H2bb	10090	NUCLEUS						HIST	0.559	0.709	0.989	-1.647	0.288	0.853	2.20596	0.165392	0.818889	S	4	0	17	0.00994	3.99749	S	5	0	35	0.01587	4.20068	S	7	0	63	0.10938	5.03894	S	8	0	104	0.29433	5.46884	S	4	0	18	0.00462	3.66446
20817	Srpk2	serine/arginine-rich protein specific kinase 2	10090	BOTH						KI-P-CMGC-SRPK	-0.741	0.328	0.893	0.341	0.645	0.962	-1.08179	0.165912	0.818889	A	3	2	3	0.00034	2.52954	S	6	5	7	0.00092	2.96496	S	3	3	7	0.00067	2.82526	S	3	3	4	0.00034	2.53337	S	4	3	7	0.00033	2.51677
108645	Mat2b	methionine adenosyltransferase II, beta	10090	NUCLEUS							-0.851	0.329	0.893	0.391	0.647	0.962	-1.2426	0.167365	0.818889	S	1	1	1	0.0003	2.47396	S	1	1	2	0.00028	2.44591	S	1	1	2	0.00029	2.45699	A	1	1	1	0.0001	1.99241	S	2	2	3	0.00031	2.48539
20218	Khdrbs1	KH domain containing, RNA binding, signal transduction associated 1	10090	BOTH						RNA?	0.13	0.805	0.989	0.9	0.114	0.853	-0.769497	0.167663	0.818889	S	3	2	8	0.00829	3.91854	S	6	5	15	0.01862	4.26997	S	7	6	19	0.02594	4.41403	S	4	3	9	0.01255	4.09876	S	4	3	13	0.02207	4.34384
55949	Eef1b2	eukaryotic translation elongation factor 1 beta 2	10090	BOTH	ENDORETICULUM					RIBO	-0.554	0.452	0.931	0.504	0.492	0.911	-1.05784	0.168397	0.818889	S	2	2	5	0.00255	3.40668	S	2	2	5	0.00306	3.48636	S	2	2	5	0.00168	3.22514	S	2	2	7	0.0044	3.64297	S	2	2	4	0.0008	2.90412
22143	Tuba1b	tubulin, alpha 1B	10090	CYTOPLASM							0.235	0.94	0.989	-4.313	0.189	0.853	4.54804	0.168681	0.818889	S	11	0	41	0.01536	4.18637	S	13	0	45	0.02095	4.3212	S	10	0	45	0.01272	4.1045	S	13	0	64	0.02294	4.36066	S	12	0	44	0.0205	4.3118
22146	Tuba1c	tubulin, alpha 1C	10090	BOTH							0.235	0.94	0.989	-4.313	0.189	0.853	4.54804	0.168681	0.818889	S	11	0	41	0.01536	4.18637	S	13	0	45	0.02095	4.3212	S	10	0	45	0.01272	4.1045	S	13	0	64	0.02294	4.36066	S	12	0	44	0.0205	4.3118
14433	Gapdh	glyceraldehyde-3-phosphate dehydrogenase	10090	BOTH							-0.402	0.436	0.917	0.338	0.511	0.924	-0.739738	0.168714	0.818889	S	18	15	112	0.22542	5.35299	S	19	15	128	0.2601	5.41514	S	15	13	104	0.22737	5.35674	S	20	16	172	0.39958	5.6016	S	16	13	107	0.13663	5.13555
14609	Gja1	gap junction protein, alpha 1	10090	NUCLEUS	GOLGI		Cell Membrane			PM	1.616	0.11	0.72	0.253	0.787	0.986	1.36277	0.168736	0.818889						0.00342	S	2	2	3	0.00058	2.76258	R	1	1	1	0.00028	2.45317	S	3	3	5	0.00174	3.24019	R	1	1	2	0.00044	2.63972
108169073	108169073		10090								-3.722	0.179	0.779	0.093	0.972	0.997	-3.81479	0.169112	0.818889	S	1	0	1	0.00389	3.59038	S	1	0	1	0.00381	3.58132	S	1	0	1	0.00386	3.58678	S	1	0	1	0.00524	3.71926	S	1	0	1	0.00224	3.34964
100034361	Mfap1b	microfibrillar-associated protein 1B	10090	NUCLEUS				CORE	SECRETED		-0.071	0.961	0.989	2.049	0.183	0.853	-2.11998	0.169705	0.818889	S	1	0	1	0.00029	2.46071	R	2	0	2	0.0007	2.848	A	1	0	1	4e-05	1.61246						0.00342	S	2	0	2	0.00023	2.35609
76614	Immt	inner membrane protein, mitochondrial	10090			MIM					-0.333	0.604	0.989	0.591	0.364	0.857	-0.924014	0.170322	0.818889	S	13	13	26	0.00385	3.58559	S	18	18	32	0.00741	3.86999	S	16	16	33	0.00709	3.8509	S	23	23	46	0.01018	4.00783	S	15	15	32	0.00299	3.47599
235072	2021-09-07	septin 7	10090	NUCLEUS							0.65	0.691	0.989	-1.716	0.308	0.853	2.36547	0.170815	0.818889	S	1	0	1	5e-05	1.691	S	1	0	2	0.00016	2.19798	R	1	0	1	5e-05	1.69761	S	1	0	2	0.00027	2.42999	S	1	0	1	6e-05	1.77856
432508	Cpsf6	cleavage and polyadenylation specific factor 6	10090	BOTH						SPL	-0.249	0.654	0.989	0.549	0.334	0.853	-0.797869	0.172572	0.818889	S	5	5	8	0.00429	3.63269	S	8	8	18	0.00763	3.88235	S	7	7	15	0.01291	4.11101	S	5	5	12	0.00546	3.73719	S	10	10	20	0.00722	3.85866
11736	Ankfy1	ankyrin repeat and FYVE domain containing 1	10090							nonDNA-BTB	-0.884	0.32	0.893	0.358	0.679	0.964	-1.2421	0.173521	0.818889	S	5	5	7	0.0006	2.77864	S	6	6	8	0.00074	2.86912	S	5	5	9	0.00094	2.97477	S	6	6	7	0.00103	3.0117	S	4	4	6	0.00025	2.3957
234407	Colgalt1	collagen beta(1-O)galactosyltransferase 1	10090								2.367	0.148	0.747	0.161	0.916	0.992	2.20682	0.173776	0.818889	R	1	1	2	0.00011	2.05304	S	2	2	3	0.0003	2.47416	S	3	3	5	0.0007	2.84748	S	6	6	8	0.00157	3.19638	S	7	7	12	0.00208	3.31735
22004	Tpm2	tropomyosin 2, beta	10090								-2.282	0.051	0.537	-0.803	0.445	0.874	-1.47838	0.176383	0.818889	S	18	5	167	0.11097	5.04522	S	17	4	113	0.0736	4.8669	S	15	4	88	0.02032	4.30793	S	16	5	98	0.04562	4.65919	S	9	2	27	0.00305	3.48481
110078	Pygb	brain glycogen phosphorylase	10090	CYTOPLASM							-0.541	0.374	0.893	0.308	0.606	0.962	-0.849539	0.17654	0.818889	S	17	13	41	0.00866	3.93769	S	18	14	50	0.01094	4.03914	S	15	10	43	0.00527	3.72212	S	14	10	42	0.0099	3.9955	S	14	11	38	0.00509	3.70646
71435	Arhgap21	Rho GTPase activating protein 21	10090		GOLGI		Cell Membrane				-0.207	0.893	0.989	1.997	0.217	0.853	-2.20445	0.177062	0.818889	S	2	2	2	3e-05	1.40694	R	1	1	1	1e-05	1.05125	S	3	3	3	3e-05	1.53933	S	2	2	3	5e-05	1.71275	S	3	3	3	6e-05	1.76936
96979	Ptges2	prostaglandin E synthase 2	10090	NUCLEUS		MIM				GST	-1.575	0.373	0.893	0.878	0.613	0.962	-2.45303	0.178991	0.818889	S	2	2	2	0.00014	2.141	S	1	1	1	9e-05	1.96935						0.00342	S	1	1	1	0.00015	2.18836						0.00342
17919	Myo5b	myosin VB	10090								-4.045	0.19	0.799	0.096	0.974	0.997	-4.14069	0.180405	0.818889	A	2	1	23	0.00261	3.4173	S	2	0	7	0.00028	2.44086	A	2	0	14	0	0.00342	S	2	0	6	8e-05	1.87715	A	1	0	3	0	0.00342
677884	Pakap	paralemmin A kinase anchor protein	10090								-0.081	0.88	0.989	0.681	0.227	0.853	-0.762654	0.180514	0.818889	S	9	9	14	0.00209	3.32057	S	11	11	18	0.00232	3.36554	S	13	13	24	0.00392	3.59329	S	12	12	23	0.00395	3.59686	S	15	15	22	0.00192	3.28246
212627	Prpsap2	phosphoribosyl pyrophosphate synthetase-associated protein 2	10090	CYTOPLASM							0.085	0.89	0.989	0.957	0.146	0.853	-0.872416	0.180866	0.818889	S	4	3	4	0.00132	3.11907	S	5	4	5	0.00117	3.06987	S	7	5	12	0.00311	3.49337	S	5	4	5	0.00185	3.26692	S	7	5	10	0.00265	3.42391
225115	Svil	supervillin	10090	BOTH			Cell Membrane			PM	-1.201	0.366	0.893	0.632	0.628	0.962	-1.83319	0.181225	0.818889	S	7	7	9	0.00068	2.83081	S	4	4	4	8e-05	1.9166	S	21	21	32	0.0018	3.25574	S	4	4	5	0.00035	2.54115	S	3	3	4	7e-05	1.84512
192662	Arhgdia	Rho GDP dissociation inhibitor (GDI) alpha	10090								1.436	0.535	0.966	4.669	0.067	0.853	-3.23275	0.181921	0.818889						0.00342	S	1	1	1	0.00182	3.25987						0.00342	S	2	2	3	0.00529	3.72316						0.00342
22073	Prss3	protease, serine 3	10090								-0.43	0.419	0.913	0.303	0.564	0.943	-0.733079	0.182924	0.818889	S	1	1	10	0.03385	4.52953	S	1	1	11	0.04518	4.6549	S	1	1	7	0.02585	4.41242	S	1	1	9	0.03564	4.55199	S	1	1	11	0.03848	4.58526
621697	Gm6251	predicted gene 6251	10090								-1.162	0.697	0.989	3.016	0.324	0.853	-4.17757	0.182964	0.818889	S	2	0	3	0.00155	3.19146						0.00342						0.00342	S	2	0	2	0.00157	3.19583						0.00342
97212	Hadha	hydroxyacyl-Coenzyme A dehydrogenase/3-ketoacyl-Coenzyme A thiolase/enoyl-Coenzyme A hydratase (trifunctional protein), alpha subunit	10090			MIM					-0.299	0.541	0.968	0.381	0.44	0.874	-0.680049	0.183377	0.818889	S	28	28	73	0.05301	4.72435	S	33	33	108	0.06105	4.78568	S	29	29	105	0.07685	4.88566	S	35	35	124	0.10606	5.02555	S	28	28	99	0.0401	4.60312
70549	Tln2	talin 2	10090	CYTOPLASM			Cell Membrane			PM	-0.269	0.726	0.989	0.804	0.308	0.853	-1.07269	0.183573	0.818889	S	16	12	26	0.00109	3.03935	S	10	9	14	0.00038	2.57923	S	15	11	26	0.00074	2.87028	S	20	16	29	0.00103	3.01385	S	13	10	21	0.00032	2.51164
75475	Oplah	5-oxoprolinase (ATP-hydrolysing)	10090								-0.846	0.206	0.801	0.047	0.941	0.995	-0.892591	0.184433	0.818889	S	36	36	82	0.01689	4.2276	S	35	35	82	0.01491	4.1736	S	31	31	70	0.01285	4.10889	S	34	34	74	0.01395	4.14453	S	19	19	41	0.00389	3.58976
11429	Aco2	aconitase 2, mitochondrial	10090			Matrix					-0.638	0.302	0.877	0.201	0.738	0.98	-0.838696	0.184698	0.818889	S	40	40	159	0.13183	5.12003	S	47	47	196	0.13189	5.1202	S	40	40	184	0.14172	5.15144	S	47	47	233	0.22458	5.35136	S	38	38	140	0.04414	4.64487
74103	Nebl	nebulette	10090								-0.619	0.145	0.747	-0.064	0.872	0.992	-0.554726	0.186593	0.818889	S	45	44	108	0.03052	4.48459	S	43	42	110	0.02582	4.41199	S	50	49	126	0.04319	4.63542	S	49	48	112	0.02867	4.45744	S	42	41	108	0.01852	4.26763
234593	Ndrg4	N-myc downstream regulated gene 4	10090	CYTOPLASM							-1.744	0.048	0.537	-0.662	0.404	0.874	-1.08158	0.186938	0.818889	A	1	1	1	0.00089	2.94849	A	1	1	2	0.00096	2.98083	S	1	1	3	0.0014	3.14562	S	1	1	2	0.00049	2.68719	R	1	1	2	0.00025	2.40029
21817	Tgm2	transglutaminase 2, C polypeptide	10090		ENDORETICULUM			ASSOCIATED		PM	1.725	0.115	0.72	0.319	0.753	0.98	1.40607	0.187871	0.818889	S	4	4	4	0.00197	3.29541	S	2	2	3	0.00051	2.70715	S	5	5	7	0.00089	2.95002	S	17	17	31	0.00762	3.88183	S	12	12	18	0.00252	3.40117
17931	Ppp1r12a	protein phosphatase 1, regulatory (inhibitor) subunit 12A	10090	CYTOPLASM							-3.431	0.068	0.608	-1.086	0.527	0.926	-2.34594	0.189311	0.818889	S	3	3	3	0.00027	2.43872	R	3	2	5	0.00013	2.11819	S	4	4	4	0.00066	2.81922	S	1	1	1	0.00012	2.07106	S	2	1	3	8e-05	1.87813
20334	Sec23a	SEC23 homolog A, COPII coat complex component	10090								-1.815	0.363	0.893	0.877	0.654	0.962	-2.69198	0.189578	0.818889	S	1	1	1	0.00012	2.08408						0.00342	S	1	1	1	0.00016	2.21358						0.00342	S	2	2	2	0.00014	2.13821
13043	Cttn	cortactin	10090	CYTOPLASM	GOLGI						-0.909	0.166	0.757	-0.056	0.927	0.994	-0.852859	0.190774	0.818889	S	9	9	13	0.0046	3.66261	S	9	9	15	0.00456	3.65871	S	15	15	27	0.01407	4.14832	S	10	10	16	0.0054	3.73223	S	10	10	17	0.00272	3.43468
18642	Pfkm	phosphofructokinase, muscle	10090	NUCLEUS						KI-M	-0.477	0.478	0.936	0.435	0.516	0.926	-0.91173	0.191037	0.818889	S	7	7	9	0.00232	3.36478	S	6	6	11	0.00206	3.31417	S	5	5	7	0.00266	3.42509	S	9	9	15	0.004	3.60223	S	5	5	8	0.00097	2.98892
22145	Tuba4a	tubulin, alpha 4A	10090	CYTOPLASM							0.415	0.902	0.989	-4.24	0.23	0.853	4.65507	0.191048	0.818889	R	8	1	23	0.02739	4.4376	S	10	2	27	0.02661	4.42503	S	6	1	23	0.02237	4.34969	S	8	1	40	0.05254	4.72046	S	9	1	27	0.02801	4.44728
100042784	Prdm11	PR domain containing 11	10090	NUCLEUS							-0.412	0.376	0.893	0.212	0.643	0.962	-0.623532	0.192434	0.818889	S	17	17	28	0.0048	3.68091	S	18	18	32	0.00494	3.69341	S	19	19	38	0.00689	3.83797	S	16	16	33	0.00467	3.66946	S	15	15	32	0.00403	3.60519
51792	Ppp2r1a	protein phosphatase 2, regulatory subunit A, alpha	10090	BOTH						TC?	0.255	0.783	0.989	1.523	0.125	0.853	-1.26758	0.192771	0.818889	S	6	5	6	0.00121	3.08219	S	4	3	7	0.00059	2.76847	A	1	1	1	0.00042	2.62547	S	4	3	7	0.00249	3.39617	R	2	2	2	0.00028	2.45233
234388	Ccdc124	coiled-coil domain containing 124	10090								-0.971	0.309	0.88	0.296	0.75	0.98	-1.26692	0.193471	0.818889	S	8	8	15	0.02899	4.46227	S	5	5	7	0.00698	3.84413	S	10	10	21	0.02128	4.32791	S	8	8	11	0.0117	4.06828	S	6	6	12	0.01469	4.16689
67838	Dnajb11	DnaJ (Hsp40) homolog, subfamily B, member 11	10090		ENDORETICULUM						-0.447	0.819	0.989	2.225	0.273	0.853	-2.67164	0.194595	0.818889						0.00342	R	1	1	1	0.00018	2.2623						0.00342	S	1	1	1	0.0003	2.48042	S	1	1	1	0	0.00342
76479	Smndc1	survival motor neuron domain containing 1	10090	BOTH							-5.746	0.042	0.537	-2.386	0.348	0.853	-3.36005	0.196903	0.818889	S	1	1	2	0.0006	2.77891	S	1	1	2	0.00045	2.65432	S	1	1	1	0.0006	2.77611	S	1	1	1	0.00028	2.44103						0.00342
66899	Fip1l1	FIP1 like 1 (S. cerevisiae)	10090								-0.533	0.385	0.893	0.281	0.641	0.962	-0.813119	0.197104	0.818889	S	2	2	4	0.00141	3.14991	R	2	2	3	0.00088	2.94562	S	3	3	6	0.00177	3.24898	S	2	2	4	0.00108	3.0347	S	3	3	4	0.00089	2.9515
268980	Strn	striatin, calmodulin binding protein	10090	CYTOPLASM			Cell Membrane				-1.868	0.299	0.877	0.491	0.778	0.984	-2.35861	0.197379	0.818889	R	1	1	1	0.0001	2.02033	S	2	2	3	0.00023	2.35868						0.00342	R	2	2	2	0.00013	2.10598	S	1	1	1	0	0.00342
81910	Rrbp1	ribosome binding protein 1	10090								0.334	0.657	0.989	1.348	0.098	0.853	-1.01372	0.197605	0.818889	S	5	5	6	0.00029	2.46759	S	5	5	7	0.0005	2.69469	S	5	5	6	0.00029	2.4697	S	6	6	8	0.0006	2.78095	S	8	8	10	0.00048	2.68018
11657	Alb	albumin	10090	NUCLEUS	BOTH				SECRETED		-0.191	0.691	0.989	0.456	0.353	0.853	-0.647515	0.198442	0.818889	S	15	15	84	0.07105	4.85155	S	22	22	103	0.07831	4.89382	S	16	16	98	0.09104	4.95925	S	23	23	130	0.14415	5.15882	S	18	18	95	0.04467	4.65005
27015	Polk	polymerase (DNA directed), kappa	10090	NUCLEUS						POLD	0.254	0.745	0.989	1.306	0.12	0.853	-1.05159	0.199079	0.818889	S	2	2	13	0.08608	4.9349	A	1	1	4	0.02801	4.44737	R	1	1	14	0.04309	4.63433	R	1	1	9	0.04772	4.67868	A	1	1	10	0.05569	4.74577
13494	Drg1	developmentally regulated GTP binding protein 1	10090	BOTH							-1.185	0.223	0.805	0.069	0.941	0.995	-1.25371	0.199095	0.818889	S	6	6	7	0.0019	3.27767	S	5	5	5	0.00147	3.16773	S	6	6	13	0.00311	3.49273	S	7	7	9	0.00131	3.117	S	6	6	15	0.00205	3.31116
74326	Hnrnpr	heterogeneous nuclear ribonucleoprotein R	10090	NUCLEUS	ENDORETICULUM					TC RNA	-0.468	0.87	0.989	-4.324	0.155	0.853	3.85524	0.199876	0.818889						0.00342	R	1	1	1	9e-05	1.92943	S	1	1	3	0.0003	2.47992	S	3	2	5	0.00086	2.93469	S	2	1	4	0.00013	2.11197
20741	Sptb	spectrin beta, erythrocytic	10090		GOLGI					PM	-0.984	0.311	0.882	0.285	0.762	0.98	-1.26967	0.199947	0.818889	S	17	16	30	0.00106	3.02541	S	11	10	21	0.00045	2.65021	S	19	18	35	0.00132	3.12034	S	17	16	33	0.00087	2.93789	S	10	9	15	0.00016	2.20109
73324	Clhc1	clathrin heavy chain linker domain containing 1	10090								-1.087	0.253	0.841	0.143	0.875	0.992	-1.23058	0.200013	0.818889	S	1	1	19	0.13314	5.12429	S	1	1	20	0.1569	5.19561	S	1	1	30	0.23984	5.37993	S	1	1	29	0.15919	5.20191	S	1	1	13	0.02073	4.3167
72157	Pgm2	phosphoglucomutase 2	10090	CYTOPLASM							2.111	0.306	0.878	-0.578	0.773	0.982	2.68813	0.200264	0.818889	R	1	1	1	9e-05	1.94709	R	1	1	1	8e-05	1.87522						0.00342	S	7	7	7	0.00144	3.15968	S	1	1	1	0.00016	2.19996
71679	Atp5h	ATP synthase, H+ transporting, mitochondrial F0 complex, subunit D	10090			MIM					0.049	0.938	0.989	0.902	0.178	0.853	-0.852659	0.200711	0.818889	S	4	4	5	0.01672	4.22322	S	5	5	10	0.01581	4.19905	S	4	4	7	0.0174	4.24048	S	6	6	16	0.04004	4.60252	S	2	2	5	0.00689	3.8385
14109	Fau	Finkel-Biskis-Reilly murine sarcoma virus (FBR-MuSV) ubiquitously expressed (fox derived)	10090							UBI-UBL	-0.574	0.286	0.867	0.123	0.812	0.99	-0.697392	0.202032	0.818889	S	4	4	25	0.72114	5.85802	S	4	4	21	0.47497	5.67667	S	4	4	29	0.85241	5.93065	S	4	4	24	0.61231	5.78697	S	2	2	13	0.2023	5.30599
20163	Rsu1	Ras suppressor protein 1	10090								-0.814	0.453	0.931	0.615	0.568	0.943	-1.42928	0.202346	0.818889	S	2	2	2	0.0012	3.07848	S	2	2	3	0.00143	3.15532	S	2	2	2	0.00061	2.78326	S	3	3	4	0.00282	3.45053	A	1	1	1	0.00015	2.1832
19988	Rpl6	ribosomal protein L6	10090	NUCLEUS							-0.78	0.249	0.841	0.089	0.89	0.992	-0.869111	0.202829	0.818889	S	10	10	22	0.00865	3.93726	S	8	8	20	0.01295	4.11214	S	7	7	14	0.01076	4.03189	S	11	11	20	0.01476	4.16907	S	5	5	11	0.00296	3.47096
13014	Cstb	cystatin B	10090	CYTOPLASM				ASSOCIATED			5.555	0.13	0.736	0.986	0.773	0.982	4.56967	0.202855	0.818889						0.00342						0.00342	R	1	1	1	0.00338	3.52933	R	1	1	1	0.00291	3.4643	A	1	1	1	0.00193	3.28527
12995	Csnk2a1	casein kinase 2, alpha 1 polypeptide	10090	NUCLEUS						KI-P-CMGC-CK2	0.045	0.941	0.989	0.858	0.181	0.853	-0.813177	0.202997	0.818889	S	5	5	14	0.0069	3.83873	S	3	3	8	0.00373	3.57216	S	6	6	12	0.00611	3.78574	S	7	7	17	0.01042	4.01798	S	8	8	14	0.00371	3.56905
107932	Chd4	chromodomain helicase DNA binding protein 4	10090	BOTH						TC, UBI-E3	-0.562	0.692	0.989	1.326	0.36	0.853	-1.88799	0.203376	0.818889						0.00342						0.00342	R	2	1	2	3e-05	1.52121	R	1	1	1	3e-05	1.48628	R	2	1	2	2e-05	1.35666
11735	Ank3	ankyrin 3, epithelial	10090		BOTH		Cell Membrane				-2.368	0.154	0.748	-0.281	0.857	0.992	-2.08758	0.203385	0.818889	A	2	2	2	0.00012	2.09405	S	2	1	2	2e-05	1.29289	S	2	1	4	1e-05	0.99157	S	1	1	1	1e-05	0.76233	R	2	1	3	1e-05	1.14949
76952	Nt5c2	5'-nucleotidase, cytosolic II	10090								-1.754	0.014	0.387	-0.965	0.129	0.853	-0.789522	0.203445	0.818889	S	10	10	18	0.00912	3.95981	S	8	8	13	0.00398	3.59947	S	9	9	15	0.01139	4.05664	S	5	5	7	0.00212	3.32575	S	6	6	8	0.00318	3.50252
16775	Lama4	laminin, alpha 4	10090					CORE	SECRETED	collagen	-0.216	0.924	0.989	-3.255	0.176	0.853	3.0397	0.203712	0.818889						0.00342						0.00342						0.00342	S	5	5	8	0.0003	2.47995	R	2	2	2	7e-05	1.84331
23790	Coro1c	coronin, actin binding protein 1C	10090				Cell Membrane				-1.428	0.053	0.542	-0.554	0.407	0.874	-0.87462	0.203741	0.818889	S	7	7	26	0.0161	4.2068	S	5	5	14	0.00947	3.97622	S	11	11	30	0.03296	4.518	S	8	8	13	0.00983	3.99259	S	4	4	9	0.00307	3.48742
74143	Opa1	optic atrophy 1	10090	CYTOPLASM		MIM					4.716	0.08	0.652	1.462	0.554	0.942	3.25339	0.205512	0.818889						0.00342	S	1	1	1	0	0.00342	A	1	1	1	7e-05	1.86377	S	5	5	6	0.00028	2.4461	S	2	2	2	7e-05	1.83326
17184	Matr3	matrin 3	10090							RNA	1.866	0.287	0.867	-0.385	0.821	0.99	2.25092	0.206142	0.818889						0.00342	S	2	2	2	0.00021	2.31823	S	1	1	2	0.00059	2.77335	S	4	4	5	0.00105	3.01997						0.00342
236732	Rbm10	RNA binding motif protein 10	10090	NUCLEUS						RNA	-0.546	0.337	0.893	0.187	0.736	0.98	-0.733669	0.20675	0.818889	S	14	7	25	0.00838	3.92331	S	14	8	27	0.0074	3.86944	S	18	9	42	0.01815	4.25877	S	15	7	27	0.0103	4.01273	S	19	9	45	0.00767	3.88452
24131	Ldb3	LIM domain binding 3	10090								-0.013	0.98	0.989	0.679	0.216	0.853	-0.692273	0.207948	0.818889	S	7	7	17	0.01464	4.16547	S	13	13	31	0.02573	4.41037	S	11	11	31	0.02834	4.45234	S	13	13	34	0.04316	4.63505	S	10	10	32	0.01611	4.20715
12462	Cct3	chaperonin containing Tcp1, subunit 3 (gamma)	10090							PM	1.409	0.267	0.851	-0.201	0.869	0.992	1.61029	0.20951	0.818889						0.00342	S	2	2	2	0.00039	2.5867						0.00342	S	1	1	1	0.00028	2.43996	S	2	2	2	0.00062	2.79039
233870	Tufm	Tu translation elongation factor, mitochondrial	10090			Matrix					-0.34	0.429	0.913	0.213	0.617	0.962	-0.553356	0.212028	0.818889	S	19	19	47	0.03135	4.49621	S	19	19	45	0.02535	4.40404	S	22	22	69	0.04844	4.68525	S	22	22	65	0.0407	4.60958	S	19	19	59	0.02244	4.35103
102633458	Gm11100	predicted gene 11100	10090								0.084	0.914	0.989	1.107	0.181	0.853	-1.0227	0.213211	0.818889	S	1	1	7	0.01003	4.00118	S	1	1	10	0.00421	3.62409	S	1	1	8	0.00881	3.94479	S	1	1	8	0.02167	4.3359	S	1	1	5	0.00282	3.44993
19035	Ppib	peptidylprolyl isomerase B	10090	NUCLEUS	ENDORETICULUM						-0.294	0.401	0.899	0.153	0.657	0.962	-0.44638	0.213229	0.818889	S	17	17	195	2.80683	6.44822	S	18	18	170	1.60498	6.20547	S	18	18	258	3.51475	6.54589	S	18	18	179	2.07397	6.3168	S	18	18	193	1.99784	6.30056
56012	Pgam2	phosphoglycerate mutase 2	10090	NUCLEUS							0.484	0.521	0.953	1.454	0.077	0.853	-0.970422	0.213973	0.818889	S	2	1	3	0.00314	3.49743	S	3	2	7	0.00547	3.73835	S	2	1	6	0.00399	3.60049	S	4	3	14	0.0164	4.21472	R	2	1	4	0.00273	3.43607
66724	Tab3	TGF-beta activated kinase 1/MAP3K7 binding protein 3	10090							UBI-UBD, PM	-1.24	0.389	0.894	0.592	0.676	0.964	-1.83208	0.214736	0.818889						0.00342	R	1	1	1	7e-05	1.82881	S	4	4	6	0.00059	2.77044						0.00342	S	1	1	2	0.00021	2.33088
170791	Rbm39	RNA binding motif protein 39	10090							SPL	-0.675	0.349	0.893	0.238	0.735	0.98	-0.913175	0.214981	0.818889	S	3	3	3	0.0008	2.90149	S	3	3	5	0.00085	2.93132	S	3	3	6	0.00158	3.19972	S	5	5	7	0.00119	3.0772	S	3	3	8	0.00058	2.76179
326618	Tpm4	tropomyosin 4	10090								-1.493	0.264	0.849	0.179	0.89	0.992	-1.67154	0.215107	0.818889	S	7	3	51	0.00298	3.47391	S	11	6	42	0.00427	3.62994	S	11	6	34	0.00676	3.83026	S	10	7	39	0.0076	3.88055	S	3	1	9	0.00016	2.21012
232440	H2afj	H2A histone family, member J	10090								-0.092	0.952	0.989	-2.058	0.197	0.853	1.96649	0.216007	0.818889	S	4	0	8	0.00485	3.68568	S	5	0	15	0.00882	3.94548	S	9	0	53	0.05301	4.7244	S	7	0	70	0.07686	4.88573	S	3	0	5	0.0012	3.07805
319162	Hist3h2a	histone cluster 3, H2a	10090							HIST	-0.092	0.952	0.989	-2.058	0.197	0.853	1.96649	0.216007	0.818889	S	4	0	8	0.00485	3.68568	S	5	0	15	0.00882	3.94548	S	9	0	53	0.05301	4.7244	S	7	0	70	0.07686	4.88573	S	3	0	5	0.0012	3.07805
319164	Hist1h2ac	histone cluster 1, H2ac	10090	NUCLEUS						HIST	-0.092	0.952	0.989	-2.058	0.197	0.853	1.96649	0.216007	0.818889	S	4	0	8	0.00485	3.68568	S	5	0	15	0.00882	3.94548	S	9	0	53	0.05301	4.7244	S	7	0	70	0.07686	4.88573	S	3	0	5	0.0012	3.07805
319165	Hist1h2ad	histone cluster 1, H2ad	10090	NUCLEUS						HIST	-0.092	0.952	0.989	-2.058	0.197	0.853	1.96649	0.216007	0.818889	S	4	0	8	0.00485	3.68568	S	5	0	15	0.00882	3.94548	S	9	0	53	0.05301	4.7244	S	7	0	70	0.07686	4.88573	S	3	0	5	0.0012	3.07805
319166	Hist1h2ae	histone cluster 1, H2ae	10090	NUCLEUS						HIST	-0.092	0.952	0.989	-2.058	0.197	0.853	1.96649	0.216007	0.818889	S	4	0	8	0.00485	3.68568	S	5	0	15	0.00882	3.94548	S	9	0	53	0.05301	4.7244	S	7	0	70	0.07686	4.88573	S	3	0	5	0.0012	3.07805
319167	Hist1h2ag	histone cluster 1, H2ag	10090	NUCLEUS						HIST	-0.092	0.952	0.989	-2.058	0.197	0.853	1.96649	0.216007	0.818889	S	4	0	8	0.00485	3.68568	S	5	0	15	0.00882	3.94548	S	9	0	53	0.05301	4.7244	S	7	0	70	0.07686	4.88573	S	3	0	5	0.0012	3.07805
319168	Hist1h2ah	histone cluster 1, H2ah	10090							HIST	-0.092	0.952	0.989	-2.058	0.197	0.853	1.96649	0.216007	0.818889	S	4	0	8	0.00485	3.68568	S	5	0	15	0.00882	3.94548	S	9	0	53	0.05301	4.7244	S	7	0	70	0.07686	4.88573	S	3	0	5	0.0012	3.07805
319169	Hist1h2ak	histone cluster 1, H2ak	10090	NUCLEUS						HIST	-0.092	0.952	0.989	-2.058	0.197	0.853	1.96649	0.216007	0.818889	S	4	0	8	0.00485	3.68568	S	5	0	15	0.00882	3.94548	S	9	0	53	0.05301	4.7244	S	7	0	70	0.07686	4.88573	S	3	0	5	0.0012	3.07805
319170	Hist1h2an	histone cluster 1, H2an	10090	NUCLEUS						HIST	-0.092	0.952	0.989	-2.058	0.197	0.853	1.96649	0.216007	0.818889	S	4	0	8	0.00485	3.68568	S	5	0	15	0.00882	3.94548	S	9	0	53	0.05301	4.7244	S	7	0	70	0.07686	4.88573	S	3	0	5	0.0012	3.07805
319171	Hist1h2ap	histone cluster 1, H2ap	10090							HIST	-0.092	0.952	0.989	-2.058	0.197	0.853	1.96649	0.216007	0.818889	S	4	0	8	0.00485	3.68568	S	5	0	15	0.00882	3.94548	S	9	0	53	0.05301	4.7244	S	7	0	70	0.07686	4.88573	S	3	0	5	0.0012	3.07805
319172	Hist1h2ab	histone cluster 1, H2ab	10090	NUCLEUS						HIST	-0.092	0.952	0.989	-2.058	0.197	0.853	1.96649	0.216007	0.818889	S	4	0	8	0.00485	3.68568	S	5	0	15	0.00882	3.94548	S	9	0	53	0.05301	4.7244	S	7	0	70	0.07686	4.88573	S	3	0	5	0.0012	3.07805
319173	Hist1h2af	histone cluster 1, H2af	10090							HIST	-0.092	0.952	0.989	-2.058	0.197	0.853	1.96649	0.216007	0.818889	S	4	0	8	0.00485	3.68568	S	5	0	15	0.00882	3.94548	S	9	0	53	0.05301	4.7244	S	7	0	70	0.07686	4.88573	S	3	0	5	0.0012	3.07805
319191	Hist1h2ai	histone cluster 1, H2ai	10090	NUCLEUS						HIST	-0.092	0.952	0.989	-2.058	0.197	0.853	1.96649	0.216007	0.818889	S	4	0	8	0.00485	3.68568	S	5	0	15	0.00882	3.94548	S	9	0	53	0.05301	4.7244	S	7	0	70	0.07686	4.88573	S	3	0	5	0.0012	3.07805
665433	Hist1h2ao	histone cluster 1, H2ao	10090	NUCLEUS						HIST	-0.092	0.952	0.989	-2.058	0.197	0.853	1.96649	0.216007	0.818889	S	4	0	8	0.00485	3.68568	S	5	0	15	0.00882	3.94548	S	9	0	53	0.05301	4.7244	S	7	0	70	0.07686	4.88573	S	3	0	5	0.0012	3.07805
233073	U2af1l4	U2 small nuclear RNA auxiliary factor 1-like 4	10090							TC RNA	-0.343	0.689	0.989	0.755	0.386	0.857	-1.09763	0.218334	0.818889	S	1	0	1	0.00053	2.72319	S	1	0	1	0.00092	2.96584	S	1	0	1	0.00109	3.0371	S	1	0	1	0.00184	3.26489	S	1	0	1	0.00052	2.71377
108121	U2af1	U2 small nuclear ribonucleoprotein auxiliary factor (U2AF) 1	10090							TC RNA	-0.343	0.69	0.989	0.755	0.388	0.857	-1.09763	0.220159	0.818889	S	1	0	1	0.00051	2.70895	S	1	0	1	0.00089	2.9516	S	1	0	1	0.00105	3.02286	S	1	0	1	0.00178	3.25065	S	1	0	1	0.0005	2.69953
22151	Tubb2a	tubulin, beta 2A class IIA	10090	BOTH							0.296	0.568	0.984	0.956	0.09	0.853	-0.659532	0.220666	0.818889	S	10	0	34	0.01946	4.28916	S	10	0	33	0.01718	4.23497	S	9	0	28	0.01562	4.19357	S	11	0	46	0.03531	4.54791	S	10	0	35	0.01661	4.22034
76709	Arpc2	actin related protein 2/3 complex, subunit 2	10090	NUCLEUS							-0.85	0.298	0.877	0.162	0.838	0.99	-1.01137	0.220939	0.818889	S	6	6	10	0.00396	3.59762	S	5	5	13	0.00461	3.66355	S	8	8	23	0.01891	4.2766	S	6	6	15	0.0078	3.89202	S	5	5	9	0.00184	3.26378
13666	Eif2ak3	eukaryotic translation initiation factor 2 alpha kinase 3	10090	CYTOPLASM	ENDORETICULUM					KI-P-Other-PEK-PEK	-0.473	0.407	0.907	0.244	0.665	0.964	-0.716623	0.221155	0.818889	S	18	18	40	0.00993	3.99686	S	18	18	34	0.00697	3.84325	S	21	21	47	0.01382	4.14053	S	15	15	37	0.00877	3.94321	S	18	18	36	0.00525	3.72026
17706	ATP8	ATP synthase F0 subunit 8	10090								-2.075	0.364	0.893	0.771	0.73	0.98	-2.84601	0.22343	0.818889	S	2	2	2	0.01427	4.15446	S	1	1	1	0.01655	4.21878	R	1	1	1	0.01145	4.05863	S	2	2	3	0.04398	4.64323						0.00342
12558	Cdh2	cadherin 2	10090	CYTOPLASM			Cell Membrane			PM	-0.062	0.979	0.989	2.904	0.233	0.853	-2.96533	0.22433	0.818889						0.00342	R	1	1	2	0.00012	2.06977						0.00342	S	5	4	5	0.00052	2.71632	A	1	1	1	0	0.00342
17755	Map1b	microtubule-associated protein 1B	10090							PM	-0.291	0.621	0.989	0.45	0.45	0.876	-0.741021	0.226444	0.818889	S	23	23	44	0.00315	3.49799	S	26	25	38	0.0022	3.3416	S	37	36	85	0.00681	3.83297	S	32	31	55	0.00391	3.59171	S	36	35	65	0.00268	3.42737
12929	Crkl	v-crk sarcoma virus CT10 oncogene homolog (avian)-like	10090								0.482	0.484	0.937	1.34	0.074	0.853	-0.858526	0.226659	0.818889	S	2	2	2	0.00144	3.15741	S	2	2	2	0.00145	3.16279	S	5	5	9	0.00541	3.73342	S	5	5	5	0.00474	3.67563	S	4	4	6	0.0029	3.46221
18074	Nid2	nidogen 2	10090					CORE	SECRETED		0.7	0.816	0.989	4.491	0.16	0.853	-3.79099	0.227575	0.818889	A	1	1	2	0.00493	3.69289	A	1	1	2	0.0053	3.72465	R	1	1	1	0	0.00342	S	8	8	14	0.00665	3.82305	S	3	3	5	0.00018	2.25588
14200	Fhl2	four and a half LIM domains 2	10090	NUCLEUS						TC	1.876	0.185	0.787	3.558	0.024	0.853	-1.68273	0.229383	0.818889						0.00342						0.00342	S	1	1	1	0.0002	2.2984	S	1	1	1	8e-05	1.87724	S	1	1	4	0.00025	2.39739
17448	Mdh2	malate dehydrogenase 2, NAD (mitochondrial)	10090	NUCLEUS		Matrix				PM	-0.187	0.782	0.989	0.657	0.344	0.853	-0.844156	0.231434	0.818889	S	15	15	58	0.05991	4.77753	S	19	19	95	0.10411	5.01749	S	17	17	84	0.06938	4.84126	S	20	20	132	0.21007	5.32236	S	19	19	86	0.04375	4.64096
11465	Actg1	actin, gamma, cytoplasmic 1	10090	NUCLEUS							-0.851	0.853	0.989	-6.591	0.176	0.853	5.74053	0.232232	0.818889	S	40	2	1562	1.11495	6.04725	S	37	1	1016	1.11949	6.04902	S	35	1	1043	2.22228	6.3468	S	37	1	741	1.05403	6.02285	S	29	1	549	0.64284	5.8081
56378	Arpc3	actin related protein 2/3 complex, subunit 3	10090	NUCLEUS							0.282	0.893	0.989	2.904	0.19	0.853	-2.62217	0.232592	0.818889						0.00342						0.00342	S	4	4	5	0.00639	3.80524						0.00342						0.00342
15107	Hadh	hydroxyacyl-Coenzyme A dehydrogenase	10090	CYTOPLASM		Matrix					-0.035	0.964	0.989	0.952	0.249	0.853	-0.987752	0.232893	0.818889	S	2	2	2	0.00427	3.63076	S	5	5	8	0.00441	3.64432	S	2	2	3	0.00326	3.51332	S	9	9	13	0.0139	4.14299	S	4	4	4	0.00231	3.36336
20102	Rps4x	ribosomal protein S4, X-linked	10090	NUCLEUS						RIBO	-3.484	0.141	0.741	-0.728	0.743	0.98	-2.75577	0.233007	0.818889	S	5	5	7	0.0017	3.22934	S	5	5	7	0.00276	3.44104	S	2	2	2	0.00045	2.65295	S	3	3	7	0.00216	3.33524						0.00342
13001	Csnk2b	casein kinase 2, beta polypeptide	10090	BOTH						KI-P	-0.227	0.757	0.989	0.684	0.362	0.854	-0.911275	0.233265	0.818889	S	1	1	1	0.00147	3.16712	S	1	1	1	0.00147	3.16765	S	1	1	1	0.00109	3.0385	S	2	2	2	0.00058	2.7651	S	1	1	1	0.00113	3.05292
108155	Ogt	O-linked N-acetylglucosamine (GlcNAc) transferase (UDP-N-acetylglucosamine:polypeptide-N-acetylglucosaminyl transferase)	10090	NUCLEUS			Cell Membrane				0.457	0.69	0.989	1.876	0.126	0.853	-1.41887	0.233367	0.818889						0.00342	R	2	2	2	3e-05	1.44875						0.00342	R	2	2	2	8e-05	1.92224	S	3	3	3	0.0001	2.00633
19324	Rab1	RAB1, member RAS oncogene family	10090		GOLGI						1.535	0.213	0.803	0.078	0.947	0.995	1.45714	0.235153	0.818889	S	1	0	1	8e-05	1.90834	S	1	0	1	0.00014	2.15721	R	1	1	1	0.00013	2.11537	R	1	0	1	0.00024	2.37279	S	1	0	1	0.00011	2.05626
22330	Vcl	vinculin	10090				Cell Membrane			PM	-0.265	0.725	0.989	0.666	0.386	0.857	-0.930566	0.235329	0.818889	S	16	16	20	0.00183	3.263	S	17	17	21	0.00203	3.30751	S	17	17	28	0.00414	3.61738	S	26	26	39	0.00505	3.70371	S	13	13	20	0.00092	2.96594
23789	Coro1b	coronin, actin binding protein 1B	10090	CYTOPLASM							-6.888	0.046	0.537	-3.125	0.319	0.853	-3.76361	0.235962	0.818889	S	1	1	2	0.00077	2.889	S	2	2	2	0.00062	2.79155	S	3	3	6	0.00473	3.67493	A	1	1	1	0	0.00342						0.00342
110308	Krt5	keratin 5	10090	BOTH							-1.162	0.012	0.371	-0.696	0.092	0.853	-0.465747	0.237051	0.818889	S	21	11	86	0.14903	5.17327	S	25	14	131	0.14674	5.16656	S	21	11	95	0.15716	5.19634	S	18	8	67	0.11348	5.05494	S	21	9	67	0.05999	4.77811
16687	Krt6a	keratin 6A	10090								-0.699	0.838	0.989	-4.915	0.175	0.853	4.21612	0.237753	0.818889	S	13	2	48	0.00905	3.95671	S	23	4	110	0.05697	4.75567	S	14	1	56	0.03799	4.57963	S	9	0	36	0.1109	5.04493	S	17	3	45	0.01662	4.22064
73710	Tubb2b	tubulin, beta 2B class IIB	10090	BOTH							0.296	0.929	0.989	-3.816	0.272	0.853	4.11196	0.239053	0.818889	S	10	0	34	0.01946	4.28916	S	10	0	33	0.01718	4.23497	S	9	0	28	0.01562	4.19357	S	11	0	46	0.03531	4.54791	S	10	0	35	0.01661	4.22034
11749	Anxa6	annexin A6	10090					ASSOCIATED			-0.447	0.639	0.989	0.717	0.457	0.883	-1.16409	0.239229	0.818889	S	7	7	11	0.00094	2.97422	S	16	15	27	0.0041	3.61278	S	10	10	20	0.00285	3.45536	S	17	16	39	0.00624	3.7951	S	6	6	9	0.00069	2.84093
20084	Rps18	ribosomal protein S18	10090	NUCLEUS							0.166	0.94	0.989	-2.558	0.268	0.853	2.72371	0.240605	0.818889						0.00342	S	2	2	3	0.00109	3.03677	S	1	1	1	0.00041	2.61001	S	2	2	3	0.0025	3.398	S	1	1	1	0.00031	2.48669
15530	Hspg2	perlecan (heparan sulfate proteoglycan 2)	10090					CORE	SECRETED		3.773	0.039	0.537	1.829	0.268	0.853	1.94429	0.24152	0.818889	S	1	1	2	2e-05	1.25097	S	1	1	1	1e-05	1.08042	S	3	3	5	5e-05	1.68132	S	22	22	38	0.0018	3.25641	S	6	6	11	7e-05	1.86372
56309	Mycbp	c-myc binding protein	10090	BOTH						TC	-0.513	0.164	0.757	-0.09	0.796	0.986	-0.423189	0.242204	0.818889	S	7	7	17	0.14811	5.1706	S	7	7	24	0.11906	5.07576	S	7	7	20	0.18346	5.26355	S	6	6	18	0.08436	4.92614	S	7	7	22	0.1378	5.13924
67922	Fam32a	family with sequence similarity 32, member A	10090	NUCLEUS							-0.075	0.874	0.989	0.496	0.305	0.853	-0.570659	0.242929	0.818889	S	2	2	2	0.01529	4.18429	S	3	3	5	0.01511	4.17916	S	3	3	10	0.03438	4.53633	S	2	2	5	0.01361	4.13398	S	4	4	6	0.02197	4.3418
20104	Rps6	ribosomal protein S6	10090	NUCLEUS	ENDORETICULUM						-1.103	0.201	0.799	-0.106	0.897	0.992	-0.996333	0.244048	0.818889	S	4	0	8	0.00583	3.76576	S	3	0	5	0.00413	3.61628	S	4	0	7	0.00664	3.822	S	5	0	10	0.00792	3.89878	S	1	0	2	0.00078	2.8898
105244208	LOC105244208	40S ribosomal protein S6	10090								-1.103	0.201	0.799	-0.106	0.897	0.992	-0.996333	0.244048	0.818889	S	4	0	8	0.00583	3.76576	S	3	0	5	0.00413	3.61628	S	4	0	7	0.00664	3.822	S	5	0	10	0.00792	3.89878	S	1	0	2	0.00078	2.8898
20719	Serpinb6a	serine (or cysteine) peptidase inhibitor, clade B, member 6a	10090	BOTH				ASSOCIATED			-0.46	0.352	0.893	0.124	0.796	0.986	-0.584284	0.244198	0.818889	S	8	7	14	0.00767	3.88465	S	9	8	20	0.00723	3.85941	S	10	9	24	0.01082	4.03438	S	13	12	24	0.00825	3.91645	S	9	8	21	0.00631	3.79986
11532	Adh5	alcohol dehydrogenase 5 (class III), chi polypeptide	10090								-0.367	0.8	0.989	1.387	0.351	0.853	-1.75441	0.244978	0.818889						0.00342	R	1	0	1	0.00019	2.26962	R	1	1	2	0.0002	2.29186	R	4	3	5	0.00132	3.12154						0.00342
11837	Rplp0	ribosomal protein, large, P0	10090	BOTH	ENDORETICULUM						-0.524	0.375	0.893	0.175	0.762	0.98	-0.699314	0.245251	0.818889	S	7	7	21	0.02212	4.34476	S	9	9	24	0.02614	4.41726	S	8	8	24	0.02163	4.33514	S	10	10	24	0.0359	4.55508	S	7	7	18	0.00874	3.94142
19043	Ppm1b	protein phosphatase 1B, magnesium dependent, beta isoform	10090	NUCLEUS							-0.829	0.295	0.877	0.096	0.9	0.992	-0.925175	0.245904	0.818889	S	26	21	195	0.28398	5.45328	S	28	23	210	0.22737	5.35673	S	21	16	168	0.18385	5.26446	S	28	23	222	0.28196	5.45019	S	18	14	101	0.04615	4.66416
12215	Bsg	basigin	10090				Cell Membrane			PM	0.046	0.982	0.989	2.511	0.238	0.853	-2.46502	0.246087	0.818889	A	1	1	1	0.00019	2.27543	S	2	2	2	0.00038	2.57742						0.00342	S	3	3	5	0.00076	2.8817	S	1	1	1	0.0001	2.0101
69654	Dctn2	dynactin 2	10090	CYTOPLASM							-2.885	0.194	0.799	-0.344	0.87	0.992	-2.54031	0.247685	0.818889	S	1	1	1	0.00021	2.31604						0.00342	S	3	3	5	0.00169	3.22752						0.00342						0.00342
268373	Ppia	peptidylprolyl isomerase A	10090	NUCLEUS					SECRETED		0.025	0.973	0.989	0.929	0.236	0.853	-0.903317	0.248032	0.818889	S	4	4	9	0.0071	3.85137	S	3	3	9	0.00979	3.99093	S	3	3	7	0.00617	3.79024	S	4	4	17	0.02276	4.35712	S	3	3	4	0.0035	3.544
338467	Morc3	microrchidia 3	10090								-0.603	0.25	0.841	0.003	0.996	1	-0.606298	0.248277	0.818889	S	21	21	35	0.00629	3.79841	S	22	22	35	0.00739	3.86854	S	23	23	54	0.01092	4.03821	S	22	22	38	0.00563	3.75089	S	28	28	55	0.00703	3.8472
16681	Krt2	keratin 2	10090								-1.239	0.004	0.232	-0.85	0.026	0.853	-0.389731	0.248548	0.818889	S	10	7	82	0.08501	4.92947	S	12	9	94	0.09165	4.96213	S	11	9	85	0.08896	4.94921	S	10	7	66	0.0504	4.70242	S	10	7	61	0.03428	4.53503
14865	Gstm4	glutathione S-transferase, mu 4	10090	CYTOPLASM						GST	0.61	0.779	0.989	3.216	0.163	0.853	-2.60608	0.248898	0.818889						0.00342	A	1	0	1	0	0.00342	S	1	0	1	0.0002	2.30319	A	1	0	2	0	0.00342	A	1	0	1	0.00011	2.0494
14030	Ewsr1	Ewing sarcoma breakpoint region 1	10090							RNA, PM	-0.717	0.245	0.839	-0.006	0.991	0.999	-0.710367	0.248909	0.818889	S	1	1	2	0.00093	2.9702	S	1	1	2	0.00093	2.96821	S	1	1	3	0.00147	3.16805	S	1	1	2	0.00062	2.79334	S	3	3	5	0.00073	2.8616
19877	Rock1	Rho-associated coiled-coil containing protein kinase 1	10090				Cell Membrane			KI-P-AGC-DMPK-ROCK	-1.502	0.458	0.933	0.886	0.658	0.962	-2.38845	0.249422	0.818889	S	2	2	2	6e-05	1.78418	A	1	1	1	5e-05	1.68995	A	2	2	2	0.00028	2.44482	A	1	1	1	0.00016	2.2136	S	4	4	4	0.00018	2.24879
14863	Gstm2	glutathione S-transferase, mu 2	10090	CYTOPLASM						GST, PM	0.757	0.719	0.989	3.27	0.144	0.853	-2.51271	0.249462	0.818889						0.00342	A	1	0	1	0	0.00342	S	1	0	1	0.00017	2.21887	A	1	0	2	0	0.00342	A	1	0	1	9e-05	1.96508
21952	Tnni1	troponin I, skeletal, slow 1	10090								-5.331	0.051	0.537	-2.441	0.325	0.853	-2.88978	0.249689	0.818889	S	7	7	25	0.14232	5.15327	S	6	6	13	0.0343	4.53526	S	2	2	5	0.00658	3.81851	S	2	2	6	0.00979	3.99075						0.00342
15516	Hsp90ab1	heat shock protein 90 alpha (cytosolic), class B member 1	10090	BOTH							-0.288	0.573	0.986	0.318	0.535	0.926	-0.606197	0.25034	0.818889	S	19	12	47	0.01709	4.23262	S	20	12	63	0.02289	4.35962	S	19	11	54	0.02028	4.30701	S	27	18	87	0.03226	4.50865	S	24	16	61	0.01285	4.10888
14866	Gstm5	glutathione S-transferase, mu 5	10090	BOTH						GST	0.981	0.647	0.989	3.523	0.124	0.853	-2.54186	0.25128	0.818889						0.00342	A	1	0	1	0	0.00342	S	1	0	1	0.00018	2.2452	A	1	0	2	0	0.00342	A	1	0	1	0.0001	1.99141
13885	Esd	esterase D/formylglutathione hydrolase	10090								0.8	0.773	0.989	4.11	0.163	0.853	-3.30932	0.251372	0.818889	A	1	1	1	0.00057	2.75798						0.00342	S	1	1	1	0	0.00342	S	1	1	2	0.0014	3.14573	R	1	1	1	0.00031	2.48445
11991	Hnrnpd	heterogeneous nuclear ribonucleoprotein D	10090	NUCLEUS						TC RNA	4.303	0.226	0.809	0.249	0.941	0.995	4.05402	0.251461	0.818889						0.00342	A	1	1	1	0.00125	3.09779						0.00342	S	3	2	5	0.00435	3.63862	S	1	1	2	0.00101	3.00311
19046	Ppp1cb	protein phosphatase 1, catalytic subunit, beta isoform	10090	BOTH						TC	-1.169	0.062	0.608	-0.499	0.386	0.857	-0.670851	0.251587	0.818889	S	3	2	13	0.004	3.60244	S	3	2	7	0.00288	3.45952	S	4	3	14	0.00672	3.82716	S	3	2	10	0.00266	3.42413	S	3	2	8	0.00167	3.22153
69386	Hist1h4h	histone cluster 1, H4h	10090	NUCLEUS						HIST	-0.217	0.896	0.989	-2.209	0.208	0.853	1.99184	0.2516	0.818889	S	8	0	24	0.01207	4.08188	S	9	0	38	0.02105	4.32322	S	14	0	93	0.14549	5.16284	S	13	0	130	0.2109	5.32409	S	6	0	11	0.00207	3.31577
97122	Hist2h4	histone cluster 2, H4	10090	NUCLEUS						HIST	-0.217	0.896	0.989	-2.209	0.208	0.853	1.99184	0.2516	0.818889	S	8	0	24	0.01207	4.08188	S	9	0	38	0.02105	4.32322	S	14	0	93	0.14549	5.16284	S	13	0	130	0.2109	5.32409	S	6	0	11	0.00207	3.31577
319155	Hist1h4c	histone cluster 1, H4c	10090	NUCLEUS						HIST	-0.217	0.896	0.989	-2.209	0.208	0.853	1.99184	0.2516	0.818889	S	8	0	24	0.01207	4.08188	S	9	0	38	0.02105	4.32322	S	14	0	93	0.14549	5.16284	S	13	0	130	0.2109	5.32409	S	6	0	11	0.00207	3.31577
319156	Hist1h4d	histone cluster 1, H4d	10090	NUCLEUS						HIST	-0.217	0.896	0.989	-2.209	0.208	0.853	1.99184	0.2516	0.818889	S	8	0	24	0.01207	4.08188	S	9	0	38	0.02105	4.32322	S	14	0	93	0.14549	5.16284	S	13	0	130	0.2109	5.32409	S	6	0	11	0.00207	3.31577
319157	Hist1h4f	histone cluster 1, H4f	10090	NUCLEUS						HIST	-0.217	0.896	0.989	-2.209	0.208	0.853	1.99184	0.2516	0.818889	S	8	0	24	0.01207	4.08188	S	9	0	38	0.02105	4.32322	S	14	0	93	0.14549	5.16284	S	13	0	130	0.2109	5.32409	S	6	0	11	0.00207	3.31577
319158	Hist1h4i	histone cluster 1, H4i	10090	NUCLEUS						HIST	-0.217	0.896	0.989	-2.209	0.208	0.853	1.99184	0.2516	0.818889	S	8	0	24	0.01207	4.08188	S	9	0	38	0.02105	4.32322	S	14	0	93	0.14549	5.16284	S	13	0	130	0.2109	5.32409	S	6	0	11	0.00207	3.31577
319159	Hist1h4j	histone cluster 1, H4j	10090	NUCLEUS						HIST	-0.217	0.896	0.989	-2.209	0.208	0.853	1.99184	0.2516	0.818889	S	8	0	24	0.01207	4.08188	S	9	0	38	0.02105	4.32322	S	14	0	93	0.14549	5.16284	S	13	0	130	0.2109	5.32409	S	6	0	11	0.00207	3.31577
319160	Hist1h4k	histone cluster 1, H4k	10090	NUCLEUS						HIST	-0.217	0.896	0.989	-2.209	0.208	0.853	1.99184	0.2516	0.818889	S	8	0	24	0.01207	4.08188	S	9	0	38	0.02105	4.32322	S	14	0	93	0.14549	5.16284	S	13	0	130	0.2109	5.32409	S	6	0	11	0.00207	3.31577
319161	Hist1h4n	histone cluster 1, H4n	10090	NUCLEUS						HIST	-0.217	0.896	0.989	-2.209	0.208	0.853	1.99184	0.2516	0.818889	S	8	0	24	0.01207	4.08188	S	9	0	38	0.02105	4.32322	S	14	0	93	0.14549	5.16284	S	13	0	130	0.2109	5.32409	S	6	0	11	0.00207	3.31577
320332	Hist4h4	histone cluster 4, H4	10090	NUCLEUS						HIST	-0.217	0.896	0.989	-2.209	0.208	0.853	1.99184	0.2516	0.818889	S	8	0	24	0.01207	4.08188	S	9	0	38	0.02105	4.32322	S	14	0	93	0.14549	5.16284	S	13	0	130	0.2109	5.32409	S	6	0	11	0.00207	3.31577
326619	Hist1h4a	histone cluster 1, H4a	10090	NUCLEUS						HIST	-0.217	0.896	0.989	-2.209	0.208	0.853	1.99184	0.2516	0.818889	S	8	0	24	0.01207	4.08188	S	9	0	38	0.02105	4.32322	S	14	0	93	0.14549	5.16284	S	13	0	130	0.2109	5.32409	S	6	0	11	0.00207	3.31577
326620	Hist1h4b	histone cluster 1, H4b	10090	NUCLEUS						HIST	-0.217	0.896	0.989	-2.209	0.208	0.853	1.99184	0.2516	0.818889	S	8	0	24	0.01207	4.08188	S	9	0	38	0.02105	4.32322	S	14	0	93	0.14549	5.16284	S	13	0	130	0.2109	5.32409	S	6	0	11	0.00207	3.31577
100041230	Hist1h4m	histone cluster 1, H4m	10090	NUCLEUS						HIST	-0.217	0.896	0.989	-2.209	0.208	0.853	1.99184	0.2516	0.818889	S	8	0	24	0.01207	4.08188	S	9	0	38	0.02105	4.32322	S	14	0	93	0.14549	5.16284	S	13	0	130	0.2109	5.32409	S	6	0	11	0.00207	3.31577
69077	Psmd11	proteasome (prosome, macropain) 26S subunit, non-ATPase, 11	10090	NUCLEUS						UBI-PRO	1.296	0.363	0.893	2.955	0.058	0.853	-1.65864	0.251815	0.818889	S	2	2	2	0.00019	2.27485						0.00342	S	1	1	1	0.00017	2.23328	S	3	3	3	0.00048	2.68401	S	3	3	3	0.00031	2.49399
16952	Anxa1	annexin A1	10090	BOTH			Cell Membrane	ASSOCIATED		PM	0.252	0.77	0.989	1.279	0.162	0.853	-1.02695	0.251829	0.818889	S	1	1	1	0.00031	2.48686	S	4	4	4	0.00135	3.13047	S	3	3	6	0.00134	3.12865	S	4	3	5	0.00221	3.34529	S	4	4	6	0.0009	2.9563
66616	Snx9	sorting nexin 9	10090	CYTOPLASM			Cell Membrane			PM	0.129	0.851	0.989	0.952	0.191	0.853	-0.822344	0.251992	0.818889	S	2	2	3	0.00072	2.85806	S	5	5	9	0.0017	3.22987	S	1	1	2	0.00057	2.75807	S	2	2	3	0.00082	2.91355	S	4	4	6	0.00082	2.91442
67089	Psmc6	proteasome (prosome, macropain) 26S subunit, ATPase, 6	10090	NUCLEUS						UBI-PRO	-0.955	0.251	0.841	-0.002	0.998	1	-0.953426	0.252104	0.818889	S	2	2	4	0.00073	2.8614	S	4	4	7	0.00102	3.0088	S	4	4	5	0.00113	3.05144	S	5	5	8	0.0013	3.11448	S	2	2	3	0.00029	2.46414
268449	Rpl23a	ribosomal protein L23A	10090							RIBO	-0.922	0.182	0.786	-0.145	0.825	0.99	-0.777395	0.25398	0.818889	S	5	5	8	0.03266	4.51402	S	5	5	7	0.02255	4.35322	S	8	8	16	0.07191	4.85677	S	5	5	11	0.03521	4.54668	S	4	4	6	0.00848	3.92815
68312	Gstm7	glutathione S-transferase, mu 7	10090	CYTOPLASM						GST	1.126	0.601	0.989	3.661	0.113	0.853	-2.53441	0.254043	0.818889						0.00342	A	1	0	1	0	0.00342	S	1	0	1	0.00017	2.23846	A	1	0	2	0	0.00342	A	1	0	1	0.0001	1.98467
21762	Psmd2	proteasome (prosome, macropain) 26S subunit, non-ATPase, 2	10090	NUCLEUS						UBI-PRO	-0.757	0.301	0.877	0.079	0.911	0.992	-0.835639	0.256307	0.818889	S	5	5	8	0.00077	2.88812	S	7	7	10	0.0007	2.84311	S	6	6	9	0.00085	2.93106	S	5	5	9	0.00055	2.73646	S	8	8	16	0.00068	2.83261
22139	Ttr	transthyretin	10090						SECRETED		0.045	0.942	0.989	0.771	0.231	0.853	-0.72582	0.256753	0.818889	S	4	4	8	0.0124	4.09335	S	2	2	3	0.00409	3.6115	S	3	3	5	0.00701	3.84579	S	4	4	7	0.01095	4.03929	S	3	3	6	0.00519	3.71496
245877	Map7d1	MAP7 domain containing 1	10090								-0.793	0.232	0.817	-0.044	0.944	0.995	-0.748788	0.257291	0.818889	S	5	5	6	0.00075	2.87238	S	6	6	8	0.00086	2.93623	S	5	5	6	0.00131	3.11645	S	4	4	5	0.00058	2.76352	S	4	4	5	0.00059	2.77367
12404	Cbln1	cerebellin 1 precursor protein	10090				Cell Membrane	ASSOCIATED	SECRETED		-1.603	0.114	0.72	-0.502	0.596	0.962	-1.10128	0.259138	0.818889	S	1	1	2	0.00105	3.0199	S	1	1	2	0.00041	2.61725	S	1	1	1	0.00029	2.46868	S	1	1	2	0.00031	2.48537	S	1	1	1	0.00012	2.06094
76938	Rbm17	RNA binding motif protein 17	10090							SPL	2.36	0.434	0.916	5.826	0.075	0.853	-3.4665	0.260204	0.818889	R	2	2	2	0.00064	2.80309						0.00342						0.00342	R	1	1	1	0.00057	2.7531						0.00342
212307	Mapre2	microtubule-associated protein, RP/EB family, member 2	10090								-0.107	0.933	0.989	1.39	0.295	0.853	-1.49731	0.26139	0.818889	R	1	1	1	0.0001	2.01686	S	1	1	4	0.00052	2.71724	S	1	1	3	0.00027	2.42325	S	2	2	4	0.00067	2.82915	S	3	2	5	0.0004	2.60126
20044	Rps14	ribosomal protein S14	10090								-1.052	0.817	0.989	4.253	0.362	0.854	-5.30511	0.261752	0.818889	R	1	1	2	0.00716	3.85479	S	4	4	5	0.01981	4.29681	A	1	1	1	0	0.00342	R	2	2	4	0.01119	4.04881						0.00342
72333	Palld	palladin, cytoskeletal associated protein	10090	NUCLEUS							-0.499	0.708	0.989	1.05	0.438	0.874	-1.54828	0.261986	0.818889	S	1	1	1	0.00011	2.03736	R	1	1	1	7e-05	1.84144	R	1	1	1	8e-05	1.88504	R	2	2	2	0.00021	2.31839						0.00342
208836	Fanci	Fanconi anemia, complementation group I	10090								-0.47	0.717	0.989	1.033	0.433	0.874	-1.50278	0.262931	0.818889	S	1	1	2	0.00028	2.4496	R	1	1	1	0.00025	2.39044						0.00342	S	1	1	2	0.00042	2.61833						0.00342
11739	Slc25a4	solute carrier family 25 (mitochondrial carrier, adenine nucleotide translocator), member 4	10090			MIM					-0.643	0.279	0.867	0.023	0.968	0.997	-0.666356	0.262983	0.818889	S	17	8	100	0.16615	5.22051	S	18	7	107	0.13168	5.11952	S	17	8	90	0.15493	5.19014	S	21	10	167	0.25576	5.40783	S	17	7	94	0.06622	4.82097
228026	Pdk1	pyruvate dehydrogenase kinase, isoenzyme 1	10090	NUCLEUS		Matrix				KI-P-Atypical-PDHK-PDHK, PM	-0.407	0.895	0.989	-3.999	0.217	0.853	3.59218	0.263506	0.818889	S	4	4	8	0.00132	3.12142	S	4	3	7	0.0009	2.95214	S	5	4	7	0.00134	3.12582	S	6	5	12	0.00214	3.33076	S	5	4	9	0.00065	2.8133
30926	Glrx3	glutaredoxin 3	10090	NUCLEUS							0.237	0.716	0.989	0.991	0.152	0.853	-0.754127	0.263549	0.818889	S	1	1	1	0.00097	2.9872	S	4	4	5	0.00143	3.15403	S	5	5	10	0.00356	3.55196	S	5	5	6	0.00309	3.48938	S	3	3	5	0.002	3.30125
286940	Flnb	filamin, beta	10090	BOTH						PM	-2.784	0.051	0.537	-1.321	0.311	0.853	-1.46308	0.264587	0.818889	S	10	7	10	0.00025	2.40635	S	7	6	9	0.00047	2.67113	S	14	12	16	0.00069	2.83998	S	10	7	12	0.00025	2.39809	S	1	1	1	1e-05	1.1036
224705	Vps52	vacuolar protein sorting 52 (yeast)	10090		GOLGI						-1.221	0.57	0.984	1.247	0.562	0.943	-2.46751	0.264705	0.818889	A	1	1	1	8e-05	1.91272						0.00342	S	1	1	2	0.00066	2.81661	S	1	1	1	0.00012	2.06915						0.00342
68040	Zfp593	zinc finger protein 593	10090	NUCLEUS						DBTF	-0.797	0.38	0.893	0.226	0.799	0.987	-1.02361	0.266355	0.818889	S	2	2	2	0.00432	3.63559	S	2	2	2	0.00577	3.76151	S	3	3	6	0.0187	4.27194	S	1	1	1	0.00186	3.26984	S	2	2	4	0.00405	3.60713
18521	Pcbp2	poly(rC) binding protein 2	10090	BOTH						RNA?	1.637	0.475	0.936	4.234	0.087	0.853	-2.59747	0.268153	0.818889	S	3	0	4	0.00064	2.80905	A	3	0	4	0	0.00342	S	3	1	6	0.00125	3.09706	A	2	1	4	0.00012	2.06944	S	3	1	3	0.00063	2.80105
67300	Cltc	clathrin, heavy polypeptide (Hc)	10090							PM	-0.848	0.172	0.766	-0.176	0.764	0.98	-0.672109	0.269374	0.818889	S	26	26	49	0.00512	3.70952	S	30	30	65	0.00644	3.80911	S	29	29	52	0.00599	3.77768	S	32	32	62	0.00677	3.8303	S	25	25	43	0.00262	3.41821
58875	Hibadh	3-hydroxyisobutyrate dehydrogenase	10090			Matrix					0.496	0.472	0.936	1.274	0.087	0.853	-0.778267	0.269736	0.818889	S	3	3	5	0.00124	3.09332	S	5	5	10	0.00338	3.52862	S	2	2	4	0.00146	3.16322	S	4	4	9	0.00566	3.75304	S	6	6	9	0.00171	3.23306
114641	Rpl31	ribosomal protein L31	10090								-0.201	0.633	0.989	0.278	0.511	0.924	-0.478283	0.269752	0.818889	S	5	1	10	0.06342	4.80221	S	4	1	10	0.02936	4.4677	S	5	1	11	0.07674	4.885	S	6	2	13	0.05201	4.71612	S	5	1	10	0.04319	4.63538
66043	Atp5d	ATP synthase, H+ transporting, mitochondrial F1 complex, delta subunit	10090			MIM					0.806	0.379	0.893	1.83	0.066	0.853	-1.0237	0.270464	0.818889	S	1	1	2	0.00669	3.82551	S	1	1	2	0.00654	3.8156	S	1	1	1	0.00765	3.88364	S	3	3	6	0.03538	4.5487	S	1	1	2	0.00729	3.8626
17912	Myo1b	myosin IB	10090	CYTOPLASM							-1.783	0.05	0.537	-0.863	0.299	0.853	-0.919588	0.270532	0.818889	S	27	22	73	0.01587	4.20065	S	17	12	36	0.00549	3.73977	S	23	19	55	0.01061	4.02573	S	23	18	49	0.00721	3.8581	S	12	9	20	0.00109	3.03851
12306	Anxa2	annexin A2	10090	BOTH				ASSOCIATED	SECRETED	PM	-0.1	0.886	0.989	0.693	0.333	0.853	-0.792545	0.27188	0.818889	S	10	10	18	0.00716	3.85461	S	11	11	23	0.0061	3.78551	S	9	9	21	0.01172	4.069	S	17	17	40	0.02058	4.3135	S	8	8	15	0.00452	3.65546
13627	Eef1a1	eukaryotic translation elongation factor 1 alpha 1	10090	BOTH							0.062	0.861	0.989	0.466	0.21	0.853	-0.404071	0.271951	0.818889	S	14	7	59	0.04417	4.64508	S	14	8	51	0.04893	4.68954	S	13	8	67	0.0517	4.71349	S	15	8	73	0.07562	4.87863	S	14	8	61	0.04276	4.63105
227095	Hibch	3-hydroxyisobutyryl-Coenzyme A hydrolase	10090			Matrix					-0.401	0.807	0.989	1.469	0.382	0.857	-1.86987	0.272207	0.818889	S	1	1	1	0.00012	2.06652	S	1	1	1	0.00012	2.08002	S	2	2	3	0.00021	2.31363	S	4	4	5	0.00108	3.03486						0.00342
16773	Lama2	laminin, alpha 2	10090					CORE	SECRETED		0.944	0.59	0.989	-1.035	0.556	0.942	1.97965	0.272833	0.818889						0.00342	S	2	2	2	1e-05	1.16838	S	2	2	3	3e-05	1.5304	S	11	11	16	0.00053	2.72812	S	1	1	1	1e-05	0.70429
52398	2021-09-11	septin 11	10090								1.198	0.561	0.979	-1.114	0.588	0.959	2.31186	0.274103	0.818889	S	1	0	1	8e-05	1.89726	S	1	0	2	0.00025	2.40424	R	1	0	1	8e-05	1.90386	S	2	1	3	0.00098	2.99305	S	1	0	1	0.0001	1.98481
11674	Aldoa	aldolase A, fructose-bisphosphate	10090	NUCLEUS							-0.091	0.882	0.989	0.601	0.338	0.853	-0.691411	0.274154	0.818889	S	10	2	29	0.02	4.30102	S	16	4	44	0.03584	4.55438	S	14	4	36	0.02649	4.42316	S	19	5	70	0.06095	4.78494	S	13	3	35	0.01587	4.20066
22388	Wdr1	WD repeat domain 1	10090								-1.73	0.02	0.49	-1.022	0.128	0.853	-0.708364	0.274312	0.818889	S	7	7	15	0.00758	3.87967	S	9	9	18	0.00661	3.81989	S	9	9	21	0.01314	4.11869	S	5	5	12	0.0048	3.68135	S	4	4	5	0.0014	3.14555
319322	Sf3b2	splicing factor 3b, subunit 2	10090	NUCLEUS						TC RNA	1.484	0.44	0.917	-0.656	0.729	0.98	2.14066	0.274478	0.818889						0.00342	S	3	3	4	0.00026	2.41242	S	4	4	5	0.00078	2.89005	S	3	3	3	0.00016	2.21744	S	11	11	17	0.00069	2.84047
15387	Hnrnpk	heterogeneous nuclear ribonucleoprotein K	10090	BOTH						TC RNA	-0.12	0.78	0.989	0.367	0.404	0.874	-0.486671	0.274828	0.818889	S	10	10	29	0.01918	4.28279	S	14	14	37	0.02282	4.35834	S	15	15	47	0.03755	4.57463	S	13	13	35	0.02662	4.42524	S	17	17	50	0.03	4.47708
18747	Prkaca	protein kinase, cAMP dependent, catalytic, alpha	10090	BOTH		MIM	Cell Membrane			KI-P-AGC-PKA, PM	-2.391	0.364	0.893	0.516	0.841	0.99	-2.9069	0.274943	0.818889	S	2	1	2	0.00066	2.82108	R	2	0	2	0.00047	2.67353	S	3	1	4	0.00108	3.03536	S	5	1	6	0.0025	3.39879	S	3	1	3	0.00079	2.89803
17708	COX1	cytochrome c oxidase subunit I	10090			MIM					-0.397	0.754	0.989	1.033	0.422	0.874	-1.43004	0.275018	0.818889	S	1	1	3	0.00151	3.17785	S	2	2	4	0.00219	3.34002	S	1	1	3	0.00082	2.91445	S	3	3	6	0.00716	3.85463	S	2	2	4	0.00104	3.0154
226982	Eif5b	eukaryotic translation initiation factor 5B	10090	BOTH						RIBO	1.713	0.359	0.893	-0.341	0.851	0.992	2.05396	0.276268	0.818889						0.00342	R	1	1	1	0.00013	2.10481	S	3	3	3	2e-05	1.25542	R	1	1	1	0.00016	2.21252	R	2	2	3	0.00013	2.12208
110842	Etfa	electron transferring flavoprotein, alpha polypeptide	10090			Matrix					-0.113	0.877	0.989	0.705	0.344	0.853	-0.817642	0.276733	0.818889	S	9	9	21	0.01446	4.16029	S	11	11	32	0.0287	4.4579	S	11	11	24	0.02142	4.33078	S	13	13	47	0.06315	4.80036	S	8	8	19	0.01192	4.07621
68184	Denr	density-regulated protein	10090								0.563	0.657	0.989	1.987	0.141	0.853	-1.4233	0.277138	0.818889						0.00342	S	2	2	3	0.00116	3.06394	S	1	1	1	0.00049	2.69033	S	1	1	3	0.00077	2.88713	S	1	1	2	0.00025	2.39582
13476	Reep5	receptor accessory protein 5	10090								2.772	0.355	0.893	-0.516	0.86	0.992	3.2876	0.277306	0.818889						0.00342	S	1	1	1	0.00167	3.22229						0.00342	S	2	2	3	0.00372	3.57036	S	2	2	2	0.00178	3.24923
192196	Luc7l2	LUC7-like 2 (S. cerevisiae)	10090								-0.696	0.311	0.882	0.054	0.936	0.995	-0.749658	0.277576	0.818889	S	2	2	3	0.00095	2.97942	S	1	1	2	0.00066	2.82158	S	4	2	6	0.00217	3.33735	S	2	2	4	0.00074	2.86757	S	2	2	3	0.00068	2.83492
66235	Eif1ax	eukaryotic translation initiation factor 1A, X-linked	10090							RIBO	-1.064	0.321	0.893	0.105	0.92	0.992	-1.16832	0.278231	0.818889	S	4	1	12	0.08316	4.91991	S	4	0	9	0.02428	4.38532	S	5	1	12	0.06877	4.83741	S	4	0	7	0.03585	4.55454	S	2	0	4	0.00586	3.7678
70382	Kctd2	potassium channel tetramerisation domain containing 2	10090	CYTOPLASM							-0.868	0.217	0.805	-0.116	0.863	0.992	-0.752102	0.278969	0.818889	S	3	3	13	0.01198	4.07845	S	3	3	15	0.01233	4.09096	S	3	3	18	0.01385	4.14136	S	5	5	20	0.01694	4.22886	S	3	3	13	0.0037	3.56869
19951	Rpl32	ribosomal protein L32	10090								1.374	0.626	0.989	4.512	0.134	0.853	-3.13836	0.28004	0.818889	S	2	0	3	0.00155	3.19146						0.00342						0.00342	S	2	0	2	0.00157	3.19583						0.00342
27050	Rps3	ribosomal protein S3	10090	BOTH	ENDORETICULUM					RIBO	-0.623	0.571	0.984	0.596	0.587	0.959	-1.21884	0.28006	0.818889	S	8	8	10	0.00588	3.7693	S	12	12	20	0.00976	3.98966	S	3	3	4	0.0018	3.25572	S	13	13	22	0.01089	4.03714	S	3	3	4	0.00088	2.94611
234072	Adprhl1	ADP-ribosylhydrolase like 1	10090								0.956	0.631	0.989	-1.252	0.531	0.926	2.20756	0.280823	0.818889	S	1	1	1	8e-05	1.88021						0.00342	R	1	1	1	5e-05	1.7315	S	3	3	3	0.00017	2.23155	R	2	2	2	1e-05	0.99842
20867	Stip1	stress-induced phosphoprotein 1	10090	NUCLEUS	GOLGI						-0.015	0.992	0.996	1.65	0.287	0.853	-1.66485	0.282876	0.818889						0.00342	R	1	1	1	0.0001	2.00076						0.00342	R	1	1	1	0.00027	2.43009	R	1	1	1	8e-05	1.92623
26961	Rpl8	ribosomal protein L8	10090								-0.554	0.559	0.979	0.49	0.604	0.962	-1.04414	0.283035	0.818889	S	6	6	8	0.01074	4.03121	S	5	5	8	0.00627	3.79747	S	4	4	7	0.00503	3.70199	S	5	5	9	0.01397	4.14534	S	3	3	3	0.00102	3.00664
13205	Ddx3x	DEAD/H (Asp-Glu-Ala-Asp/His) box polypeptide 3, X-linked	10090	BOTH							-0.69	0.167	0.757	-0.168	0.722	0.98	-0.52174	0.284438	0.818889	S	16	3	25	0.00544	3.73534	S	17	3	32	0.00538	3.73095	S	14	2	28	0.00845	3.92672	A	14	1	24	0.00465	3.66734	S	18	2	33	0.00373	3.57145
50709	Hist1h1e	histone cluster 1, H1e	10090							HIST HTH-W	-4.132	0.212	0.802	-0.65	0.837	0.99	-3.48231	0.286394	0.818889	S	5	2	10	0.00981	3.99171	S	5	2	11	0.00997	3.99853	S	6	2	19	0.02757	4.44038	S	6	2	22	0.03043	4.48326	A	2	0	3	0	0.00342
227197	Ndufs1	NADH dehydrogenase (ubiquinone) Fe-S protein 1	10090			MIM					0.175	0.816	0.989	1.007	0.204	0.853	-0.831773	0.286645	0.818889	S	9	9	11	0.0024	3.37938	S	12	12	21	0.00454	3.65676	S	7	7	13	0.00307	3.48691	S	14	14	30	0.01065	4.02745	S	9	9	14	0.00231	3.36326
68219	Nudt21	nudix (nucleoside diphosphate linked moiety X)-type motif 21	10090	BOTH							-0.27	0.479	0.936	0.144	0.702	0.973	-0.414802	0.286703	0.818889	S	7	7	11	0.04147	4.61773	S	8	8	14	0.02401	4.38048	S	8	8	20	0.03946	4.59611	S	8	8	12	0.02751	4.43942	S	7	7	16	0.03095	4.49064
20362	2021-09-08	septin 8	10090								-3.966	0.039	0.537	-5.81	0.007	0.516	1.84393	0.288007	0.818889	S	1	0	1	8e-05	1.90572	S	1	0	2	0.00026	2.4127	R	1	0	1	8e-05	1.91233	A	1	0	2	0	0.00342	S	1	0	1	0.0001	1.99328
66475	Rps23	ribosomal protein S23	10090		ENDORETICULUM					RIBO	-0.519	0.412	0.91	0.161	0.796	0.986	-0.679631	0.289245	0.818889	S	4	4	9	0.04535	4.65659	S	3	3	6	0.02189	4.34022	S	5	5	12	0.08674	4.93822	S	3	3	10	0.0405	4.60743	S	2	2	4	0.0151	4.17908
13424	Dync1h1	dynein cytoplasmic 1 heavy chain 1	10090								-0.972	0.423	0.913	0.332	0.78	0.984	-1.30383	0.289463	0.818889	S	5	5	7	0.00014	2.15038	S	8	8	10	0.00014	2.15318	S	8	8	12	0.00016	2.20322	S	16	16	23	0.00034	2.52964	S	5	5	7	3e-05	1.487
15331	Hmgn2	high mobility group nucleosomal binding domain 2	10090								-0.236	0.698	0.989	0.428	0.486	0.907	-0.663909	0.289643	0.818889	S	2	2	8	0.06767	4.83037	S	3	3	20	0.09642	4.98417	S	3	3	25	0.29594	5.4712	S	2	2	15	0.08354	4.9219	S	3	3	17	0.1067	5.02818
22273	Uqcrc1	ubiquinol-cytochrome c reductase core protein 1	10090			MIM					-0.158	0.833	0.989	0.665	0.388	0.857	-0.822787	0.290517	0.818889	S	7	6	21	0.00627	3.79738	S	8	7	16	0.00835	3.92183	S	8	7	20	0.00916	3.9621	S	10	9	36	0.02183	4.33901	S	3	2	9	0.00319	3.50328
68011	Snrpg	small nuclear ribonucleoprotein polypeptide G	10090								7.388	0.033	0.534	4.112	0.194	0.853	3.27647	0.291832	0.818889						0.00342						0.00342						0.00342	R	1	1	1	0.00223	3.34855	S	1	1	2	0.0033	3.519
22142	Tuba1a	tubulin, alpha 1A	10090	BOTH							0.245	0.956	0.989	5.052	0.27	0.853	-4.80669	0.292206	0.818889	S	11	0	41	0.01536	4.18637	A	12	0	44	0	0.00342	S	10	0	45	0.01272	4.1045	S	13	0	64	0.02294	4.36066	A	11	0	43	0	0.00342
11370	Acadvl	acyl-Coenzyme A dehydrogenase, very long chain	10090	NUCLEUS		MIM					0.107	0.819	0.989	0.617	0.209	0.853	-0.509595	0.292451	0.818889	S	26	26	64	0.02577	4.41113	S	29	29	109	0.05133	4.71035	S	25	25	99	0.05037	4.70216	S	33	33	144	0.076	4.88082	S	28	28	123	0.03505	4.54467
232989	Hnrnpul1	heterogeneous nuclear ribonucleoprotein U-like 1	10090	NUCLEUS						TC RNA	1.84	0.446	0.923	-0.738	0.756	0.98	2.57776	0.293362	0.818889	R	1	1	1	0	0.00342	A	1	1	1	7e-05	1.83442	A	1	1	1	0.00021	2.31883	S	1	1	1	8e-05	1.90195	S	3	3	3	0.00023	2.35655
22186	Uba52	ubiquitin A-52 residue ribosomal protein fusion product 1	10090							UBI-UBL	-0.843	0.232	0.817	-0.109	0.871	0.992	-0.733551	0.293813	0.818889	S	5	0	22	0.04862	4.68681	A	5	1	20	0.15424	5.18821	S	5	0	35	0.06555	4.81655	S	5	0	33	0.08649	4.93696	S	4	0	18	0.02814	4.44927
140491	Ppp1r3a	protein phosphatase 1, regulatory (inhibitor) subunit 3A	10090								-1.625	0.38	0.893	0.339	0.852	0.992	-1.96336	0.293952	0.818889	A	1	1	1	7e-05	1.85565	S	1	1	2	9e-05	1.9441	S	3	3	3	0.00024	2.3768						0.00342	S	3	3	5	0.00016	2.21112
76757	Trdn	triadin	10090		ENDORETICULUM		Cell Membrane			PM	-0.849	0.149	0.747	-0.25	0.652	0.962	-0.598557	0.293966	0.818889	S	6	6	64	0.09081	4.95812	S	6	6	49	0.07197	4.85712	S	7	7	87	0.18829	5.27483	S	7	7	67	0.07204	4.8576	S	7	7	72	0.07846	4.89462
26451	Rpl27a	ribosomal protein L27A	10090		ENDORETICULUM						-0.47	0.224	0.806	-0.069	0.852	0.992	-0.401062	0.294023	0.818889	S	3	3	13	0.1244	5.09483	S	3	3	12	0.08848	4.94686	S	4	4	14	0.12321	5.09064	S	3	3	11	0.09584	4.98153	S	3	3	11	0.06229	4.79441
319178	Hist1h2bb	histone cluster 1, H2bb	10090	NUCLEUS						HIST	-5.133	0.137	0.736	-1.647	0.611	0.962	-3.48649	0.295122	0.818889	S	4	0	17	0.00994	3.99749	S	5	0	35	0.01587	4.20068	S	7	0	63	0.10938	5.03894	A	7	0	102	0	0.00342	S	4	0	18	0.00462	3.66446
319180	Hist1h2bf	histone cluster 1, H2bf	10090	NUCLEUS						HIST	-5.133	0.137	0.736	-1.647	0.611	0.962	-3.48649	0.295122	0.818889	S	4	0	17	0.00994	3.99749	S	5	0	35	0.01587	4.20068	S	7	0	63	0.10938	5.03894	A	7	0	102	0	0.00342	S	4	0	18	0.00462	3.66446
319183	Hist1h2bj	histone cluster 1, H2bj	10090	NUCLEUS						HIST	-5.133	0.137	0.736	-1.647	0.611	0.962	-3.48649	0.295122	0.818889	S	4	0	17	0.00994	3.99749	S	5	0	35	0.01587	4.20068	S	7	0	63	0.10938	5.03894	A	7	0	102	0	0.00342	S	4	0	18	0.00462	3.66446
319184	Hist1h2bk	histone cluster 1, H2bk	10090	NUCLEUS						HIST	-5.133	0.137	0.736	-1.647	0.611	0.962	-3.48649	0.295122	0.818889	S	4	0	17	0.00994	3.99749	S	5	0	35	0.01587	4.20068	S	7	0	63	0.10938	5.03894	A	7	0	102	0	0.00342	S	4	0	18	0.00462	3.66446
319185	Hist1h2bl	histone cluster 1, H2bl	10090	NUCLEUS						HIST	-5.133	0.137	0.736	-1.647	0.611	0.962	-3.48649	0.295122	0.818889	S	4	0	17	0.00994	3.99749	S	5	0	35	0.01587	4.20068	S	7	0	63	0.10938	5.03894	A	7	0	102	0	0.00342	S	4	0	18	0.00462	3.66446
319187	Hist1h2bn	histone cluster 1, H2bn	10090	NUCLEUS						HIST	-5.133	0.137	0.736	-1.647	0.611	0.962	-3.48649	0.295122	0.818889	S	4	0	17	0.00994	3.99749	S	5	0	35	0.01587	4.20068	S	7	0	63	0.10938	5.03894	A	7	0	102	0	0.00342	S	4	0	18	0.00462	3.66446
52538	Acaa2	acetyl-Coenzyme A acyltransferase 2 (mitochondrial 3-oxoacyl-Coenzyme A thiolase)	10090			Matrix					-0.072	0.898	0.989	0.541	0.353	0.853	-0.613578	0.295782	0.818889	S	16	16	60	0.04806	4.68175	S	18	18	71	0.05966	4.7757	S	17	17	74	0.06086	4.78434	S	20	20	100	0.13615	5.13402	S	17	17	65	0.03372	4.52788
319188	Hist1h2bp	histone cluster 1, H2bp	10090	NUCLEUS						HIST	-5.1	0.137	0.736	-1.647	0.609	0.962	-3.45331	0.296289	0.818889	S	4	0	17	0.00928	3.96753	S	5	0	35	0.01482	4.17071	S	7	0	63	0.10209	5.00897	A	7	0	102	0	0.00342	S	4	0	18	0.00431	3.6345
665596	Hist1h2bq	histone cluster 1, H2bq	10090	NUCLEUS						HIST	-5.1	0.137	0.736	-1.647	0.609	0.962	-3.45331	0.296289	0.818889	S	4	0	17	0.00928	3.96753	S	5	0	35	0.01482	4.17071	S	7	0	63	0.10209	5.00897	A	7	0	102	0	0.00342	S	4	0	18	0.00431	3.6345
665622	Hist1h2br	histone cluster 1 H2br	10090	NUCLEUS						HIST	-5.1	0.137	0.736	-1.647	0.609	0.962	-3.45331	0.296289	0.818889	S	4	0	17	0.00928	3.96753	S	5	0	35	0.01482	4.17071	S	7	0	63	0.10209	5.00897	A	7	0	102	0	0.00342	S	4	0	18	0.00431	3.6345
11949	Atp5c1	ATP synthase, H+ transporting, mitochondrial F1 complex, gamma polypeptide 1	10090			MIM					-0.333	0.601	0.989	0.348	0.585	0.958	-0.681679	0.297369	0.819624	S	6	6	24	0.03101	4.49155	S	6	6	25	0.03808	4.58068	S	4	4	12	0.02607	4.41609	S	9	9	37	0.07139	4.85362	S	6	6	17	0.01542	4.18817
17904	Myl6	myosin, light polypeptide 6, alkali, smooth muscle and non-muscle	10090								-1.052	0.065	0.608	-0.504	0.338	0.853	-0.548249	0.298984	0.819624	S	10	9	130	1.33796	6.12644	S	9	8	108	0.70794	5.84999	S	9	8	136	1.60575	6.20568	S	9	8	102	0.79259	5.89905	S	9	8	57	0.27874	5.4452
20324	Sdpr	serum deprivation response	10090	CYTOPLASM							1.878	0.356	0.893	4.007	0.069	0.853	-2.12841	0.299088	0.819624						0.00342	S	1	1	1	0.00032	2.50779	A	2	2	2	0.00032	2.49928	S	6	6	7	0.00104	3.01878	A	1	1	1	0.00026	2.42149
12406	Serpinh1	serine (or cysteine) peptidase inhibitor, clade H, member 1	10090		ENDORETICULUM			ASSOCIATED			0.246	0.694	0.989	0.913	0.167	0.853	-0.667156	0.300052	0.819624	S	5	5	8	0.00462	3.66507	S	3	3	7	0.00357	3.55213	S	7	7	13	0.00802	3.90407	S	8	8	14	0.01071	4.02999	S	6	6	11	0.0046	3.66306
67941	Rps27l	ribosomal protein S27-like	10090	NUCLEUS							3.511	0.309	0.88	7.088	0.059	0.853	-3.5777	0.30028	0.819624	A	1	0	1	0	0.00342	S	1	0	2	0.00134	3.12605	A	1	0	1	0	0.00342	S	1	0	1	0.0019	3.27963	R	1	0	1	0.00221	3.34502
16666	Krt16	keratin 16	10090	NUCLEUS							-1.615	0.061	0.608	-0.791	0.319	0.853	-0.823614	0.301108	0.819849	S	8	2	54	0.00643	3.80831	S	12	3	65	0.01412	4.14969	S	10	2	52	0.00739	3.86842	S	6	2	36	0.00192	3.2828	S	10	2	46	0.00381	3.58099
55951	Mpc1	mitochondrial pyruvate carrier 1	10090			MIM					0.425	0.828	0.989	-1.646	0.41	0.874	2.07084	0.306245	0.831775	R	2	2	2	0.00204	3.31044	S	1	1	1	0.00184	3.26418	S	2	2	4	0.00804	3.90528	S	3	3	5	0.01149	4.06033	A	1	1	1	0.00193	3.28599
67460	Decr1	2,4-dienoyl CoA reductase 1, mitochondrial	10090	NUCLEUS		Matrix				PM	-0.402	0.57	0.984	0.335	0.635	0.962	-0.736827	0.308393	0.834695	S	4	4	7	0.00447	3.6506	S	5	5	12	0.00633	3.80146	S	5	5	10	0.00818	3.91287	S	6	6	14	0.01176	4.07033	S	6	6	13	0.00378	3.57794
56451	Suclg1	succinate-CoA ligase, GDP-forming, alpha subunit	10090			Matrix					-0.021	0.978	0.989	0.759	0.323	0.853	-0.779952	0.310363	0.834695	S	2	2	5	0.00328	3.51542	S	5	5	16	0.01253	4.09779	S	5	5	14	0.0074	3.86938	S	7	7	18	0.01666	4.2217	S	5	5	15	0.00424	3.62754
68089	Arpc4	actin related protein 2/3 complex, subunit 4	10090	NUCLEUS							-0.424	0.542	0.968	0.296	0.669	0.964	-0.720171	0.310416	0.834695	S	4	4	6	0.00834	3.92116	S	4	4	5	0.00768	3.88543	S	4	4	6	0.0339	4.53021	S	4	4	7	0.01386	4.14163	S	2	2	2	0.00604	3.78086
97387	Strn4	striatin, calmodulin binding protein 4	10090	CYTOPLASM			Cell Membrane				-0.052	0.97	0.989	-1.507	0.295	0.853	1.45483	0.311093	0.834695	A	1	1	1	0.00011	2.04984	S	2	2	2	0.00037	2.57282						0.00342	R	2	2	2	0.00043	2.6357	S	1	1	2	0.00014	2.14908
22138	Ttn	titin	10090							KI-P-CAMK-MLCK	0.001	0.999	0.999	-2.064	0.312	0.853	2.0658	0.311574	0.834695	S	59	59	67	0.00018	2.2601	S	36	36	40	8e-05	1.91389	S	142	142	192	0.00063	2.79733	S	476	476	845	0.00442	3.64583	S	9	9	9	2e-05	1.23412
12895	Cpt1b	carnitine palmitoyltransferase 1b, muscle	10090			MOM					-0.215	0.711	0.989	0.388	0.507	0.924	-0.602545	0.311872	0.834695	S	12	12	23	0.00562	3.74968	S	13	13	30	0.00554	3.74354	S	10	10	22	0.00522	3.71784	S	18	18	40	0.00959	3.98182	S	11	11	28	0.0041	3.61272
68449	Tbc1d10b	TBC1 domain family, member 10b	10090								-0.115	0.908	0.989	0.912	0.367	0.857	-1.02665	0.312862	0.834716	S	6	6	11	0.00181	3.25662	S	3	3	4	0.00038	2.57744	S	3	3	3	0.00048	2.68455	S	5	5	6	0.00076	2.87979	S	6	6	10	0.0009	2.95314
20501	Slc16a1	solute carrier family 16 (monocarboxylic acid transporters), member 1	10090				Cell Membrane			PM	0.502	0.436	0.917	1.159	0.093	0.853	-0.656972	0.313398	0.834716	S	2	2	4	0.00084	2.92513	S	1	1	2	0.00038	2.58403	S	2	2	3	0.00086	2.93626	S	2	2	3	0.00107	3.02767	S	3	3	6	0.00084	2.92626
66414	Ndufa12	NADH dehydrogenase (ubiquinone) 1 alpha subcomplex, 12	10090			MIM					2.906	0.374	0.893	-0.39	0.903	0.992	3.29594	0.316502	0.835289						0.00342	S	1	1	1	0.0022	3.34258	S	1	1	1	0.00208	3.31763	S	3	3	4	0.00618	3.79101	S	1	1	1	0.00208	3.31746
12865	Cox7a1	cytochrome c oxidase subunit VIIa 1	10090			MIM					0.098	0.969	0.989	-2.558	0.334	0.853	2.65684	0.316886	0.835289	A	1	1	1	0.00324	3.51047	R	1	1	2	0.0021	3.32153	S	1	1	2	0.00364	3.56127	S	1	1	3	0.00742	3.87011	S	1	1	1	0.00238	3.37728
72039	Mccc1	methylcrotonoyl-Coenzyme A carboxylase 1 (alpha)	10090			Matrix					-0.062	0.955	0.989	1.072	0.344	0.853	-1.13413	0.318427	0.835289	S	1	1	1	0.00011	2.02569	S	2	2	2	0.00024	2.37165	S	1	1	2	0.00015	2.18713	S	1	1	1	0.00014	2.15579	S	2	2	3	0.00038	2.58024
328573	4930407I10Rik	RIKEN cDNA 4930407I10 gene	10090								-2.293	0.11	0.72	-0.936	0.485	0.907	-1.35686	0.319498	0.835289	S	1	1	2	0.00027	2.42993	S	1	1	3	0.00027	2.43466	S	1	1	4	0.00036	2.55081	S	2	2	3	0.0003	2.48297						0.00342
11938	Atp2a2	ATPase, Ca++ transporting, cardiac muscle, slow twitch 2	10090		ENDORETICULUM						-0.311	0.526	0.96	0.186	0.703	0.973	-0.496487	0.319595	0.835289	S	34	22	112	0.06389	4.80541	S	38	24	141	0.07716	4.88737	S	32	19	111	0.06268	4.79716	S	44	28	181	0.114	5.05691	S	36	22	127	0.04384	4.64186
224742	Abcf1	ATP-binding cassette, sub-family F (GCN20), member 1	10090								-0.787	0.331	0.893	0.02	0.98	0.997	-0.806305	0.319764	0.835289	S	5	5	6	0.00091	2.96095	S	5	5	7	0.00062	2.79071	S	6	6	10	0.00114	3.0554	S	4	4	5	0.00065	2.81001	S	7	7	9	0.00073	2.86415
16665	Krt15	keratin 15	10090	NUCLEUS							-1.269	0.01	0.321	-0.864	0.053	0.853	-0.405469	0.320582	0.835289	S	6	1	107	0.10853	5.03557	S	9	3	106	0.10934	5.0388	S	8	2	84	0.09836	4.9928	S	7	2	76	0.07277	4.86198	S	8	1	77	0.04013	4.60349
232087	Mat2a	methionine adenosyltransferase II, alpha	10090								3.589	0.35	0.893	-0.231	0.951	0.995	3.82023	0.321926	0.835289	R	1	1	1	0.00048	2.6768						0.00342						0.00342	S	2	2	3	0.00066	2.8217	R	1	1	1	0.00037	2.57114
108156	Mthfd1	methylenetetrahydrofolate dehydrogenase (NADP+ dependent), methenyltetrahydrofolate cyclohydrolase, formyltetrahydrofolate synthase	10090	CYTOPLASM							1.644	0.355	0.893	-0.12	0.945	0.995	1.76433	0.322905	0.835289						0.00342	S	1	1	1	8e-05	1.88694						0.00342	S	1	1	1	0.00013	2.11229	S	1	1	1	5e-05	1.72529
72459	Htatsf1	HIV TAT specific factor 1	10090	NUCLEUS						RNA	-0.541	0.658	0.989	0.689	0.574	0.947	-1.23027	0.325775	0.835289	S	2	2	3	0.00018	2.25271	S	2	2	2	0.00032	2.50289	S	3	3	5	0.00062	2.79239	S	4	4	4	0.0004	2.6001	S	5	5	10	0.00072	2.85768
11472	Actn2	actinin alpha 2	10090								-1.432	0.11	0.72	-0.596	0.479	0.907	-0.836427	0.326657	0.835289	S	29	25	92	0.03014	4.47913	S	29	24	86	0.02074	4.31681	S	32	27	103	0.03099	4.49124	S	32	27	119	0.03896	4.59058	S	15	13	38	0.00358	3.5534
70465	Wdr77	WD repeat domain 77	10090	BOTH	GOLGI					TC?	-0.662	0.397	0.897	0.109	0.886	0.992	-0.771416	0.327591	0.835289	S	6	6	10	0.01101	4.04176	S	6	6	16	0.0117	4.068	S	6	6	21	0.01988	4.29832	S	6	6	11	0.01574	4.19689	S	9	9	21	0.01558	4.19256
28030	Gfm1	G elongation factor, mitochondrial 1	10090			Matrix					-1.214	0.431	0.915	0.306	0.84	0.99	-1.52026	0.32891	0.835289	R	3	3	3	0.00018	2.26203	S	1	1	2	7e-05	1.8542	R	2	2	3	0.00108	3.03406	S	3	3	4	0.00054	2.73425	R	2	2	2	0.0001	2.01954
16549	Khsrp	KH-type splicing regulatory protein	10090								-3.256	0.136	0.736	-1.222	0.552	0.942	-2.03383	0.331509	0.835289						0.00342	R	1	1	1	7e-05	1.85169	S	2	2	2	7e-05	1.85027	S	3	3	4	0.00017	2.22114	S	1	1	1	4e-05	1.62599
72946	Lrrc47	leucine rich repeat containing 47	10090								-0.347	0.711	0.989	0.585	0.535	0.926	-0.932412	0.3318	0.835289	A	1	1	1	0.00012	2.0614	S	1	1	2	0.00018	2.24617	S	1	1	1	0.00016	2.19949	S	1	1	2	0.0002	2.31104	S	1	1	2	7e-05	1.83691
20411	Sorbs1	sorbin and SH3 domain containing 1	10090	NUCLEUS			Cell Membrane			PM	-1.445	0.271	0.853	-0.19	0.881	0.992	-1.25516	0.334486	0.835289	S	5	5	7	0.00068	2.83255	S	3	3	3	0.00021	2.31951	S	4	4	6	0.00036	2.55916	S	6	6	9	0.00065	2.81169	S	2	2	3	4e-05	1.63786
106877	Afap1l1	actin filament associated protein 1-like 1	10090	CYTOPLASM							2.238	0.287	0.867	0.225	0.912	0.992	2.01271	0.334701	0.835289						0.00342						0.00342	S	1	1	3	0.00011	2.04497						0.00342						0.00342
19053	Ppp2cb	protein phosphatase 2 (formerly 2A), catalytic subunit, beta isoform	10090	NUCLEUS						TC?	-0.556	0.62	0.989	0.55	0.624	0.962	-1.10579	0.334865	0.835289	S	2	0	3	0.00088	2.94261	S	2	0	5	0.00113	3.05392	S	1	0	4	0.00084	2.92351	A	3	1	5	0.0034	3.53176	S	1	0	3	0.00049	2.69234
13200	Ddost	dolichyl-di-phosphooligosaccharide-protein glycotransferase	10090		ENDORETICULUM						-2.274	0.261	0.848	-0.352	0.857	0.992	-1.92207	0.336854	0.835289	S	1	1	2	0.0003	2.47013	S	1	1	1	0.00028	2.45468	S	1	1	2	0.00034	2.53104	S	2	2	4	0.00052	2.71666	R	1	1	2	0.00023	2.35774
26556	Homer1	homer homolog 1 (Drosophila)	10090	CYTOPLASM			Cell Membrane			PM	1.076	0.734	0.989	-2.034	0.524	0.926	3.10964	0.337488	0.835289	S	2	2	2	0.0001	1.98646	S	5	5	5	0.00093	2.96616	R	2	2	2	0.00016	2.20206	S	5	5	6	0.00099	2.99516	S	5	5	7	0.00082	2.91632
76626	Msi2	musashi RNA-binding protein 2	10090	BOTH						RNA	-0.747	0.621	0.989	0.729	0.629	0.962	-1.47666	0.338579	0.835289	S	1	1	1	0.00033	2.5151	S	1	1	1	0.00048	2.68052	S	1	1	1	0.00047	2.67177	S	2	2	2	0.00124	3.09221	S	2	2	4	0.00065	2.81451
14719	Got2	glutamatic-oxaloacetic transaminase 2, mitochondrial	10090			MIM	Cell Membrane			PM	-0.186	0.783	0.989	0.476	0.486	0.907	-0.661768	0.33867	0.835289	S	14	14	34	0.02635	4.42073	S	18	18	45	0.03608	4.55729	S	14	14	34	0.02662	4.42517	S	20	20	83	0.07835	4.89402	S	12	12	45	0.01442	4.15885
15185	Hdac6	histone deacetylase 6	10090	BOTH						TC?, UBI-UBD	-1.327	0.422	0.913	0.269	0.868	0.992	-1.59633	0.338782	0.835289	S	11	11	16	0.00902	3.95507	S	9	9	18	0.02517	4.40095	S	3	3	7	0.00081	2.91018	S	10	10	21	0.00842	3.92542	S	3	3	5	0.00026	2.4103
18175	Nrap	nebulin-related anchoring protein	10090								-0.108	0.944	0.989	1.408	0.374	0.857	-1.51577	0.340123	0.835289	S	1	1	1	2e-05	1.22472	S	4	4	4	0.00019	2.27254	S	10	10	12	0.00065	2.81493	S	3	3	3	0.00013	2.11529	S	9	9	12	0.00021	2.32955
18673	Phb	prohibitin	10090	BOTH		MIM					-0.319	0.763	0.989	0.713	0.504	0.924	-1.03169	0.340808	0.835289	S	5	3	7	0.00333	3.52273	S	8	4	13	0.00531	3.72514	S	6	3	7	0.00277	3.44236	S	14	7	28	0.01755	4.24433	S	4	3	4	0.00081	2.91105
192170	Eif4a3	eukaryotic translation initiation factor 4A3	10090	BOTH						RIBO	2.797	0.251	0.841	0.508	0.828	0.99	2.28899	0.340998	0.835289	A	1	0	1	0	0.00342						0.00342	S	3	2	5	0.00078	2.89132	S	4	2	4	0.00062	2.79305	S	2	1	3	0.00015	2.17729
22003	Tpm1	tropomyosin 1, alpha	10090								-2.763	0.016	0.429	-1.835	0.08	0.853	-0.927775	0.34186	0.835289	S	36	15	439	3.10158	6.49158	S	30	15	268	1.30406	6.1153	S	29	15	169	0.64907	5.81229	S	28	14	196	0.75003	5.87508	S	17	9	58	0.05673	4.75385
56403	Syncrip	synaptotagmin binding, cytoplasmic RNA interacting protein	10090	NUCLEUS	ENDORETICULUM					SPL	1.593	0.227	0.81	0.363	0.774	0.982	1.22992	0.342598	0.835289						0.00342	S	2	2	3	0.00042	2.62184	S	3	3	4	0.00108	3.03392	S	6	5	8	0.00111	3.04607	S	5	4	8	0.00084	2.92566
66713	Actr2	ARP2 actin-related protein 2	10090	BOTH							-0.354	0.796	0.989	0.978	0.481	0.907	-1.33245	0.343147	0.835289	S	2	2	2	0.00255	3.40576	S	1	1	3	0.00114	3.05554	S	7	7	19	0.02627	4.41953	S	6	6	9	0.01218	4.08558	R	1	1	3	0.00066	2.81943
16828	Ldha	lactate dehydrogenase A	10090	NUCLEUS							-0.268	0.591	0.989	0.214	0.667	0.964	-0.481481	0.343228	0.835289	S	10	9	33	0.03727	4.57132	S	16	14	41	0.0551	4.74118	S	10	8	30	0.04526	4.65576	S	14	12	62	0.08004	4.90328	S	12	11	45	0.02667	4.42601
67268	Myl12a	myosin, light chain 12A, regulatory, non-sarcomeric	10090								-0.117	0.805	0.989	0.344	0.475	0.906	-0.460916	0.343494	0.835289	S	11	2	45	0.35196	5.54649	S	12	2	55	0.27436	5.43831	S	13	3	86	0.80051	5.90337	S	12	2	60	0.31542	5.49889	S	11	2	54	0.3298	5.51825
103266	Tmem263	transmembrane protein 263	10090								-0.367	0.647	0.989	-1.144	0.176	0.853	0.776331	0.344035	0.835289	S	3	3	6	0.02277	4.35728	S	4	4	8	0.01946	4.2891	S	5	5	7	0.03348	4.52478	S	3	3	5	0.03657	4.56313	S	1	1	2	0.00567	3.75356
229707	Strip1	striatin interacting protein 1	10090	NUCLEUS							-0.832	0.183	0.786	-0.26	0.661	0.964	-0.571158	0.347141	0.835289	S	5	4	9	0.00143	3.15606	S	7	6	10	0.00105	3.01918	S	6	5	11	0.00177	3.2478	S	4	3	6	0.00094	2.97321	S	4	3	9	0.00083	2.92014
15356	Hmgcl	3-hydroxy-3-methylglutaryl-Coenzyme A lyase	10090			Matrix					-0.421	0.873	0.989	-2.967	0.278	0.853	2.54598	0.347249	0.835289	S	2	2	2	0.00101	3.00422	S	1	1	2	0.00067	2.82624	S	2	2	2	0.00121	3.08299	S	2	2	3	0.00049	2.69139	S	3	3	4	0.00101	3.00436
22627	Ywhae	tyrosine 3-monooxygenase/tryptophan 5-monooxygenase activation protein, epsilon polypeptide	10090	BOTH							0.731	0.112	0.72	0.321	0.457	0.883	0.409913	0.347925	0.835289	S	9	7	33	0.0208	4.31806	S	10	8	43	0.03183	4.50278	S	10	8	42	0.02623	4.41882	S	14	11	66	0.05602	4.74833	S	14	12	71	0.05497	4.74014
20643	Snrpe	small nuclear ribonucleoprotein E	10090								7.46	0.079	0.652	3.755	0.342	0.853	3.7047	0.348024	0.835289	A	1	1	1	0.00474	3.67568	R	1	1	1	0	0.00342	R	1	1	1	0	0.00342	S	1	1	2	0.00487	3.68789	S	1	1	1	0.00556	3.7447
209456	Trp53bp2	transformation related protein 53 binding protein 2	10090	BOTH							1.848	0.394	0.894	-0.195	0.927	0.994	2.04327	0.348403	0.835289	A	1	1	6	0	0.00342						0.00342						0.00342	S	1	1	1	4e-05	1.59303	S	4	4	5	0.00029	2.4596
59069	Tpm3	tropomyosin 3, gamma	10090								-2.271	0.023	0.491	-1.459	0.111	0.853	-0.812021	0.349401	0.835289	S	21	4	173	0.41876	5.62197	S	17	6	104	0.24865	5.39558	S	18	7	85	0.13211	5.12095	S	20	10	84	0.17029	5.23118	S	7	2	26	0.01487	4.17223
110446	Acat1	acetyl-Coenzyme A acetyltransferase 1	10090			Matrix					-0.374	0.599	0.989	0.302	0.67	0.964	-0.676016	0.350393	0.835289	S	10	10	20	0.01641	4.2151	S	9	9	18	0.0103	4.01291	S	8	8	18	0.00914	3.96086	S	15	15	34	0.02571	4.41013	S	10	10	25	0.00684	3.83494
68328	Rab13	RAB13, member RAS oncogene family	10090		GOLGI		Cell Membrane			PM	-0.945	0.638	0.989	0.96	0.633	0.962	-1.90495	0.352479	0.835289	S	1	0	1	0.00014	2.13474	S	1	0	1	0.00024	2.3836						0.00342	R	1	0	1	0.0004	2.59919	S	1	0	1	0.00019	2.28266
545428	Ccdc141	coiled-coil domain containing 141	10090	CYTOPLASM							-1.07	0.429	0.913	0.197	0.882	0.992	-1.26688	0.352488	0.835289	S	5	5	5	0.0003	2.47473	S	5	5	6	0.00013	2.1108	S	3	3	3	9e-05	1.94971	S	4	4	7	0.00037	2.57288	S	2	2	3	4e-05	1.60231
216565	Ehbp1	EH domain binding protein 1	10090								-1.042	0.332	0.893	-0.047	0.964	0.996	-0.995663	0.352961	0.835289	S	5	5	6	0.00042	2.62605	S	6	6	8	0.00206	3.31289	S	7	7	8	0.00046	2.65833	S	3	3	5	0.00031	2.48951	S	9	9	12	0.00069	2.83853
11747	Anxa5	annexin A5	10090	CYTOPLASM				ASSOCIATED		PM	-0.229	0.8	0.989	0.629	0.492	0.911	-0.857623	0.354434	0.835289	S	8	8	10	0.00373	3.57184	S	10	10	18	0.00651	3.81326	S	5	5	7	0.00308	3.48892	S	15	15	34	0.01532	4.18524	S	6	6	10	0.00205	3.31119
19943	Rpl28	ribosomal protein L28	10090								-1.837	0.407	0.907	0.223	0.918	0.992	-2.0599	0.35551	0.835289	S	3	3	3	0.00407	3.60947	S	2	2	2	0.00271	3.43219						0.00342	S	2	2	2	0.00445	3.64825						0.00342
230899	Nppa	natriuretic peptide type A	10090	BOTH					SECRETED		0.055	0.939	0.989	0.74	0.321	0.853	-0.684892	0.356714	0.835289	S	1	1	1	0.00065	2.81428	S	1	1	2	0.00075	2.87265	S	1	1	2	0.00123	3.08895	S	1	1	2	0.0018	3.25468	S	1	1	2	0.00071	2.85126
97165	Hmgb2	high mobility group box 2	10090	BOTH						DBTF HMG	-1.317	0.105	0.72	-0.611	0.422	0.874	-0.705851	0.357109	0.835289	R	1	1	2	0.00189	3.27682	S	2	2	3	0.00367	3.56445	S	3	3	3	0.0058	3.76366	S	1	1	1	0.00135	3.13134	S	1	1	2	0.00185	3.26769
68015	Trap1	TNF receptor-associated protein 1	10090			Matrix					-0.165	0.783	0.989	0.4	0.51	0.924	-0.565662	0.357982	0.835289	S	5	5	8	0.00183	3.26162	S	7	7	10	0.00222	3.34604	S	9	9	17	0.00299	3.47557	S	8	8	16	0.00395	3.59673	S	6	6	12	0.00138	3.13989
12715	Ckm	creatine kinase, muscle	10090							KI-M	-0.228	0.709	0.989	0.345	0.574	0.947	-0.573452	0.358271	0.835289	S	12	11	39	0.04117	4.61456	S	14	13	58	0.05713	4.7569	S	14	13	49	0.04135	4.61648	S	18	16	77	0.10513	5.02172	S	14	12	46	0.02213	4.34505
57815	Spata5	spermatogenesis associated 5	10090	CYTOPLASM							0.42	0.835	0.989	-1.474	0.472	0.903	1.89473	0.360104	0.835289	A	1	0	1	0.0001	2.00132	S	1	0	2	0.00024	2.37458	A	1	0	1	0.00027	2.43614	S	1	0	2	0.0005	2.7004	S	1	0	3	0.00018	2.25708
234214	Sorbs2	sorbin and SH3 domain containing 2	10090	NUCLEUS							-0.606	0.428	0.913	0.097	0.897	0.992	-0.703701	0.36106	0.835289	S	8	8	16	0.00213	3.328	S	7	7	13	0.0019	3.27838	S	9	9	17	0.00227	3.35531	S	12	12	24	0.00411	3.61435	S	10	10	19	0.00088	2.94213
319195	Rpl17	ribosomal protein L17	10090	NUCLEUS							-0.504	0.27	0.853	-0.092	0.834	0.99	-0.411723	0.361789	0.835289	S	7	7	17	0.0419	4.62217	S	5	5	11	0.02092	4.32063	S	4	4	12	0.02763	4.44136	S	4	4	10	0.02008	4.30277	S	3	3	9	0.01762	4.24601
15077	Hist2h3c1	histone cluster 2, H3c1	10090	NUCLEUS						HIST	-0.365	0.868	0.989	-2.412	0.289	0.853	2.04786	0.363131	0.835289	S	4	0	7	0.00413	3.6157	S	5	0	14	0.00647	3.81077	S	7	0	44	0.18802	5.27421	S	8	0	43	0.16733	5.22357	S	2	0	3	0.00058	2.7597
97114	Hist2h3c2	histone cluster 2, H3c2	10090	NUCLEUS						HIST	-0.365	0.868	0.989	-2.412	0.289	0.853	2.04786	0.363131	0.835289	S	4	0	7	0.00413	3.6157	S	5	0	14	0.00647	3.81077	S	7	0	44	0.18802	5.27421	S	8	0	43	0.16733	5.22357	S	2	0	3	0.00058	2.7597
260423	Hist1h3f	histone cluster 1, H3f	10090	NUCLEUS						HIST	-0.365	0.868	0.989	-2.412	0.289	0.853	2.04786	0.363131	0.835289	S	4	0	7	0.00413	3.6157	S	5	0	14	0.00647	3.81077	S	7	0	44	0.18802	5.27421	S	8	0	43	0.16733	5.22357	S	2	0	3	0.00058	2.7597
319148	Hist1h3c	histone cluster 1, H3c	10090	NUCLEUS						HIST	-0.365	0.868	0.989	-2.412	0.289	0.853	2.04786	0.363131	0.835289	S	4	0	7	0.00413	3.6157	S	5	0	14	0.00647	3.81077	S	7	0	44	0.18802	5.27421	S	8	0	43	0.16733	5.22357	S	2	0	3	0.00058	2.7597
319149	Hist1h3d	histone cluster 1, H3d	10090	NUCLEUS						HIST	-0.365	0.868	0.989	-2.412	0.289	0.853	2.04786	0.363131	0.835289	S	4	0	7	0.00413	3.6157	S	5	0	14	0.00647	3.81077	S	7	0	44	0.18802	5.27421	S	8	0	43	0.16733	5.22357	S	2	0	3	0.00058	2.7597
319150	Hist1h3b	histone cluster 1, H3b	10090	NUCLEUS						HIST	-0.365	0.868	0.989	-2.412	0.289	0.853	2.04786	0.363131	0.835289	S	4	0	7	0.00413	3.6157	S	5	0	14	0.00647	3.81077	S	7	0	44	0.18802	5.27421	S	8	0	43	0.16733	5.22357	S	2	0	3	0.00058	2.7597
319151	Hist1h3e	histone cluster 1, H3e	10090	NUCLEUS						HIST	-0.365	0.868	0.989	-2.412	0.289	0.853	2.04786	0.363131	0.835289	S	4	0	7	0.00413	3.6157	S	5	0	14	0.00647	3.81077	S	7	0	44	0.18802	5.27421	S	8	0	43	0.16733	5.22357	S	2	0	3	0.00058	2.7597
319154	Hist2h3b	histone cluster 2, H3b	10090	NUCLEUS						HIST	-0.365	0.868	0.989	-2.412	0.289	0.853	2.04786	0.363131	0.835289	S	4	0	7	0.00413	3.6157	S	5	0	14	0.00647	3.81077	S	7	0	44	0.18802	5.27421	S	8	0	43	0.16733	5.22357	S	2	0	3	0.00058	2.7597
22601	Yap1	yes-associated protein 1	10090	BOTH						TC	11.695	0	0.001	10.845	0	0.001	0.849595	0.363533	0.835289						0.00342						0.00342						0.00342	S	6	5	49	0.04767	4.67827	S	7	6	78	0.11102	5.0454
78294	Rps27a	ribosomal protein S27A	10090	BOTH						UBI-UBL	4.539	0.374	0.893	-0.101	0.984	0.997	4.64004	0.363938	0.835289	S	5	0	22	0.04862	4.68681	A	4	0	19	0	0.00342	S	5	0	35	0.06555	4.81655	S	5	0	33	0.08649	4.93696	S	4	0	18	0.02814	4.44927
213435	Mylk3	myosin light chain kinase 3	10090	CYTOPLASM						KI-P-CAMK-MLCK	0.139	0.898	0.989	1.143	0.308	0.853	-1.00445	0.367339	0.835289	A	1	1	1	0.00017	2.22956	S	1	1	1	7e-05	1.82435	S	3	2	5	0.00042	2.61811	R	1	1	2	7e-05	1.86691	S	4	4	4	0.00027	2.42455
12461	Cct2	chaperonin containing Tcp1, subunit 2 (beta)	10090								0.536	0.494	0.938	-0.177	0.819	0.99	0.712517	0.367774	0.835289	S	2	2	2	0.00097	2.98841	S	4	4	4	0.00175	3.24215	S	2	2	3	0.00047	2.67069	S	2	2	2	0.00083	2.91939	S	6	6	7	0.00254	3.40406
22187	Ubb	ubiquitin B	10090							UBI-UBL	3.984	0.379	0.893	-0.101	0.982	0.997	4.08572	0.367937	0.835289	S	5	0	22	0.01535	4.18621	A	4	0	19	0	0.00342	S	5	0	35	0.0207	4.31595	S	5	0	33	0.02731	4.43636	S	4	0	18	0.00889	3.94866
70572	Ipo5	importin 5	10090	BOTH							-3.517	0.123	0.734	-5.468	0.027	0.853	1.95092	0.368221	0.835289	S	3	3	3	0.00094	2.97158	R	1	1	1	4e-05	1.63779	R	1	1	1	0.00092	2.96428	S	3	3	4	0.00015	2.17587						0.00342
19656	Rbmxl1	RNA binding motif protein, X linked-like-1	10090								-0.003	0.998	0.999	-1.325	0.368	0.857	1.32265	0.369048	0.835289	S	1	0	1	0.00034	2.53691	R	3	1	4	0.0008	2.90443	S	6	1	10	0.00347	3.54027	S	8	2	14	0.00501	3.69941	S	3	0	5	0.00031	2.48471
17929	Myom1	myomesin 1	10090								-0.474	0.747	0.989	-1.822	0.234	0.853	1.34759	0.370034	0.835289	S	12	12	13	0.00056	2.74579	S	8	8	10	0.00031	2.48499	S	6	6	8	0.00037	2.56696	S	22	22	34	0.00282	3.45094	S	5	5	5	0.00012	2.09143
66514	Asrgl1	asparaginase like 1	10090	BOTH							0.235	0.854	0.989	-0.937	0.471	0.902	1.17215	0.370779	0.835289	S	1	1	1	0.00014	2.13436	S	1	1	1	0.00016	2.21723	S	2	2	2	0.00015	2.16858	S	2	2	2	0.00021	2.32437	R	2	2	2	0.00028	2.45311
12111	Bgn	biglycan	10090					CORE	SECRETED		-2.935	0.151	0.747	-1.181	0.542	0.93	-1.75495	0.371219	0.835289	S	3	2	5	0.00079	2.89802	S	1	1	2	0.0001	1.99313	S	1	1	1	0.00013	2.12383	S	1	1	3	0.00029	2.46912						0.00342
235442	Rab8b	RAB8B, member RAS oncogene family	10090				Cell Membrane			PM	-0.596	0.775	0.989	1.309	0.534	0.926	-1.90495	0.371523	0.835289	S	1	0	1	0.00014	2.13474	S	1	0	1	0.00024	2.3836						0.00342	R	1	0	1	0.0004	2.59919	S	1	0	1	0.00019	2.28266
66870	Serbp1	serpine1 mRNA binding protein 1	10090	BOTH						PM	-0.1	0.91	0.989	0.704	0.432	0.874	-0.803404	0.372022	0.835289	S	2	2	3	0.00038	2.58393	S	2	2	4	0.00049	2.68783	S	2	2	3	0.0005	2.69591	S	1	1	4	0.00073	2.8622	S	1	1	1	0.00021	2.31246
330938	Dixdc1	DIX domain containing 1	10090								-2.789	0.118	0.72	-1.277	0.448	0.875	-1.51206	0.372121	0.835289	R	1	1	1	0.0019	3.27913	R	1	1	1	0.00151	3.18038	S	1	1	1	0.0041	3.61289	S	1	1	1	0.00117	3.0678						0.00342
22190	Ubc	ubiquitin C	10090	BOTH							3.539	0.386	0.893	-0.101	0.98	0.997	3.64004	0.373045	0.835289	S	5	0	22	0.00608	3.78372	A	4	0	19	0	0.00342	S	5	0	35	0.00819	3.91346	S	5	0	33	0.01081	4.03387	S	4	0	18	0.00352	3.54618
23983	Pcbp1	poly(rC) binding protein 1	10090	CYTOPLASM						RNA?	-0.848	0.751	0.989	-3.284	0.239	0.853	2.43608	0.37312	0.835289	S	3	1	5	0.00213	3.32874	S	6	3	9	0.00321	3.50693	S	5	3	10	0.00374	3.57332	S	4	3	10	0.00391	3.59173	S	6	4	7	0.00139	3.1441
99571	Fgg	fibrinogen gamma chain	10090					CORE	SECRETED	PM	0.67	0.73	0.989	-1.092	0.576	0.947	1.76236	0.373319	0.835289	S	3	3	5	0.00357	3.55222						0.00342						0.00342	S	3	3	3	0.00079	2.90003	S	2	2	2	0.00045	2.64948
12465	Cct5	chaperonin containing Tcp1, subunit 5 (epsilon)	10090								4.155	0.098	0.702	2.056	0.384	0.857	2.09881	0.374364	0.835289						0.00342	S	2	2	2	0.00032	2.5046	S	1	1	1	0.00017	2.24071	R	2	2	2	0.00057	2.75756	S	4	4	4	0.00071	2.85139
19309	Pygm	muscle glycogen phosphorylase	10090	CYTOPLASM							-0.265	0.664	0.989	0.287	0.638	0.962	-0.552759	0.374405	0.835289	S	17	13	38	0.00669	3.82567	S	23	19	49	0.01095	4.03955	S	20	15	43	0.00772	3.88767	S	25	21	56	0.01357	4.13248	S	23	20	53	0.00713	3.85334
235323	Usp28	ubiquitin specific peptidase 28	10090							UBI-DUB	-1.224	0.434	0.916	0.169	0.912	0.992	-1.39369	0.37542	0.835289	S	1	1	1	5e-05	1.719	S	1	1	2	4e-05	1.64988	S	1	1	1	5e-05	1.66237	S	2	2	2	0.00011	2.04792	S	1	1	1	4e-05	1.54946
12034	Phb2	prohibitin 2	10090	BOTH		MIM				TC	-0.16	0.833	0.989	0.53	0.492	0.911	-0.690169	0.375639	0.835289	S	6	6	11	0.00339	3.52972	S	8	8	18	0.00443	3.64632	S	9	9	16	0.00489	3.68937	S	15	15	27	0.01189	4.07536	S	7	7	14	0.00228	3.35851
19982	Rpl36a	ribosomal protein L36A	10090								-0.598	0.388	0.893	0.016	0.981	0.997	-0.61417	0.376025	0.835289	R	1	0	2	0.00376	3.57472	R	1	0	2	0.00242	3.38331	S	2	0	3	0.00314	3.49709	R	1	0	2	0.00376	3.57519	S	1	0	2	0.00281	3.44852
66483	Rpl36al	ribosomal protein L36A-like	10090	NUCLEUS	ENDORETICULUM						-0.598	0.388	0.893	0.016	0.981	0.997	-0.61417	0.376025	0.835289	R	1	0	2	0.00376	3.57472	R	1	0	2	0.00242	3.38331	S	2	0	3	0.00314	3.49709	R	1	0	2	0.00376	3.57519	S	1	0	2	0.00281	3.44852
67834	Idh3a	isocitrate dehydrogenase 3 (NAD+) alpha	10090	NUCLEUS		Matrix					0.51	0.441	0.918	1.098	0.118	0.853	-0.588039	0.377512	0.835289	S	9	9	12	0.00533	3.72648	S	12	12	20	0.01085	4.03556	S	9	9	18	0.00717	3.85546	S	12	12	36	0.02515	4.40062	S	12	12	18	0.00671	3.82694
217578	Baz1a	bromodomain adjacent to zinc finger domain 1A	10090							CBTC?	-4.809	0.256	0.841	-8.473	0.063	0.853	3.66417	0.378858	0.835289	R	2	2	6	0.0246	4.3909	R	2	2	4	0.02566	4.40931	S	2	2	9	0.00136	3.1332	A	2	2	4	0.00799	3.90257	A	1	1	1	0.00229	3.3596
225887	Ndufs8	NADH dehydrogenase (ubiquinone) Fe-S protein 8	10090			MIM					0.902	0.366	0.893	1.779	0.094	0.853	-0.876217	0.378968	0.835289	S	1	1	1	0.00027	2.42861	S	1	1	1	0.00047	2.67054	R	1	1	1	0.00026	2.41995	S	2	2	5	0.00184	3.26393	S	2	2	2	0.00045	2.65294
17118	Marcks	myristoylated alanine rich protein kinase C substrate	10090								3.544	0.069	0.608	5.123	0.016	0.853	-1.57908	0.379254	0.835289						0.00342	S	2	2	3	0.00042	2.623						0.00342	S	1	1	1	0.00025	2.39798						0.00342
98758	Hnrnpf	heterogeneous nuclear ribonucleoprotein F	10090	NUCLEUS						TC RNA	1.493	0.573	0.986	3.855	0.167	0.853	-2.36209	0.37988	0.835289	A	1	1	1	0	0.00342						0.00342	S	4	3	5	0.00245	3.38832	S	4	4	7	0.00223	3.34811						0.00342
66167	Tma7	translational machinery associated 7 homolog (S. cerevisiae)	10090								-0.241	0.67	0.989	0.262	0.644	0.962	-0.502379	0.382642	0.835289	S	1	0	6	0.05668	4.75341	S	2	0	7	0.06955	4.84231	S	2	0	13	0.18886	5.27614	S	2	0	8	0.0736	4.86689	S	2	0	7	0.06905	4.83914
115487184	115487184		10090								-0.241	0.67	0.989	0.262	0.644	0.962	-0.502379	0.382642	0.835289	S	1	0	6	0.05668	4.75341	S	2	0	7	0.06955	4.84231	S	2	0	13	0.18886	5.27614	S	2	0	8	0.0736	4.86689	S	2	0	7	0.06905	4.83914
12408	Cbr1	carbonyl reductase 1	10090							PM	0.705	0.752	0.989	2.683	0.247	0.853	-1.97765	0.384742	0.835289						0.00342						0.00342	R	1	1	1	0.00016	2.2077	S	2	2	2	0.00048	2.67903						0.00342
15382	Hnrnpa1	heterogeneous nuclear ribonucleoprotein A1	10090							TC RNA	0.19	0.853	0.989	-0.718	0.489	0.909	0.908139	0.385387	0.835289	S	1	1	2	0.00058	2.76235	S	4	2	8	0.00222	3.34715	S	4	2	10	0.00245	3.38995	S	11	5	20	0.00692	3.83992	S	3	1	5	0.00072	2.85438
110826	Etfb	electron transferring flavoprotein, beta polypeptide	10090			Matrix					0.543	0.368	0.893	1.066	0.097	0.853	-0.522806	0.385754	0.835289	S	5	5	23	0.01315	4.11889	S	8	8	30	0.01953	4.29073	S	8	8	16	0.01801	4.25558	S	11	11	45	0.05788	4.76251	S	6	6	18	0.01663	4.22091
170718	Idh3b	isocitrate dehydrogenase 3 (NAD+) beta	10090	NUCLEUS		Matrix					0.14	0.851	0.989	0.8	0.298	0.853	-0.659695	0.385969	0.835289	S	4	4	5	0.00325	3.51176	S	7	7	12	0.00721	3.85823	S	6	6	11	0.00447	3.6501	S	12	12	29	0.01544	4.18865	S	8	8	19	0.00361	3.55774
18538	Pcna	proliferating cell nuclear antigen	10090	NUCLEUS							-0.893	0.515	0.951	0.308	0.82	0.99	-1.20048	0.386028	0.835289	R	1	1	1	0.00013	2.10363	S	2	2	2	0.00037	2.5664	S	1	1	1	0.00012	2.06665	S	2	2	3	0.00053	2.72679	S	1	1	1	7e-05	1.85887
18674	Slc25a3	solute carrier family 25 (mitochondrial carrier, phosphate carrier), member 3	10090			MIM					-0.476	0.511	0.951	0.153	0.831	0.99	-0.628797	0.389182	0.835289	S	7	7	23	0.01929	4.28533	S	9	9	30	0.0306	4.48572	S	7	7	21	0.0215	4.33247	S	12	12	52	0.05322	4.72604	S	7	7	18	0.00786	3.89524
12260	C1qb	complement component 1, q subcomponent, beta polypeptide	10090					ASSOCIATED	SECRETED		-0.477	0.665	0.989	0.489	0.658	0.962	-0.966268	0.389376	0.835289	S	4	4	7	0.00491	3.69067	S	2	2	6	0.00182	3.26025	S	1	1	1	0.00029	2.46868	S	2	2	6	0.00217	3.33713	S	2	2	3	0.00052	2.71793
66395	Ahnak	AHNAK nucleoprotein (desmoyokin)	10090	BOTH							0.025	0.968	0.989	0.58	0.371	0.857	-0.554831	0.390622	0.835289	S	21	21	27	0.00118	3.07088	S	22	22	29	0.00189	3.27635	S	26	26	34	0.00151	3.17891	S	36	36	54	0.00306	3.48533	S	24	24	40	0.00108	3.03454
433766	Trim63	tripartite motif-containing 63	10090	BOTH						RING	0.055	0.941	0.989	0.701	0.355	0.853	-0.645943	0.391824	0.835289	S	4	3	11	0.004	3.60208	S	3	3	8	0.0031	3.4913	S	3	3	12	0.00475	3.67697	S	5	4	16	0.0096	3.98222	S	3	3	8	0.00155	3.19104
12974	Cs	citrate synthase	10090	NUCLEUS		Matrix					-0.182	0.782	0.989	0.393	0.554	0.942	-0.5753	0.392119	0.835289	S	9	5	26	0.02917	4.46494	S	11	6	28	0.02501	4.39807	S	12	6	32	0.02926	4.46625	S	13	7	63	0.06996	4.84483	S	12	6	31	0.01578	4.19821
664969	Gm7429	predicted pseudogene 7429	10090								-0.46	0.684	0.989	-1.446	0.221	0.853	0.98536	0.392749	0.835289	R	2	0	2	0.00211	3.3239	A	1	0	1	0.00108	3.03272	A	1	0	1	0.00135	3.12931	S	1	0	2	0.00177	3.24788	R	1	0	1	0.00074	2.86878
66075	Chchd3	coiled-coil-helix-coiled-coil-helix domain containing 3	10090	BOTH		MIM					0.027	0.98	0.989	-0.933	0.407	0.874	0.960409	0.393726	0.835289	R	3	3	3	0.00422	3.62582	S	2	2	3	0.0037	3.56853	R	1	1	2	0.00097	2.98695	S	5	5	6	0.00507	3.70467	S	3	3	3	0.00366	3.56296
270106	Rpl13	ribosomal protein L13	10090	NUCLEUS	ENDORETICULUM						-1.355	0.488	0.937	0.32	0.868	0.992	-1.67421	0.395336	0.835289	A	1	1	1	0.00012	2.08662	S	2	2	2	0.00109	3.03809	A	2	2	2	0.00046	2.66246	S	2	2	2	0.00159	3.2001						0.00342
13518	Dst	dystonin	10090								0.084	0.957	0.989	-1.25	0.426	0.874	1.33413	0.396611	0.835289	S	1	1	1	1e-05	0.79246	A	2	2	2	0	0.59705	S	7	7	7	6e-05	1.80077	S	3	3	3	3e-05	1.51596	R	2	2	2	1e-05	1.00187
59006	Myoz2	myozenin 2	10090								0.053	0.93	0.989	0.565	0.356	0.853	-0.511989	0.400168	0.835289	S	4	4	6	0.00764	3.88282	S	2	2	5	0.00555	3.74438	S	4	4	8	0.00551	3.74107	S	4	4	8	0.01328	4.12327	S	5	5	12	0.00565	3.75243
17449	Mdh1	malate dehydrogenase 1, NAD (soluble)	10090								-0.015	0.979	0.989	0.481	0.415	0.874	-0.496615	0.400601	0.835289	S	8	8	17	0.03978	4.59968	S	8	8	31	0.05835	4.76604	S	8	8	27	0.04124	4.61533	S	10	10	43	0.11301	5.05313	S	10	10	29	0.03022	4.48031
18597	Pdha1	pyruvate dehydrogenase E1 alpha 1	10090	NUCLEUS		Matrix					-0.423	0.41	0.907	0.009	0.986	0.998	-0.431496	0.400941	0.835289	S	11	11	33	0.02046	4.31096	S	13	13	43	0.0263	4.41992	S	14	14	39	0.0284	4.45332	S	14	14	45	0.03464	4.53954	S	13	13	44	0.01344	4.12824
70257	2010107E04Rik	RIKEN cDNA 2010107E04 gene	10090			MIM					1.034	0.616	0.989	-0.72	0.726	0.98	1.75396	0.401836	0.835289	R	1	1	1	0.00117	3.06718	S	1	1	2	0.00329	3.5168	S	1	1	1	0.00403	3.60582	S	1	1	3	0.01395	4.1445	R	1	1	1	0.00224	3.34986
226251	Ablim1	actin-binding LIM protein 1	10090	CYTOPLASM							-1.574	0.116	0.72	-0.784	0.407	0.874	-0.790102	0.403711	0.835289	S	11	10	19	0.00266	3.42477	S	12	11	19	0.00203	3.30801	S	11	11	21	0.00312	3.49477	S	11	10	21	0.0029	3.46284	S	5	5	7	0.00032	2.5006
217737	Ahsa1	AHA1, activator of heat shock protein ATPase 1	10090		ENDORETICULUM						1.883	0.366	0.893	0.149	0.942	0.995	1.73473	0.403721	0.835289	A	1	1	1	0.00038	2.58095						0.00342						0.00342	A	2	2	2	0.00071	2.85377	S	1	1	1	0.0003	2.47445
28071	Twistnb	twist basic helix-loop-helix transcription factor 1 neighbor	10090								-0.947	0.16	0.757	-0.407	0.525	0.926	-0.540043	0.404096	0.835289	S	3	3	9	0.00578	3.76205	S	3	3	7	0.00296	3.47107	S	6	6	11	0.0073	3.86358	S	3	3	6	0.00324	3.51001	S	6	6	16	0.00394	3.59504
15078	H3f3a	H3 histone, family 3A	10090	NUCLEUS						HIST	-0.309	0.938	0.989	3.064	0.447	0.874	-3.373	0.404142	0.835289	S	4	0	7	0.00413	3.6157	S	5	0	14	0.00647	3.81077	A	6	0	43	0	0.00342	A	7	0	42	0	0.00342	S	2	0	3	0.00058	2.7597
15081	H3f3b	H3 histone, family 3B	10090	NUCLEUS						HIST	-0.309	0.938	0.989	3.064	0.447	0.874	-3.373	0.404142	0.835289	S	4	0	7	0.00413	3.6157	S	5	0	14	0.00647	3.81077	A	6	0	43	0	0.00342	A	7	0	42	0	0.00342	S	2	0	3	0.00058	2.7597
97908	Hist1h3g	histone cluster 1, H3g	10090	NUCLEUS						HIST	-0.309	0.938	0.989	3.064	0.447	0.874	-3.373	0.404142	0.835289	S	4	0	7	0.00413	3.6157	S	5	0	14	0.00647	3.81077	A	6	0	43	0	0.00342	A	7	0	42	0	0.00342	S	2	0	3	0.00058	2.7597
319152	Hist1h3h	histone cluster 1, H3h	10090	NUCLEUS						HIST	-0.309	0.938	0.989	3.064	0.447	0.874	-3.373	0.404142	0.835289	S	4	0	7	0.00413	3.6157	S	5	0	14	0.00647	3.81077	A	6	0	43	0	0.00342	A	7	0	42	0	0.00342	S	2	0	3	0.00058	2.7597
319153	Hist1h3i	histone cluster 1, H3i	10090	NUCLEUS						HIST	-0.309	0.938	0.989	3.064	0.447	0.874	-3.373	0.404142	0.835289	S	4	0	7	0.00413	3.6157	S	5	0	14	0.00647	3.81077	A	6	0	43	0	0.00342	A	7	0	42	0	0.00342	S	2	0	3	0.00058	2.7597
360198	Hist1h3a	histone cluster 1, H3a	10090	NUCLEUS						HIST	-0.309	0.938	0.989	3.064	0.447	0.874	-3.373	0.404142	0.835289	S	4	0	7	0.00413	3.6157	S	5	0	14	0.00647	3.81077	A	6	0	43	0	0.00342	A	7	0	42	0	0.00342	S	2	0	3	0.00058	2.7597
625328	H3f3c	H3 histone, family 3C	10090	NUCLEUS						HIST	-0.309	0.938	0.989	3.064	0.447	0.874	-3.373	0.404142	0.835289	S	4	0	7	0.00413	3.6157	S	5	0	14	0.00647	3.81077	A	6	0	43	0	0.00342	A	7	0	42	0	0.00342	S	2	0	3	0.00058	2.7597
11867	Arpc1b	actin related protein 2/3 complex, subunit 1B	10090	NUCLEUS							-0.522	0.56	0.979	0.233	0.793	0.986	-0.755225	0.404535	0.835289	S	2	2	2	0.00073	2.86088	S	3	3	4	0.00122	3.08749	S	5	5	11	0.00629	3.79861	S	3	3	8	0.00219	3.34098	S	2	2	4	0.00072	2.86005
78749	Filip1l	filamin A interacting protein 1-like	10090	BOTH							0.042	0.977	0.989	1.295	0.39	0.859	-1.25296	0.40506	0.835289						0.00342	S	1	1	1	4e-05	1.55314						0.00342	S	1	1	1	5e-05	1.67592	S	2	2	2	1e-05	1.12095
380928	Lmo7	LIM domain only 7	10090	BOTH						UBI-FBX	-0.574	0.313	0.885	-0.105	0.849	0.992	-0.468394	0.405364	0.835289	S	15	14	30	0.00255	3.40601	S	14	13	26	0.00246	3.39163	S	25	24	41	0.00512	3.70946	S	17	16	25	0.00197	3.29529	S	27	26	44	0.00301	3.47868
68263	Pdhb	pyruvate dehydrogenase (lipoamide) beta	10090	NUCLEUS		Matrix					-0.25	0.575	0.987	0.125	0.778	0.984	-0.375072	0.406008	0.835289	S	10	10	42	0.03496	4.54351	S	10	10	45	0.0463	4.66556	S	12	12	49	0.04013	4.60348	S	10	10	57	0.06294	4.79895	S	11	11	50	0.02514	4.40042
667250	Gm12657	predicted gene 12657	10090	NUCLEUS							-0.309	0.937	0.989	2.977	0.45	0.876	-3.28532	0.406749	0.835289	S	4	0	7	0.00344	3.53652	S	5	0	14	0.00539	3.73159	A	6	0	43	0	0.00342	A	7	0	42	0	0.00342	S	2	0	3	0.00048	2.68052
22041	Trf	transferrin	10090						SECRETED		0.303	0.689	0.989	0.941	0.232	0.853	-0.637126	0.407605	0.835289	S	6	6	10	0.00201	3.30389	S	14	13	24	0.00627	3.79732	S	6	5	12	0.00269	3.4297	S	15	14	42	0.01055	4.0231	S	12	11	19	0.00223	3.34842
76308	Rab1b	RAB1B, member RAS oncogene family	10090		GOLGI						-0.337	0.863	0.989	1.317	0.507	0.924	-1.65426	0.407946	0.835289	S	1	0	1	8e-05	1.90834	S	1	0	1	0.00014	2.15721						0.00342	R	1	0	1	0.00024	2.37279	S	1	0	1	0.00011	2.05626
17274	Rab8a	RAB8A, member RAS oncogene family	10090				Cell Membrane			PM	-0.211	0.919	0.989	1.544	0.465	0.893	-1.75411	0.408366	0.835289	S	1	0	1	0.0001	1.99852	S	1	0	1	0.00018	2.24738						0.00342	R	1	0	1	0.00029	2.46297	S	1	0	1	0.00014	2.14644
100009600	Zglp1	zinc finger, GATA-like protein 1	10090	NUCLEUS							-1.414	0.211	0.802	-0.505	0.641	0.962	-0.908381	0.408532	0.835289	A	1	1	2	0.00097	2.98834	A	1	1	1	0.00111	3.04433	A	1	1	1	0.00066	2.81804	R	1	1	3	0.00154	3.18799	A	1	1	1	0.00015	2.18241
18293	Ogdh	oxoglutarate (alpha-ketoglutarate) dehydrogenase (lipoamide)	10090	NUCLEUS		Matrix					-0.274	0.674	0.989	0.271	0.677	0.964	-0.544844	0.409768	0.836261	S	20	16	43	0.00921	3.96448	S	24	20	53	0.01094	4.03916	S	19	15	46	0.00981	3.99178	S	27	23	78	0.02145	4.33136	S	18	13	41	0.00501	3.70014
14718	Got1	glutamic-oxaloacetic transaminase 1, soluble	10090	BOTH							0.999	0.197	0.799	1.617	0.051	0.853	-0.617552	0.410727	0.836665	S	3	3	4	0.00126	3.1004	S	8	8	8	0.0039	3.59113	S	4	4	5	0.00156	3.19281	S	10	10	14	0.00926	3.96658	S	5	5	5	0.00229	3.35941
70405	Calml3	calmodulin-like 3	10090								-6.818	0.107	0.72	-3.559	0.373	0.857	-3.259	0.412496	0.837133	S	3	0	8	0.00416	3.61947	S	2	0	6	0.00414	3.6171	S	1	0	6	0.00281	3.44825	S	3	0	9	0.00743	3.87106	A	2	0	2	0	0.00342
104721	Ddx1	DEAD (Asp-Glu-Ala-Asp) box polypeptide 1	10090	BOTH						RNA	-0.664	0.532	0.964	0.211	0.841	0.99	-0.875533	0.413753	0.837133	A	1	1	2	0.00025	2.39614	S	4	4	6	0.00088	2.94653	S	3	3	4	0.0004	2.60328	S	4	4	5	0.00084	2.92252	R	2	2	3	0.00032	2.50622
14194	Fh1	fumarate hydratase 1	10090	CYTOPLASM		Matrix					0.622	0.469	0.936	1.328	0.142	0.853	-0.705583	0.413795	0.837133	S	7	7	12	0.00357	3.55309	S	8	8	15	0.00643	3.8083	S	8	8	12	0.00304	3.48281	S	13	13	28	0.02091	4.32036	S	4	4	5	0.00223	3.34817
619883	Gm6109	predicted gene 6109	10090								2.719	0.372	0.893	0.245	0.934	0.995	2.47335	0.414644	0.837133	A	1	0	1	0	0.00342	A	1	0	1	0.00081	2.90778	A	1	0	1	0.00101	3.00437	S	1	0	2	0.00133	3.12294	R	1	0	1	0.00055	2.74384
68094	Smarcc2	SWI/SNF related, matrix associated, actin dependent regulator of chromatin, subfamily c, member 2	10090							CBTC HOMEO	0.396	0.814	0.989	1.797	0.302	0.853	-1.40086	0.415205	0.837133	S	2	1	2	0.0001	2.00207						0.00342	S	2	2	2	0	0.00342	S	1	1	1	3e-05	1.53106	A	2	1	2	2e-05	1.21867
19989	Rpl7	ribosomal protein L7	10090	BOTH							0.48	0.566	0.984	1.169	0.182	0.853	-0.688575	0.415522	0.837133	S	5	5	6	0.00346	3.53945	R	1	1	1	0.00066	2.81941	S	3	3	5	0.00281	3.44936	S	5	5	8	0.00508	3.70566	S	3	3	4	0.0012	3.07984
19934	Rpl22	ribosomal protein L22	10090	BOTH							-0.251	0.487	0.937	0.044	0.903	0.992	-0.295047	0.417208	0.838992	S	3	3	12	0.29029	5.46283	S	3	3	14	0.2095	5.32118	S	3	3	13	0.19043	5.27974	S	3	3	11	0.19646	5.29327	S	3	3	8	0.16686	5.22235
56443	Arpc1a	actin related protein 2/3 complex, subunit 1A	10090	NUCLEUS							0.195	0.9	0.989	1.478	0.355	0.853	-1.28242	0.419202	0.839514						0.00342	S	1	1	1	9e-05	1.93678	S	3	3	6	0.00135	3.1312	S	2	2	2	0.00067	2.82659	A	1	1	1	0.00013	2.10213
14873	Gsto1	glutathione S-transferase omega 1	10090	CYTOPLASM						GST	0.853	0.779	0.989	-1.647	0.591	0.961	2.50027	0.420167	0.839514	S	1	1	2	0.00099	2.99651	R	1	1	1	0.00058	2.76299	S	2	2	3	0.00183	3.26157	S	4	3	6	0.00408	3.61032	R	2	1	2	0.00109	3.03897
12389	Cav1	caveolin 1, caveolae protein	10090	CYTOPLASM	BOTH		Cell Membrane			PM	0.847	0.111	0.72	0.445	0.376	0.857	0.402571	0.420677	0.839514	S	5	4	10	0.01703	4.23113	S	4	3	9	0.01214	4.08415	S	2	1	13	0.01414	4.15048	S	7	6	17	0.0323	4.50922	S	5	4	9	0.01563	4.19398
67273	Ndufa10	NADH dehydrogenase (ubiquinone) 1 alpha subcomplex 10	10090	CYTOPLASM		MIM				KI-M	-0.455	0.582	0.989	0.218	0.791	0.986	-0.672087	0.421001	0.839514	S	4	4	5	0.00355	3.55049	S	6	6	9	0.00791	3.89807	S	5	5	9	0.01014	4.00612	S	8	8	18	0.01573	4.19663	S	5	5	10	0.00309	3.49044
207215	Fbxo40	F-box protein 40	10090	CYTOPLASM						UBI-FBX	4.089	0.069	0.608	5.747	0.018	0.853	-1.65833	0.421701	0.839514	A	1	1	1	0	0.00342						0.00342	S	2	2	2	0.00019	2.26876	A	1	1	1	0.00011	2.03983	S	1	1	1	9e-05	1.96384
20534	Slc4a1ap	solute carrier family 4 (anion exchanger), member 1, adaptor protein	10090	CYTOPLASM							2.359	0.223	0.805	0.848	0.648	0.962	1.51119	0.422304	0.839514	R	1	1	1	0	0.00342	A	2	2	2	0.00022	2.33783	S	2	2	2	0.00012	2.07965	R	2	2	2	0.00015	2.18837	S	5	5	8	0.00057	2.7579
17716	ND1	NADH dehydrogenase subunit 1	10090			MIM					0.796	0.689	0.989	-0.824	0.679	0.964	1.62044	0.42281	0.839514						0.00342	S	2	2	2	0.00134	3.12714	R	1	1	1	0.00018	2.2538	S	2	2	3	0.00142	3.15225	R	1	1	1	0.00046	2.66556
53381	Prdx4	peroxiredoxin 4	10090	BOTH	ENDORETICULUM	IMS			SECRETED		-3.238	0.27	0.853	-0.95	0.737	0.98	-2.28811	0.426613	0.841962	S	2	1	3	0.00296	3.47099	S	2	1	5	0.00338	3.52855	S	2	1	5	0.00337	3.52822	S	2	1	3	0.00516	3.71268	A	1	0	2	0	0.00342
17215	Mcm3	minichromosome maintenance deficient 3 (S. cerevisiae)	10090	NUCLEUS						TC??	-0.459	0.805	0.989	-1.96	0.306	0.853	1.50137	0.427492	0.841962	S	1	1	2	8e-05	1.88085	S	1	1	1	5e-05	1.71391	S	1	1	4	0.00015	2.16775	S	1	1	1	2e-05	1.27973	S	3	3	3	0.00012	2.06597
13808	Eno3	enolase 3, beta muscle	10090								-0.03	0.965	0.989	0.513	0.454	0.879	-0.542464	0.429091	0.841962	S	12	10	28	0.01407	4.14842	S	10	9	22	0.01757	4.24472	S	12	10	34	0.01791	4.25299	S	18	16	65	0.04543	4.65734	S	12	10	26	0.00846	3.92736
67914	Coq9	coenzyme Q9 homolog (yeast)	10090			MIM					0.217	0.791	0.989	0.876	0.3	0.853	-0.65888	0.429632	0.841962	S	5	5	5	0.00194	3.2873	S	2	2	4	0.00246	3.39081	S	1	1	2	0.00101	3.00299	S	6	6	12	0.00642	3.80784	S	3	3	5	0.00096	2.98307
406220	Krt77	keratin 77	10090								-1.668	0.009	0.304	-1.259	0.033	0.853	-0.409258	0.430177	0.841962	S	11	4	90	0.11181	5.04849	S	10	3	92	0.16277	5.21157	S	9	3	70	0.06809	4.8331	S	10	3	67	0.06151	4.78893	S	10	3	62	0.03199	4.50495
18655	Pgk1	phosphoglycerate kinase 1	10090							KI-M	-0.274	0.684	0.989	0.262	0.697	0.973	-0.536003	0.432359	0.841962	S	11	8	28	0.01348	4.12961	S	16	13	41	0.02075	4.31694	S	14	11	35	0.0145	4.16148	S	15	11	50	0.0361	4.55756	S	12	10	33	0.00799	3.90246
21954	Tnni3	troponin I, cardiac 3	10090								-3.516	0.028	0.502	-2.425	0.103	0.853	-1.09159	0.432675	0.841962	S	13	13	77	0.40018	5.60225	S	10	10	34	0.05821	4.765	S	8	8	30	0.10086	5.00371	S	5	5	19	0.03019	4.47991	S	2	2	3	0.00137	3.13799
232533	Stk38l	serine/threonine kinase 38 like	10090	CYTOPLASM						KI-P-AGC-NDR-NDR	-0.349	0.512	0.951	0.071	0.892	0.992	-0.420292	0.432743	0.841962	S	17	12	45	0.03204	4.50574	S	16	10	47	0.02267	4.35549	S	19	14	56	0.04832	4.68417	S	17	12	46	0.02766	4.44188	S	13	10	37	0.01843	4.26558
269951	Idh2	isocitrate dehydrogenase 2 (NADP+), mitochondrial	10090			Matrix					-0.25	0.697	0.989	0.259	0.687	0.969	-0.509482	0.434233	0.841962	S	16	16	55	0.04012	4.60333	S	16	16	65	0.03585	4.55448	S	19	19	57	0.0443	4.64644	S	24	22	109	0.09908	4.99601	S	17	17	50	0.01826	4.26154
67891	Rpl4	ribosomal protein L4	10090	BOTH							-0.792	0.42	0.913	-0.025	0.979	0.997	-0.766959	0.434311	0.841962	S	4	4	8	0.00365	3.5625	S	2	2	4	0.00099	2.99586	S	4	4	6	0.00193	3.28571	S	4	4	10	0.00335	3.52566	S	2	2	4	0.00037	2.56689
230721	Pabpc4	poly(A) binding protein, cytoplasmic 4	10090	BOTH						RNA	-0.621	0.469	0.936	0.051	0.952	0.995	-0.67178	0.434596	0.841962	A	4	2	5	0.00238	3.37597	S	10	6	12	0.00303	3.4818	S	5	2	7	0.00129	3.11082	S	7	4	11	0.00311	3.49263	S	5	2	6	0.00055	2.73656
27402	Pdhx	pyruvate dehydrogenase complex, component X	10090			Matrix					0.759	0.337	0.893	0.151	0.845	0.992	0.607909	0.437428	0.841962	S	3	3	3	0.00139	3.14179	S	4	4	5	0.0015	3.17567	S	2	2	2	0.00105	3.01989	S	6	6	9	0.00371	3.56895	S	5	5	7	0.0028	3.44699
78830	Slc25a12	solute carrier family 25 (mitochondrial carrier, Aralar), member 12	10090			MIM					0.045	0.95	0.989	0.614	0.404	0.874	-0.568855	0.438216	0.841962	S	7	7	10	0.00164	3.21475	S	8	7	15	0.00316	3.49997	S	10	10	20	0.00361	3.55791	S	14	12	27	0.00726	3.86074	S	9	8	13	0.0017	3.23166
77055	Krt76	keratin 76	10090	NUCLEUS							-1.327	0.005	0.25	-1.036	0.019	0.853	-0.290491	0.439437	0.841962	S	5	1	24	0.08735	4.94127	S	8	1	59	0.13468	5.12929	S	7	1	36	0.12151	5.0846	S	6	1	26	0.06721	4.82743	S	7	1	20	0.04039	4.60627
13000	Csnk2a2	casein kinase 2, alpha prime polypeptide	10090	NUCLEUS						KI-P-CMGC-CK2	2.268	0.373	0.893	0.314	0.899	0.992	1.95377	0.439628	0.841962	S	2	2	3	0.0006	2.77521						0.00342						0.00342	S	4	4	5	0.00136	3.13486	S	2	2	3	0.0003	2.47222
15510	Hspd1	heat shock protein 1 (chaperonin)	10090	CYTOPLASM		Matrix					0.301	0.693	0.989	0.899	0.256	0.853	-0.597653	0.440247	0.841962	S	9	9	14	0.00532	3.72563	S	14	14	29	0.00487	3.68794	S	6	6	11	0.00342	3.53453	S	17	17	40	0.01558	4.19248	S	6	6	15	0.00197	3.2935
236900	Pdk3	pyruvate dehydrogenase kinase, isoenzyme 3	10090			Matrix				KI-P-Atypical-PDHK-PDHK	0.201	0.916	0.989	-1.294	0.503	0.923	1.49496	0.440611	0.841962	S	1	1	1	0.00013	2.10632	R	1	1	1	6e-05	1.80314	S	1	1	1	0.00029	2.4593	S	1	1	1	0.00017	2.23587						0.00342
15267	Hist2h2aa1	histone cluster 2, H2aa1	10090	NUCLEUS						HIST	8.399	0.085	0.657	4.927	0.284	0.853	3.47188	0.441705	0.841962	A	3	0	7	0	0.00342	A	4	0	14	0	0.00342	S	8	0	52	0.24614	5.39119	S	6	0	70	0.36143	5.55802	S	3	0	5	0.0012	3.07805
319176	Hist2h2ac	histone cluster 2, H2ac	10090	NUCLEUS						HIST	8.399	0.085	0.657	4.927	0.284	0.853	3.47188	0.441705	0.841962	A	3	0	7	0	0.00342	A	4	0	14	0	0.00342	S	8	0	52	0.24614	5.39119	S	6	0	70	0.36143	5.55802	S	3	0	5	0.0012	3.07805
319192	Hist2h2aa2	histone cluster 2, H2aa2	10090	NUCLEUS						HIST	8.399	0.085	0.657	4.927	0.284	0.853	3.47188	0.441705	0.841962	A	3	0	7	0	0.00342	A	4	0	14	0	0.00342	S	8	0	52	0.24614	5.39119	S	6	0	70	0.36143	5.55802	S	3	0	5	0.0012	3.07805
66834	Acot13	acyl-CoA thioesterase 13	10090	NUCLEUS		Matrix					0.931	0.759	0.989	3.307	0.292	0.853	-2.37604	0.441776	0.841962	S	2	2	2	0.00698	3.84372						0.00342	S	1	1	1	0.00683	3.83449	S	3	3	4	0.01522	4.1823						0.00342
226519	Lamc1	laminin, gamma 1	10090					CORE	SECRETED		2.57	0.07	0.609	1.568	0.241	0.853	1.00241	0.441906	0.841962	S	1	1	1	4e-05	1.56191	S	2	2	3	0.00018	2.24457	S	2	2	2	0.00018	2.25073	S	17	17	29	0.00323	3.50951	S	5	5	6	0.00022	2.33262
68202	Ndufa5	NADH dehydrogenase (ubiquinone) 1 alpha subcomplex, 5	10090			MIM					1.301	0.465	0.936	2.673	0.153	0.853	-1.37219	0.441935	0.841962	A	1	1	1	0.00188	3.27306	S	1	1	1	0.00235	3.37101						0.00342	S	2	2	2	0.00642	3.8072	A	1	1	1	0.00271	3.433
107526	Gimap4	GTPase, IMAP family member 4	10090								-0.685	0.458	0.933	0.022	0.981	0.997	-0.707023	0.444047	0.841962	S	3	3	3	0.00123	3.08868	S	3	3	3	0.00162	3.21063	S	2	2	2	0.00141	3.14912	S	5	5	6	0.00311	3.49268	S	3	3	4	0.00081	2.91103
22027	Hsp90b1	heat shock protein 90, beta (Grp94), member 1	10090	NUCLEUS	ENDORETICULUM						0.355	0.622	0.989	0.911	0.224	0.853	-0.556294	0.444973	0.841962	S	7	6	10	0.00105	3.02255	S	7	6	13	0.00171	3.23226	S	9	8	14	0.00196	3.29215	S	16	14	29	0.00524	3.71946	S	9	8	13	0.00116	3.06432
17975	Ncl	nucleolin	10090	NUCLEUS							-0.742	0.426	0.913	-0.033	0.972	0.997	-0.709501	0.446263	0.841962	S	11	11	21	0.00417	3.6204	S	11	11	20	0.00383	3.58358	S	8	8	15	0.0018	3.25633	S	13	13	29	0.00646	3.81023	S	6	6	9	0.00064	2.8046
244418	D8Ertd82e	DNA segment, Chr 8, ERATO Doi 82, expressed	10090	BOTH						KI-P-Other-NKF3	-0.296	0.763	0.989	0.464	0.638	0.962	-0.759986	0.446335	0.841962	S	2	2	2	0.00012	2.08418	R	1	1	1	0.00012	2.08891	S	3	3	3	0.00043	2.6338	R	1	1	2	0.00018	2.26192	S	3	3	3	0.0002	2.29008
57423	Atp5j2	ATP synthase, H+ transporting, mitochondrial F0 complex, subunit F2	10090	NUCLEUS		MIM					1.099	0.746	0.989	3.714	0.289	0.853	-2.61553	0.44718	0.841962						0.00342	R	1	1	2	0.00236	3.37314	S	1	1	1	0.00193	3.28479	S	2	2	8	0.01369	4.13646						0.00342
19899	Rpl18	ribosomal protein L18	10090	NUCLEUS	ENDORETICULUM						0.078	0.908	0.989	0.594	0.386	0.857	-0.515993	0.44864	0.841962	S	1	1	4	0.00561	3.74879	S	2	2	5	0.00377	3.576	S	3	3	5	0.00466	3.66853	S	3	3	6	0.01097	4.04038	S	3	3	4	0.00207	3.31618
80838	Hist1h1a	histone cluster 1, H1a	10090							HIST HTH-W	-1.834	0.56	0.979	0.563	0.856	0.992	-2.39649	0.449083	0.841962	S	3	1	4	0.0006	2.77514	S	4	2	5	0.00051	2.71004	S	7	4	13	0.01328	4.12336	S	8	5	19	0.01455	4.16283	A	1	0	1	0	0.00342
13009	Csrp3	cysteine and glycine-rich protein 3	10090	NUCLEUS							0.08	0.826	0.989	0.361	0.337	0.853	-0.28088	0.450772	0.841962	S	2	2	8	0.02452	4.38956	S	2	2	10	0.02241	4.35041	S	3	3	10	0.03138	4.49669	S	2	2	9	0.03464	4.53956	S	2	2	9	0.02151	4.33271
319163	Hist1h2aa	histone cluster 1, H2aa	10090							HIST	-0.27	0.945	0.989	2.722	0.493	0.911	-2.99259	0.452096	0.841962	S	4	0	8	0.00404	3.6065	S	5	0	15	0.00735	3.8663	A	8	0	52	0	0.00342	A	6	0	69	0	0.00342	S	3	0	5	0.001	2.99887
22272	Uqcrq	ubiquinol-cytochrome c reductase, complex III subunit VII	10090			MIM					-0.224	0.798	0.989	0.443	0.614	0.962	-0.667528	0.452458	0.841962	S	2	2	3	0.00827	3.91755	S	3	3	4	0.01206	4.08135	S	3	3	5	0.0122	4.0863	S	4	4	9	0.03005	4.47777	S	1	1	1	0.00224	3.35028
17475	Mpdz	multiple PDZ domain protein	10090	CYTOPLASM			Cell Membrane			PM	8.013	0	0.058	6.881	0.001	0.159	1.13163	0.452697	0.841962						0.00342						0.00342						0.00342	S	12	11	14	0.00117	3.067	S	28	26	53	0.00332	3.52166
22201	Uba1	ubiquitin-like modifier activating enzyme 1	10090	BOTH						UBI-E1	-0.379	0.646	0.989	0.247	0.764	0.98	-0.626371	0.453022	0.841962	S	7	6	10	0.00077	2.88592	S	11	8	17	0.0014	3.14471	S	5	2	6	0.00165	3.21866	S	16	12	28	0.00263	3.42061	S	7	6	9	0.0007	2.84438
259300	Ehd2	EH-domain containing 2	10090	NUCLEUS			Cell Membrane			PM	2.3	0.382	0.893	0.344	0.894	0.992	1.95653	0.454045	0.841962						0.00342	S	4	4	6	0.00056	2.74627						0.00342	S	3	3	5	0.001	2.99866	S	1	1	2	8e-05	1.90836
74022	Glyr1	glyoxylate reductase 1 homolog (Arabidopsis)	10090		GOLGI						-0.27	0.664	0.989	0.201	0.746	0.98	-0.47128	0.454201	0.841962	S	4	4	17	0.00531	3.7248	S	4	4	16	0.00565	3.75242	S	9	9	30	0.02069	4.31571	S	6	6	17	0.00759	3.88016	S	5	5	20	0.0065	3.81324
56431	Dstn	destrin	10090								-0.033	0.924	0.989	0.228	0.511	0.924	-0.260487	0.454491	0.841962	S	4	4	12	0.02583	4.41217	S	4	4	14	0.02549	4.4064	S	4	4	11	0.02603	4.41544	S	5	5	17	0.02985	4.47492	S	3	3	11	0.02578	4.41133
19290	Pura	purine rich element binding protein A	10090	NUCLEUS						DBTF PUR	-2.806	0.329	0.893	-0.686	0.806	0.988	-2.1204	0.454952	0.841962	S	1	1	1	0.00023	2.36132	S	4	4	5	0.00143	3.15444	R	1	1	1	0.00086	2.93271	S	4	4	5	0.00328	3.51611	A	1	1	1	0.00013	2.09922
98956	Nat10	N-acetyltransferase 10	10090	NUCLEUS						TC	0.533	0.749	0.989	1.792	0.296	0.853	-1.25936	0.45527	0.841962	A	1	1	2	0.00013	2.11343						0.00342	S	2	2	3	0.00013	2.10626	A	1	1	1	4e-05	1.55015	S	3	3	3	0.00011	2.06069
69225	Carkd	carbohydrate kinase domain containing	10090			MIM					2.617	0.093	0.692	3.697	0.027	0.853	-1.08019	0.455425	0.841962						0.00342						0.00342						0.00342	S	1	1	1	0.0003	2.47958	R	1	1	1	8e-05	1.91265
13629	Eef2	eukaryotic translation elongation factor 2	10090	BOTH							-0.273	0.637	0.989	0.162	0.779	0.984	-0.434962	0.457483	0.844347	S	10	10	20	0.00339	3.52991	S	11	11	24	0.00385	3.58587	S	12	12	22	0.00457	3.65953	S	15	15	31	0.00579	3.76274	S	14	14	23	0.00257	3.41023
15519	Hsp90aa1	heat shock protein 90, alpha (cytosolic), class A member 1	10090	BOTH			Cell Membrane			PM	-0.098	0.872	0.989	0.359	0.559	0.943	-0.457923	0.45947	0.846241	S	9	3	23	0.00316	3.49956	S	12	5	33	0.00612	3.78676	S	10	3	30	0.0047	3.67192	S	14	7	39	0.00874	3.94154	S	11	4	29	0.0031	3.49101
11758	Prdx6	peroxiredoxin 6	10090	BOTH		unknown					0.499	0.63	0.989	1.271	0.236	0.853	-0.771915	0.460047	0.846241	S	4	3	7	0.00317	3.50072	S	7	5	9	0.00499	3.69818	S	3	2	4	0.00041	2.61508	S	6	5	13	0.0054	3.73251	S	4	3	6	0.00136	3.13446
107951	Cdk9	cyclin-dependent kinase 9 (CDC2-related kinase)	10090	NUCLEUS						TC, KI-P-CMGC-CDK-CDK9	0.654	0.785	0.989	2.443	0.322	0.853	-1.78901	0.461982	0.847621	A	1	0	1	0	0.00342	A	1	1	1	0.00014	2.13792	A	1	1	1	0.00014	2.16073	S	2	1	4	0.0003	2.47469	S	2	1	4	0.00026	2.41457
11409	Acads	acyl-Coenzyme A dehydrogenase, short chain	10090	NUCLEUS		Matrix					0.259	0.744	0.989	0.849	0.299	0.853	-0.589192	0.46343	0.847621	S	5	5	9	0.00404	3.60675	S	7	7	13	0.00595	3.77456	S	6	6	12	0.00481	3.68182	S	11	11	28	0.02083	4.31862	S	7	7	14	0.00319	3.50394
223917	Krt79	keratin 79	10090								-1.126	0.042	0.537	-0.765	0.141	0.853	-0.36169	0.463497	0.847621	S	8	1	47	0.06058	4.78231	S	10	1	65	0.0621	4.79309	S	7	1	45	0.06444	4.80917	S	8	1	35	0.05451	4.73648	S	9	1	33	0.02629	4.41973
16949	Loxl1	lysyl oxidase-like 1	10090					ASSOCIATED	SECRETED		-1.436	0.393	0.894	-0.215	0.896	0.992	-1.22103	0.464945	0.847621	S	2	2	2	0.00037	2.57256						0.00342	A	1	1	1	0.00022	2.3466	A	1	1	1	0.00031	2.48952						0.00342
14359	Fxr1	fragile X mental retardation gene 1, autosomal homolog	10090	BOTH						RNA?	-0.492	0.609	0.989	0.217	0.821	0.99	-0.709578	0.465251	0.847621						0.00342	S	2	1	3	0.00034	2.52693	R	2	1	4	0.00032	2.49883	S	3	1	4	0.00035	2.54378	S	4	3	5	0.00026	2.40821
216792	Iba57	IBA57, iron-sulfur cluster assembly homolog (S. cerevisiae)	10090			Matrix					0.572	0.806	0.989	2.297	0.337	0.853	-1.72432	0.465421	0.847621	A	1	1	1	0.0004	2.59726						0.00342	A	1	1	1	0.00098	2.99152	S	2	2	2	0.00126	3.09934	S	1	1	1	0.00018	2.24447
64340	Dhx38	DEAH (Asp-Glu-Ala-His) box polypeptide 38	10090	NUCLEUS							-0.044	0.967	0.989	-0.826	0.443	0.874	0.781767	0.466958	0.84882	S	4	4	5	0.00044	2.64761	S	6	6	7	0.00042	2.62559	S	7	7	12	0.0012	3.07855	S	2	2	3	0.00019	2.28418	S	8	8	18	0.00222	3.34573
19325	Rab10	RAB10, member RAS oncogene family	10090		GOLGI		Cell Membrane			PM	0.544	0.819	0.989	2.298	0.347	0.853	-1.75411	0.467623	0.84882	S	1	0	1	0.0001	1.99852	S	1	0	1	0.00018	2.24738						0.00342	R	1	0	1	0.00029	2.46297	S	1	0	1	0.00014	2.14644
67680	Sdhb	succinate dehydrogenase complex, subunit B, iron sulfur (Ip)	10090			MIM					0.096	0.913	0.989	0.742	0.408	0.874	-0.646405	0.468977	0.849067	S	2	2	5	0.00284	3.45352	S	4	4	11	0.0043	3.6333	S	3	3	5	0.00303	3.48158	S	7	7	15	0.01375	4.13816	S	2	2	3	0.0012	3.07791
11808	Apoa4	apolipoprotein A-IV	10090								1.41	0.205	0.801	2.189	0.064	0.853	-0.778806	0.469302	0.849067	S	2	2	2	0.00052	2.71451	A	1	1	1	0.00015	2.17642	S	3	3	4	0.00105	3.01972	S	6	6	8	0.00273	3.43539	S	3	3	4	0.00068	2.82987
51793	Ddah2	dimethylarginine dimethylaminohydrolase 2	10090								0.654	0.491	0.937	1.341	0.176	0.853	-0.687148	0.470448	0.849116	S	1	1	1	0.00015	2.16563	S	1	1	3	0.00054	2.72896	S	1	1	2	0.00058	2.76448	S	2	2	5	0.0012	3.07867	S	2	2	2	0.00023	2.35578
17698	Msn	moesin	10090	BOTH			Cell Membrane			PM	-0.203	0.773	0.989	0.311	0.66	0.963	-0.513899	0.471321	0.849116	S	7	2	8	0.0014	3.14666	S	12	5	15	0.00169	3.22784	S	8	4	11	0.00177	3.24813	S	11	5	18	0.00356	3.55179	S	9	3	14	0.00116	3.06592
21849	Trim28	tripartite motif-containing 28	10090	NUCLEUS						TC?, UBI-E3, KI	1.237	0.274	0.857	2.034	0.089	0.853	-0.797118	0.471669	0.849116	R	1	1	1	5e-05	1.68302	S	4	4	5	0.00049	2.69403	S	5	5	6	0.00024	2.37149	S	3	3	4	0.00044	2.64338	S	7	7	11	0.00082	2.9153
72479	Hsdl2	hydroxysteroid dehydrogenase like 2	10090								4.1	0.066	0.608	5.558	0.02	0.853	-1.45881	0.472832	0.849116						0.00342	S	2	2	2	0.00035	2.54579						0.00342	S	3	3	3	0.00045	2.65358	R	1	1	2	6e-05	1.75363
11745	Anxa3	annexin A3	10090	CYTOPLASM				ASSOCIATED		PM	1.05	0.376	0.893	0.206	0.859	0.992	0.844534	0.473189	0.849116						0.00342	S	1	1	1	0.00017	2.22691	S	1	1	1	0.00011	2.03771	S	4	4	5	0.00129	3.11048	S	2	2	2	0.00013	2.09841
11576	Afp	alpha fetoprotein	10090						SECRETED		1.733	0.425	0.913	0.186	0.93	0.995	1.54623	0.474456	0.849315						0.00342	S	3	3	3	0.00039	2.59033						0.00342	S	4	4	6	0.00067	2.82368	S	1	1	1	7e-05	1.8683
106504	Stk38	serine/threonine kinase 38	10090	BOTH						KI-P-AGC-NDR-NDR	-0.18	0.583	0.989	0.056	0.863	0.992	-0.236224	0.474844	0.849315	S	27	22	114	0.22881	5.35948	S	32	26	117	0.16529	5.21824	S	30	25	106	0.21899	5.34043	S	31	26	110	0.21063	5.32353	S	24	21	97	0.14724	5.16804
11928	Atp1a1	ATPase, Na+/K+ transporting, alpha 1 polypeptide	10090		BOTH		Cell Membrane			PM	-0.164	0.791	0.989	0.281	0.651	0.962	-0.445323	0.47818	0.852179	S	16	9	35	0.0067	3.82578	S	18	11	42	0.00748	3.87416	S	15	10	33	0.00722	3.85878	S	21	13	58	0.01493	4.17394	S	18	14	44	0.00401	3.60261
17993	Ndufs4	NADH dehydrogenase (ubiquinone) Fe-S protein 4	10090			MIM					1.034	0.191	0.799	0.496	0.514	0.926	0.538297	0.479308	0.852179	S	3	3	3	0.00211	3.32474	S	2	2	3	0.00239	3.3792	S	2	2	2	0.00213	3.32936	S	4	4	7	0.01095	4.03948	S	3	3	3	0.0035	3.54393
66355	Gmpr	guanosine monophosphate reductase	10090								0.405	0.848	0.989	1.926	0.375	0.857	-1.52088	0.479511	0.852179						0.00342	S	1	1	1	0.00043	2.62869	R	2	1	3	0.00071	2.85268	S	2	1	3	0.00097	2.98532	A	3	2	4	0.0004	2.59688
66861	Dnajc10	DnaJ (Hsp40) homolog, subfamily C, member 10	10090		ENDORETICULUM						1.21	0.476	0.936	2.41	0.174	0.853	-1.19987	0.479948	0.852179	A	1	1	1	9e-05	1.96779						0.00342	A	1	1	1	7e-05	1.86116	S	2	2	2	0.00068	2.83501	S	1	1	1	7e-05	1.82958
13665	Eif2s1	eukaryotic translation initiation factor 2, subunit 1 alpha	10090	NUCLEUS						RIBO	-0.378	0.675	0.989	0.264	0.769	0.982	-0.641791	0.480319	0.852179						0.00342	S	1	1	2	0.00027	2.43118	S	2	2	2	0.0004	2.60669	S	1	1	1	0.00033	2.51868	S	2	2	2	0.00019	2.26725
57435	Plin4	perilipin 4	10090				Cell Membrane			PM	-0.554	0.688	0.989	0.427	0.757	0.98	-0.981761	0.481779	0.853159	S	1	1	1	7e-05	1.83347	R	3	3	3	9e-05	1.93979						0.00342	S	1	1	1	0.00011	2.05883	S	1	1	1	1e-05	0.95481
67871	Mrrf	mitochondrial ribosome recycling factor	10090			Matrix					-0.373	0.355	0.893	-0.093	0.812	0.99	-0.279515	0.483375	0.853159	S	5	5	11	0.04554	4.65842	S	5	5	10	0.02643	4.42211	S	6	6	13	0.04163	4.61941	S	5	5	11	0.02376	4.37585	S	5	5	15	0.03699	4.56814
16211	Kpnb1	karyopherin (importin) beta 1	10090	CYTOPLASM							-0.066	0.951	0.989	0.698	0.522	0.926	-0.764118	0.484693	0.853159	S	1	1	1	0.0001	2.01212	S	2	2	3	0.0002	2.30708	S	3	3	4	0.00019	2.26793	S	3	3	4	0.00044	2.63881	S	4	4	4	0.00016	2.19507
94230	Cpsf1	cleavage and polyadenylation specific factor 1	10090	NUCLEUS						SPL	-0.764	0.384	0.893	-0.156	0.856	0.992	-0.607825	0.485095	0.853159	S	2	2	4	0.00022	2.35183	S	4	4	5	0.00026	2.40733	S	4	4	8	0.00054	2.73325	S	2	2	2	0.00026	2.41634	S	2	2	3	0.00016	2.21248
16573	Kif5b	kinesin family member 5B	10090								-0.562	0.34	0.893	-0.156	0.786	0.986	-0.405952	0.485192	0.853159	S	17	12	34	0.00473	3.67492	S	23	18	53	0.00708	3.85025	S	23	18	53	0.01248	4.09627	S	18	12	35	0.00499	3.6983	S	31	22	69	0.00712	3.85237
29877	Hdgfrp3	hepatoma-derived growth factor, related protein 3	10090	NUCLEUS						TC?	-0.576	0.677	0.989	0.397	0.773	0.982	-0.973304	0.485656	0.853159	A	2	1	2	0.00147	3.16823	S	1	0	1	0.00052	2.71687	S	2	1	5	0.00459	3.66157	S	1	0	2	0.00054	2.73481	S	3	2	6	0.00703	3.84725
105246	Brd9	bromodomain containing 9	10090							TC?	-1.644	0.14	0.74	-0.909	0.393	0.859	-0.734829	0.486301	0.853159	R	1	1	1	0.0002	2.30995	R	1	1	1	0.00013	2.11315	S	1	1	1	0.00012	2.0718	R	1	1	1	9e-05	1.96359	S	1	1	2	5e-05	1.67723
13067	Cyct	cytochrome c, testis	10090								0.483	0.898	0.989	3.13	0.416	0.874	-2.64658	0.48927	0.857001	R	4	1	9	0.00485	3.68585	A	3	0	11	0	0.00342	A	3	1	4	0.00208	3.31824	S	4	1	11	0.00913	3.96059	R	4	1	4	0.00302	3.47965
212943	Fam46a	family with sequence similarity 46, member A	10090								-0.056	0.981	0.989	-1.689	0.476	0.907	1.6324	0.490744	0.857314	S	2	1	3	0.00058	2.76423	A	1	0	1	6e-05	1.79859	S	3	2	6	0.00204	3.31058	S	3	2	3	0.00115	3.05923	S	1	1	1	0.0003	2.47723
15277	Hk2	hexokinase 2	10090							KI-M	-0.686	0.455	0.933	-0.056	0.951	0.995	-0.630112	0.491705	0.857314	S	6	5	9	0.00078	2.89255	S	5	3	9	0.00042	2.62701	S	3	1	5	0.00042	2.62281	S	10	4	15	0.00077	2.88604	S	4	2	7	0.00018	2.24554
75956	Srrm2	serine/arginine repetitive matrix 2	10090								-1.693	0.233	0.817	-0.748	0.585	0.958	-0.944525	0.492568	0.857314						0.00342						0.00342	A	1	1	2	3e-05	1.4344						0.00342	S	2	2	4	7e-05	1.87258
22334	Vdac2	voltage-dependent anion channel 2	10090	NUCLEUS		MOM					-0.182	0.741	0.989	0.198	0.718	0.98	-0.379512	0.493988	0.857314	S	6	6	26	0.02619	4.41814	S	7	7	32	0.03198	4.50486	S	7	7	26	0.03495	4.5435	S	8	8	46	0.0631	4.80005	S	8	8	41	0.02153	4.33307
53761	Prrc2a	proline-rich coiled-coil 2A	10090								-0.356	0.716	0.989	0.32	0.743	0.98	-0.676447	0.494071	0.857314	R	1	1	1	7e-05	1.85859	A	1	1	1	7e-05	1.8556	S	2	2	3	0.00017	2.22655	A	1	1	1	8e-05	1.88352	R	1	1	2	8e-05	1.91573
66660	Sltm	SAFB-like, transcription modulator	10090	NUCLEUS						RNA	-1.589	0.042	0.537	-1.114	0.13	0.853	-0.475374	0.494262	0.857314	S	6	6	8	0.00129	3.11002	S	6	6	8	0.00119	3.07536	S	12	12	15	0.00326	3.51354	S	3	3	5	0.00066	2.81744	S	3	3	6	0.00041	2.61584
67776	Vwa5a	von Willebrand factor A domain containing 5A	10090	NUCLEUS				CORE			-0.702	0.633	0.989	0.306	0.834	0.99	-1.00796	0.495653	0.857314	S	2	2	4	0.00017	2.2285	S	1	1	2	0.0001	2.01763	S	3	3	5	0.0002	2.29868	S	4	4	8	0.00065	2.8152	S	2	2	3	0.0001	1.98464
231858	Radil	Ras association and DIL domains	10090								-0.663	0.469	0.936	-0.041	0.964	0.996	-0.622559	0.496019	0.857314	S	1	1	2	0.00027	2.42821	R	1	1	1	0.00036	2.5539	S	3	3	4	0.00093	2.9663	S	1	1	1	0.00038	2.57553	S	2	2	3	0.0002	2.30773
22608	Ybx1	Y box protein 1	10090	BOTH					SECRETED	DBTF CSD	0.615	0.456	0.933	0.056	0.945	0.995	0.559135	0.496463	0.857314	S	2	1	3	0.00175	3.24397	S	2	2	3	0.00097	2.98783	S	1	1	2	0.00098	2.99177	S	3	2	8	0.00381	3.58052	S	2	1	3	0.00102	3.00958
104886	Rab15	RAB15, member RAS oncogene family	10090							PM	0.978	0.712	0.989	2.791	0.305	0.853	-1.81307	0.497493	0.857746	S	1	0	1	0.00011	2.05176	S	1	0	1	0.0002	2.30063						0.00342	R	1	0	1	0.00033	2.51621	S	1	0	1	0.00016	2.19969
14118	Fbn1	fibrillin 1	10090					CORE	SECRETED		0.064	0.971	0.989	-1.133	0.522	0.926	1.19656	0.499866	0.86049	S	2	1	2	0.00014	2.13387						0.00342						0.00342	S	5	4	7	0.00036	2.55813	R	1	1	1	1e-05	1.03356
23945	Mgll	monoglyceride lipase	10090								0.576	0.734	0.989	1.729	0.322	0.853	-1.15297	0.501543	0.862027						0.00342						0.00342	S	1	1	1	0.00032	2.50752	A	1	1	1	0.0004	2.60423	R	1	1	2	0.00015	2.16646
66525	Timm50	translocase of inner mitochondrial membrane 50	10090			MIM					-0.355	0.723	0.989	0.32	0.749	0.98	-0.675452	0.504711	0.866119	S	1	1	2	0.00054	2.73266	S	1	1	2	0.00057	2.75751	S	2	2	3	0.00111	3.04611	S	3	3	5	0.00198	3.29634	S	1	1	3	0.00022	2.35081
71902	Cand1	cullin associated and neddylation disassociated 1	10090	BOTH	GOLGI					TC?	0.848	0.479	0.936	0.056	0.962	0.996	0.792549	0.50773	0.868474						0.00342	S	3	3	3	0.00012	2.07403	R	1	1	1	5e-05	1.71539	S	6	6	6	0.00042	2.6253	S	4	4	4	0.00011	2.04276
68760	Synpo2l	synaptopodin 2-like	10090	NUCLEUS							-0.284	0.791	0.989	0.435	0.686	0.969	-0.718518	0.507961	0.868474	S	2	2	3	0.0003	2.48033	R	2	2	3	0.00028	2.45333	S	7	7	9	0.00109	3.03622	S	6	6	8	0.0013	3.11228	S	2	2	4	0.00017	2.24299
56428	Mtch2	mitochondrial carrier homolog 2 (C. elegans)	10090	NUCLEUS		MOM					0.741	0.485	0.937	1.443	0.191	0.853	-0.701263	0.508452	0.868474	S	2	2	3	0.00253	3.40317	S	1	1	2	0.00188	3.27356	S	1	1	1	0.00027	2.42505	S	3	3	8	0.00567	3.75351	S	2	2	2	0.00108	3.0316
11950	Atp5f1	ATP synthase, H+ transporting, mitochondrial F0 complex, subunit B1	10090	NUCLEUS		MIM					0.531	0.349	0.893	0.898	0.129	0.853	-0.367894	0.510087	0.869916	S	5	5	8	0.00973	3.98829	S	8	8	11	0.01309	4.117	S	7	7	11	0.01123	4.05057	S	11	11	21	0.03505	4.54467	S	7	7	10	0.01019	4.00817
18746	Pkm	pyruvate kinase, muscle	10090	BOTH						KI-M, PM	0.298	0.669	0.989	0.756	0.292	0.853	-0.458642	0.513664	0.87466	S	8	7	17	0.00754	3.87754	S	14	13	32	0.01319	4.1203	S	12	11	26	0.00706	3.84887	S	18	17	42	0.02663	4.42544	S	8	7	17	0.00531	3.72543
240667	Sec31b	Sec31 homolog B (S. cerevisiae)	10090							TC?	0.155	0.877	0.989	0.819	0.425	0.874	-0.663952	0.515411	0.875831	R	1	1	2	0.00017	2.22332	S	1	1	6	0.00072	2.85845	S	1	1	5	0.00058	2.76243	S	1	1	4	0.0012	3.08048	S	1	1	2	0.00019	2.27119
12768	Ccr1	chemokine (C-C motif) receptor 1	10090	CYTOPLASM			Cell Membrane			PM	-0.413	0.602	0.989	0.104	0.895	0.992	-0.516987	0.515944	0.875831	S	1	1	2	0.00082	2.91462	S	1	1	2	0.0007	2.84332	R	1	1	1	0.00031	2.49056	S	1	1	2	0.00061	2.78606	S	1	1	2	0.00033	2.52394
66945	Sdha	succinate dehydrogenase complex, subunit A, flavoprotein (Fp)	10090			MIM					0.034	0.965	0.989	0.536	0.493	0.911	-0.50174	0.520328	0.880655	S	7	7	12	0.00423	3.62608	S	11	11	25	0.01093	4.03844	S	10	10	18	0.00818	3.91296	S	19	19	52	0.02158	4.33411	S	9	9	18	0.00378	3.57697
83486	Rbm5	RNA binding motif protein 5	10090	NUCLEUS						RNA	-3.139	0.202	0.799	-4.66	0.072	0.853	1.52178	0.520387	0.880655	R	2	1	4	0.0001	2.00634	A	2	1	4	0.00081	2.90774	S	2	1	8	0.00019	2.26908	R	2	1	4	8e-05	1.87821	S	3	2	7	0.00014	2.14255
27367	Rpl3	ribosomal protein L3	10090	BOTH							-1.111	0.113	0.72	-0.693	0.3	0.853	-0.418601	0.522838	0.882689	S	9	9	14	0.00801	3.90359	S	9	9	14	0.00563	3.75018	S	6	6	10	0.00408	3.61095	S	8	8	13	0.00569	3.75474	S	7	6	8	0.00139	3.14367
93742	Pard3	par-3 family cell polarity regulator	10090	CYTOPLASM			Cell Membrane				0.73	0.763	0.989	-0.828	0.732	0.98	1.55848	0.523784	0.882689						0.00342						0.00342						0.00342	S	1	1	1	4e-05	1.62452	S	6	6	9	0.00034	2.52655
17913	Myo1c	myosin IC	10090	CYTOPLASM			Cell Membrane			PM	-1.191	0.119	0.72	-0.734	0.315	0.853	-0.456726	0.524146	0.882689	S	20	18	54	0.01231	4.09027	S	18	16	34	0.00566	3.75251	S	21	19	54	0.00885	3.94701	S	22	20	44	0.00798	3.90205	S	11	10	23	0.00165	3.21656
12468	Cct7	chaperonin containing Tcp1, subunit 7 (eta)	10090	CYTOPLASM							0.814	0.634	0.989	-0.28	0.869	0.992	1.09409	0.524799	0.882689						0.00342	S	3	3	3	0.00059	2.77269	S	4	4	4	0.00047	2.67325	S	1	1	1	9e-05	1.93746	S	4	4	5	0.00099	2.99542
17930	Myom2	myomesin 2	10090								-0.932	0.372	0.893	-0.28	0.784	0.986	-0.65254	0.527192	0.88536	S	20	20	33	0.002	3.30141	S	19	19	32	0.00156	3.1923	S	12	12	19	0.00095	2.97846	S	25	25	53	0.00383	3.58268	S	9	9	16	0.00039	2.59533
16563	Kif2a	kinesin family member 2A	10090	BOTH							-1.758	0.199	0.799	-0.93	0.481	0.907	-0.828158	0.528681	0.886004	S	1	1	1	0.00013	2.11228	S	1	1	1	0.00014	2.14608	S	2	2	4	0.00053	2.7257	S	1	1	2	6e-05	1.7479	S	3	3	5	0.00023	2.36749
66592	Stoml2	stomatin (Epb7.2)-like 2	10090			MIM	Cell Membrane				1.111	0.675	0.989	-0.569	0.83	0.99	1.67986	0.529389	0.886004	S	1	1	1	0.00035	2.54413	S	2	2	3	0.00075	2.87285						0.00342	S	2	2	2	0.00111	3.04465	S	2	2	3	0.00088	2.94485
78388	Mvp	major vault protein	10090	BOTH							-0.431	0.711	0.989	0.304	0.794	0.986	-0.735051	0.530757	0.886004	S	1	1	1	0.00011	2.05575	S	3	3	3	0.00044	2.64596	S	1	1	2	8e-05	1.91978	S	1	1	2	9e-05	1.95768	S	3	3	4	0.00027	2.43484
19184	Psmc5	protease (prosome, macropain) 26S subunit, ATPase 5	10090	BOTH						UBI-PRO	0.358	0.856	0.989	-0.892	0.653	0.962	1.24995	0.530797	0.886004	S	4	4	5	0.00103	3.01126	A	3	3	3	0.00019	2.27551	S	5	5	11	0.00065	2.81541	S	4	4	7	0.00105	3.02325	S	4	4	8	0.00094	2.97082
22630	Ywhaq	tyrosine 3-monooxygenase/tryptophan 5-monooxygenase activation protein, theta polypeptide	10090	CYTOPLASM							0.176	0.752	0.989	-0.175	0.753	0.98	0.351407	0.532282	0.88614	S	4	1	25	0.00398	3.60039	S	4	1	26	0.00199	3.29799	S	4	1	25	0.00316	3.50031	S	5	1	31	0.00383	3.58325	S	5	1	29	0.00432	3.63547
67332	Snrpd3	small nuclear ribonucleoprotein D3	10090	NUCLEUS							4.077	0.045	0.537	2.948	0.125	0.853	1.1284	0.53249	0.88614						0.00342	R	2	2	2	0.00243	3.38631						0.00342	S	2	2	4	0.00512	3.70925	S	1	1	2	0.00307	3.48644
11363	Acadl	acyl-Coenzyme A dehydrogenase, long-chain	10090			MIM					-0.104	0.861	0.989	0.269	0.652	0.962	-0.373079	0.534472	0.886549	S	15	15	47	0.03621	4.55886	S	16	16	59	0.04558	4.65875	S	15	15	48	0.03437	4.53618	S	22	22	89	0.095	4.97774	S	16	16	49	0.02179	4.33827
110323	Cox6b1	cytochrome c oxidase, subunit VIb polypeptide 1	10090			MIM					3.011	0.154	0.748	1.77	0.382	0.857	1.2415	0.534939	0.886549						0.00342	A	2	2	4	0.00414	3.61686	S	2	2	2	0.00419	3.62223	S	2	2	11	0.01617	4.20878	R	2	2	3	0.00326	3.51292
28080	Atp5o	ATP synthase, H+ transporting, mitochondrial F1 complex, O subunit	10090	NUCLEUS		MIM				PM	0.382	0.477	0.936	0.714	0.2	0.853	-0.331407	0.535994	0.886549	S	6	6	19	0.02903	4.46284	S	7	7	18	0.03374	4.52814	S	6	6	18	0.03188	4.50348	S	8	8	30	0.08339	4.92113	S	6	6	11	0.02103	4.32291
17884	Myh4	myosin, heavy polypeptide 4, skeletal muscle	10090								-6.188	0.091	0.686	-8.276	0.033	0.853	2.08815	0.536081	0.886549	S	36	1	166	0.03511	4.5454	S	28	1	83	0.01273	4.10484	S	31	0	117	0.02756	4.44023	A	46	0	262	0	0.00342	S	17	1	38	0.00134	3.12655
12908	Crat	carnitine acetyltransferase	10090		ENDORETICULUM	MIM					0.93	0.472	0.936	1.724	0.198	0.853	-0.794136	0.536924	0.886549	R	3	3	3	0.00017	2.23034	S	11	11	16	0.00335	3.52568	S	2	2	3	0.00032	2.50829	S	10	10	19	0.0039	3.59052	S	5	5	7	0.00041	2.61213
16678	Krt1	keratin 1	10090	NUCLEUS			Cell Membrane			PM	-1.087	0.005	0.25	-0.901	0.013	0.853	-0.185158	0.537571	0.886549	S	10	5	99	0.17246	5.23668	S	9	4	128	0.24906	5.39631	S	8	4	88	0.2048	5.31134	S	9	4	84	0.12399	5.09339	S	9	4	82	0.082	4.91379
76936	Hnrnpm	heterogeneous nuclear ribonucleoprotein M	10090	BOTH						TC RNA	0.187	0.838	0.989	0.749	0.419	0.874	-0.562868	0.540608	0.890223	S	3	3	4	0.00024	2.38622	S	6	6	9	0.0008	2.90127	S	5	5	12	0.00073	2.86385	S	6	6	10	0.00119	3.07399	S	5	5	7	0.00028	2.44784
12833	Col6a1	collagen, type VI, alpha 1	10090					CORE	SECRETED		-0.407	0.836	0.989	-1.616	0.42	0.874	1.20906	0.543095	0.89032	S	8	8	14	0.00256	3.40902	S	1	1	1	8e-05	1.88623	S	3	3	6	0.00029	2.46237	S	9	9	21	0.00292	3.46495	S	1	1	1	2e-05	1.33847
14081	Acsl1	acyl-CoA synthetase long-chain family member 1	10090			MOM				PM	-0.294	0.686	0.989	0.15	0.837	0.99	-0.444191	0.544632	0.89032	S	11	9	19	0.00475	3.67687	S	14	12	25	0.00566	3.75277	S	14	11	25	0.00555	3.74445	S	20	18	41	0.01326	4.12242	S	8	6	19	0.00233	3.36796
75471	1700009N14Rik	RIKEN cDNA 1700009N14 gene	10090								5.17	0.064	0.608	3.637	0.171	0.853	1.53282	0.545242	0.89032						0.00342						0.00342	S	1	0	1	0.00078	2.89477	S	2	0	3	0.00248	3.39379						0.00342
69956	Ptcd3	pentatricopeptide repeat domain 3	10090			Matrix					-0.106	0.912	0.989	0.485	0.619	0.962	-0.591398	0.545545	0.89032						0.00342	S	1	1	1	0.00015	2.18101	S	1	1	1	0.00014	2.15481	S	1	1	2	0.00021	2.3123	S	1	1	1	6e-05	1.80998
69642	Mlip	muscular LMNA-interacting protein	10090	NUCLEUS							-0.314	0.638	0.989	0.09	0.891	0.992	-0.404794	0.546014	0.89032	S	8	8	9	0.00239	3.3784	S	4	4	8	0.00141	3.14854	S	5	5	9	0.00242	3.38414	S	10	10	17	0.00302	3.48001	S	5	5	11	0.00094	2.97412
20917	Suclg2	succinate-Coenzyme A ligase, GDP-forming, beta subunit	10090			Matrix					0.11	0.95	0.989	-0.95	0.589	0.959	1.06002	0.547114	0.89032	S	2	2	2	0.00051	2.70502	S	4	4	4	0.00081	2.90603	S	3	3	4	0.0006	2.77903	S	5	5	8	0.00188	3.27323	S	4	4	6	0.00036	2.55038
215384	Fcgbp	Fc fragment of IgG binding protein	10090						SECRETED		-1.201	0.085	0.657	-0.816	0.221	0.853	-0.385752	0.548187	0.89032	S	2	0	4	0.00707	3.84912	S	1	0	11	0.00913	3.9603	S	1	0	4	0.00264	3.42172	S	1	0	5	0.00339	3.53052	A	2	1	5	0.0028	3.44748
21454	Tcp1	t-complex protein 1	10090		GOLGI					PM	3.109	0.114	0.72	4.213	0.042	0.853	-1.1036	0.548272	0.89032						0.00342	R	2	2	2	0.00014	2.14748						0.00342	A	1	1	1	3e-05	1.52934	S	1	1	1	0.00018	2.26606
14751	Gpi1	glucose phosphate isomerase 1	10090						SECRETED	PM	0.277	0.847	0.989	1.146	0.433	0.874	-0.869297	0.548725	0.89032	A	1	1	1	0.00078	2.89401	S	9	9	12	0.00386	3.58652	S	3	3	4	0.00228	3.3583	S	12	12	20	0.01202	4.07983	S	2	2	2	0.0002	2.30458
50799	Slc25a13	solute carrier family 25 (mitochondrial carrier, adenine nucleotide translocator), member 13	10090			MIM					0.159	0.865	0.989	0.724	0.446	0.874	-0.565212	0.549376	0.89032	S	2	2	4	0.00047	2.67512	S	4	3	8	0.001	2.99918	S	2	2	6	0.00049	2.6897	S	10	8	16	0.00254	3.40465	S	4	3	5	0.00033	2.52415
68693	Hnrnpul2	heterogeneous nuclear ribonucleoprotein U-like 2	10090	NUCLEUS						TC RNA	-0.098	0.916	0.989	-0.658	0.484	0.907	0.559852	0.549587	0.89032	S	3	3	3	0.00037	2.56827	A	3	3	3	0.00031	2.49319	S	8	8	10	0.00173	3.23867	S	4	4	5	0.00056	2.75062	S	6	6	8	0.00077	2.88703
12469	Cct8	chaperonin containing Tcp1, subunit 8 (theta)	10090	CYTOPLASM							1.409	0.105	0.72	0.926	0.265	0.853	0.482807	0.55038	0.89032	S	1	1	1	0.00035	2.54413	S	3	3	3	0.00056	2.74525	R	1	1	1	0.00023	2.36683	S	2	2	2	0.00086	2.93433	S	8	8	8	0.00184	3.26521
19941	Rpl26	ribosomal protein L26	10090	CYTOPLASM						RIBO	-1.041	0.288	0.867	-0.479	0.615	0.962	-0.561761	0.556779	0.898651	S	2	2	3	0.00731	3.86368	S	4	4	5	0.01053	4.02261	S	3	3	4	0.00802	3.90399	S	3	3	5	0.00737	3.86719	S	2	2	2	0.00123	3.0893
67863	Slc25a11	solute carrier family 25 (mitochondrial carrier oxoglutarate carrier), member 11	10090	NUCLEUS		MIM					-0.374	0.702	0.989	0.203	0.835	0.99	-0.57662	0.557163	0.898651	S	9	9	19	0.00902	3.95512	S	5	5	13	0.00632	3.80077	S	3	3	7	0.00227	3.3568	S	11	11	27	0.01609	4.20646	S	7	7	10	0.00146	3.16465
67003	Uqcrc2	ubiquinol cytochrome c reductase core protein 2	10090			MIM					0.017	0.98	0.989	0.399	0.544	0.93	-0.382012	0.560355	0.902475	S	14	14	33	0.03207	4.5061	S	16	16	43	0.03502	4.54428	S	14	14	41	0.03376	4.52843	S	19	19	80	0.09388	4.97259	S	13	13	34	0.0199	4.29875
11958	Atp5k	ATP synthase, H+ transporting, mitochondrial F1F0 complex, subunit E	10090								1.043	0.135	0.736	0.662	0.323	0.853	0.380633	0.562502	0.904609	S	1	1	3	0.00797	3.90166	S	2	2	7	0.01624	4.21049	S	1	1	5	0.00689	3.8385	S	3	3	14	0.04446	4.64798	S	2	2	4	0.0118	4.07172
19285	Ptrf	polymerase I and transcript release factor	10090	BOTH	ENDORETICULUM		Cell Membrane			PM	1.614	0.076	0.646	1.135	0.192	0.853	0.479337	0.564909	0.907153	S	1	1	1	0.00059	2.76842	S	4	4	5	0.00156	3.19382	S	5	5	5	0.00283	3.45178	S	7	7	13	0.01098	4.04068	S	4	4	5	0.00242	3.38384
16832	Ldhb	lactate dehydrogenase B	10090	CYTOPLASM		unknown					0.125	0.815	0.989	0.434	0.427	0.874	-0.308363	0.56845	0.911508	S	9	9	18	0.03021	4.48013	S	13	12	34	0.0542	4.73403	S	10	9	26	0.03087	4.4895	S	13	12	46	0.08807	4.94485	S	12	12	29	0.02614	4.41732
13177	Eci1	enoyl-Coenzyme A delta isomerase 1	10090			Matrix					0.06	0.931	0.989	0.458	0.517	0.926	-0.397628	0.572466	0.916612	S	5	5	9	0.00817	3.91232	S	5	5	10	0.01629	4.21185	S	6	6	11	0.01218	4.08551	S	7	7	18	0.0251	4.3996	S	5	5	5	0.01125	4.05125
28295	D10Jhu81e	DNA segment, Chr 10, Johns Hopkins University 81 expressed	10090								1.108	0.679	0.989	-0.404	0.879	0.992	1.51215	0.573905	0.917581	R	1	1	1	0.00192	3.28388	S	2	2	3	0.00144	3.15773						0.00342	S	3	3	4	0.00727	3.86154	S	1	1	1	0.00014	2.15311
29811	Ndrg2	N-myc downstream regulated gene 2	10090	BOTH	GOLGI						0.101	0.878	0.989	0.472	0.479	0.907	-0.371007	0.575831	0.917849	S	2	2	3	0.0043	3.63384	S	5	5	7	0.00665	3.82279	S	4	4	6	0.00466	3.66851	S	7	7	11	0.01284	4.10868	S	4	4	8	0.00341	3.53237
13063	Cycs	cytochrome c, somatic	10090	NUCLEUS		IMS					0.103	0.787	0.989	0.319	0.414	0.874	-0.215045	0.576654	0.917849	S	11	8	31	0.12425	5.0943	S	12	9	44	0.15648	5.19445	S	9	7	29	0.19786	5.29637	S	11	8	47	0.27886	5.44538	S	8	5	27	0.13562	5.13232
21856	Timm44	translocase of inner mitochondrial membrane 44	10090			MIM					-0.099	0.945	0.989	-0.903	0.532	0.926	0.80347	0.576722	0.917849	S	1	1	3	0.00015	2.1841	S	2	2	3	0.00044	2.64263	S	1	1	2	8e-05	1.92095	S	6	6	8	0.00108	3.03188	S	1	1	1	4e-05	1.54981
12709	Ckb	creatine kinase, brain	10090	NUCLEUS						KI-M	0.246	0.78	0.989	0.738	0.409	0.874	-0.492781	0.57741	0.917849	S	3	2	12	0.00163	3.21193	S	5	4	12	0.00375	3.57367	S	4	3	15	0.00234	3.3699	S	9	7	25	0.01042	4.01792	S	7	5	18	0.00215	3.33255
54401	Ywhab	tyrosine 3-monooxygenase/tryptophan 5-monooxygenase activation protein, beta polypeptide	10090	BOTH							5.148	0.042	0.537	3.909	0.105	0.853	1.23867	0.579332	0.918421	A	3	0	22	0	0.00342	R	5	2	25	0.00129	3.111	A	4	1	25	0.00065	2.81554	S	6	2	32	0.00551	3.74143	S	7	3	31	0.00721	3.85763
93747	Echs1	enoyl Coenzyme A hydratase, short chain, 1, mitochondrial	10090			Matrix					0.321	0.771	0.989	0.935	0.405	0.874	-0.614385	0.579803	0.918421	S	6	6	8	0.00608	3.78405	S	2	2	3	0.00377	3.57603	S	8	8	14	0.02401	4.38045	S	6	6	9	0.02317	4.36495	S	2	2	3	0.00234	3.36968
27357	Gyg	glycogenin	10090								0.6	0.526	0.96	1.122	0.249	0.853	-0.521821	0.580275	0.918421						0.00342	S	1	1	2	0.00075	2.87621	A	1	1	1	0.00041	2.6146	S	3	3	7	0.00237	3.37463	S	1	1	2	0.00045	2.65051
107569	Nt5c3	5'-nucleotidase, cytosolic III	10090	CYTOPLASM	ENDORETICULUM						3.245	0.154	0.748	4.433	0.063	0.853	-1.18769	0.58185	0.91959						0.00342						0.00342						0.00342	S	3	3	4	0.00055	2.73877						0.00342
19038	Ppic	peptidylprolyl isomerase C	10090	CYTOPLASM							0.982	0.537	0.967	1.854	0.257	0.853	-0.87186	0.582788	0.919751						0.00342	S	1	1	1	0.00028	2.45335						0.00342	S	1	1	1	0.00085	2.92724	S	1	1	1	0.00039	2.59537
54130	Actr1a	ARP1 actin-related protein 1A, centractin alpha	10090	CYTOPLASM							-0.287	0.762	0.989	0.234	0.804	0.988	-0.520653	0.58402	0.920375	S	5	2	8	0.00413	3.61633	S	3	2	5	0.00161	3.20789	S	6	5	18	0.00697	3.84325	S	7	5	15	0.0069	3.83886	S	7	6	17	0.00287	3.45829
67781	Ilf2	interleukin enhancer binding factor 2	10090	NUCLEUS						UBI-UBL	-0.61	0.695	0.989	-1.459	0.359	0.853	0.848727	0.586986	0.923726	S	1	1	2	0.00016	2.20645	S	1	1	2	0.00023	2.35651	S	4	4	5	0.00085	2.93177	S	4	4	9	0.00129	3.1114	S	3	3	4	7e-05	1.85514
110198	Akr7a5	aldo-keto reductase family 7, member A5 (aflatoxin aldehyde reductase)	10090		GOLGI	Matrix					-1.654	0.21	0.802	-0.969	0.449	0.875	-0.685172	0.588739	0.924798	S	2	2	2	0.00073	2.86535	S	2	2	3	0.00075	2.87224	S	1	1	1	0.00055	2.74119	S	2	2	2	0.00094	2.97239	S	1	1	1	0.00027	2.42708
67160	Eef1g	eukaryotic translation elongation factor 1 gamma	10090	BOTH	ENDORETICULUM					RIBO	3.164	0.085	0.657	4.073	0.035	0.853	-0.908944	0.589448	0.924798						0.00342	S	3	3	3	0.00082	2.91524						0.00342	S	5	5	6	0.00213	3.32932	S	1	1	1	0.0002	2.31072
16663	Krt13	keratin 13	10090	NUCLEUS							7.9	0.166	0.757	4.988	0.365	0.857	2.91141	0.590335	0.924798	A	5	0	67	0	0.00342	S	7	0	69	0.10024	5.00103	A	7	0	76	0	0.00342	S	6	0	55	0.07506	4.87543	R	11	2	62	0.00195	3.2893
22350	Ezr	ezrin	10090	CYTOPLASM			Cell Membrane			PM	4.458	0.182	0.786	2.748	0.394	0.859	1.71026	0.59103	0.924798	A	5	0	6	0	0.00342	S	8	1	8	0.00113	3.05357	A	4	0	7	0	0.00342	S	8	2	12	0.00109	3.03884	S	7	1	9	0.0004	2.604
28088	Rtcb	RNA 2',3'-cyclic phosphate and 5'-OH ligase	10090	BOTH							-1.873	0.355	0.893	-0.808	0.684	0.968	-1.06488	0.59272	0.926125	S	3	3	3	0.00052	2.71928	S	1	1	1	0.00024	2.38483	S	3	3	3	0.00102	3.0099	S	2	2	2	0.00063	2.79724						0.00342
18477	Prdx1	peroxiredoxin 1	10090	BOTH							0.024	0.952	0.989	0.24	0.556	0.942	-0.215903	0.595731	0.928937	S	7	6	12	0.02504	4.39872	S	7	6	20	0.02325	4.36635	S	7	6	20	0.03268	4.51425	S	7	6	18	0.04115	4.61433	S	6	5	13	0.0189	4.27646
22225	Usp5	ubiquitin specific peptidase 5 (isopeptidase T)	10090							UBI-DUB	1.177	0.246	0.841	1.698	0.108	0.853	-0.520568	0.596209	0.928937	S	2	2	2	0.00019	2.27634	S	4	4	6	0.00021	2.32413	S	1	1	1	9e-05	1.96905	S	5	5	7	0.00094	2.97519	S	5	5	6	0.00028	2.44353
101943	Sf3b3	splicing factor 3b, subunit 3	10090	NUCLEUS						TC RNA	-0.374	0.64	0.989	-0.796	0.33	0.853	0.421758	0.59807	0.929517	S	4	4	5	0.00062	2.78973	S	7	7	11	0.00129	3.10897	S	10	10	12	0.00358	3.55403	S	9	9	10	0.00153	3.18594	S	9	9	14	0.00106	3.02733
192289	Tmlhe	trimethyllysine hydroxylase, epsilon	10090			Matrix					0.937	0.676	0.989	-0.247	0.912	0.992	1.18386	0.598752	0.929517	S	2	2	2	0.00049	2.68732						0.00342	S	3	3	5	0.0007	2.84625	S	2	2	3	0.00074	2.87003	S	2	2	2	0.00029	2.45724
20541	Slc8a1	solute carrier family 8 (sodium/calcium exchanger), member 1	10090				Cell Membrane			PM	-0.109	0.952	0.989	0.851	0.641	0.962	-0.960414	0.599643	0.929517						0.00342	R	3	3	3	0.00091	2.95905	R	1	1	3	0.00198	3.29652	S	4	4	4	0.00116	3.06433	A	2	2	2	0.0001	1.99148
12824	Col2a1	collagen, type II, alpha 1	10090					CORE	SECRETED		-1.648	0.391	0.894	-0.659	0.726	0.98	-0.988407	0.601646	0.929517	S	2	2	4	0.00217	3.33735	R	1	1	1	0.00016	2.20239	S	1	1	3	0.00042	2.62561	S	2	2	5	0.00144	3.15742						0.00342
22335	Vdac3	voltage-dependent anion channel 3	10090	NUCLEUS		MOM					-0.253	0.688	0.989	0.076	0.904	0.992	-0.328987	0.603211	0.929517	S	6	6	18	0.01554	4.19147	S	6	6	27	0.01875	4.27292	S	6	6	26	0.01519	4.18165	S	6	6	31	0.03639	4.56103	S	6	6	24	0.0096	3.98239
65973	Asph	aspartate-beta-hydroxylase	10090		ENDORETICULUM						-0.274	0.681	0.989	0.073	0.912	0.992	-0.346584	0.603619	0.929517	S	3	3	13	0.07942	4.89993	S	4	4	5	0.04244	4.62778	S	4	4	23	0.19807	5.29683	S	5	5	10	0.06357	4.80328	S	3	3	14	0.12191	5.08606
19155	Npepps	aminopeptidase puromycin sensitive	10090	BOTH							-0.035	0.973	0.989	0.499	0.628	0.962	-0.53445	0.604667	0.929517	S	2	2	3	0.0002	2.29477	S	3	3	4	0.00031	2.48501	S	2	2	2	0.00024	2.38767	S	5	5	6	0.00079	2.89642	S	2	2	3	0.00013	2.10668
17868	Mybpc3	myosin binding protein C, cardiac	10090								-0.207	0.773	0.989	0.166	0.817	0.99	-0.373155	0.605165	0.929517	S	29	29	63	0.01316	4.11913	S	32	32	66	0.01151	4.06123	S	42	42	115	0.02485	4.39536	S	54	53	149	0.03807	4.58056	S	33	33	74	0.00638	3.80483
69713	Pin4	protein (peptidyl-prolyl cis/trans isomerase) NIMA-interacting, 4 (parvulin)	10090	NUCLEUS							1.366	0.48	0.936	0.373	0.845	0.992	0.99242	0.605257	0.929517						0.00342	R	1	1	1	0.00077	2.88864	S	1	1	2	0.00192	3.28367	A	1	1	1	0.00084	2.92415	R	1	1	1	0.0012	3.07911
21672	Prdx2	peroxiredoxin 2	10090	CYTOPLASM		unknown					0.137	0.798	0.989	0.414	0.446	0.874	-0.277724	0.605659	0.929517	S	6	6	9	0.0121	4.08266	S	6	6	10	0.01681	4.22566	S	5	5	9	0.01374	4.13784	S	7	7	11	0.02687	4.42925	S	4	4	7	0.01004	4.00166
227624	Rabl6	RAB, member RAS oncogene family-like 6	10090	BOTH							-0.873	0.426	0.913	-0.314	0.771	0.982	-0.559069	0.605876	0.929517	S	2	2	4	0.00021	2.31687	S	3	3	3	0.00084	2.92626	S	7	7	10	0.00137	3.13792	S	2	2	4	0.00022	2.34987	S	3	3	5	0.00052	2.71642
101471	Phrf1	PHD and ring finger domains 1	10090							UBI-E3	-1.12	0.354	0.893	-0.511	0.666	0.964	-0.608857	0.607973	0.929705						0.00342	A	2	2	2	5e-05	1.7066	A	1	1	1	5e-05	1.69092						0.00342						0.00342
65114	Vps35	vacuolar protein sorting 35	10090								-0.038	0.971	0.989	0.505	0.633	0.962	-0.543533	0.608116	0.929705	S	2	2	3	0.00025	2.39252	S	2	2	4	0.00027	2.42633	S	1	1	2	0.00012	2.06849	S	3	3	6	0.00059	2.76761	S	2	2	3	0.00017	2.22866
15528	Hspe1	heat shock protein 1 (chaperonin 10)	10090			Matrix					0.773	0.388	0.893	1.225	0.185	0.853	-0.451548	0.60872	0.929705	S	2	2	2	0.00253	3.40394	S	2	2	2	0.00253	3.40377	S	2	2	2	0.00323	3.5086	S	4	4	7	0.01338	4.12657	S	2	2	2	0.00166	3.22083
18810	Plec	plectin	10090	CYTOPLASM						PM	-1.385	0.34	0.893	-0.658	0.643	0.962	-0.726196	0.609682	0.929705	S	24	24	31	0.00078	2.89207	S	9	9	11	0.00015	2.17715	S	29	29	46	0.00078	2.89442	S	31	31	41	0.00084	2.92543	R	3	3	3	3e-05	1.49606
97541	Qars	glutaminyl-tRNA synthetase	10090								-2.791	0.109	0.72	-1.966	0.241	0.853	-0.825356	0.610449	0.929705						0.00342	S	1	1	1	7e-05	1.81625	S	3	3	3	0.00021	2.32735	S	2	2	2	0.00013	2.12315	A	1	1	1	6e-05	1.80529
53379	Hnrnpa2b1	heterogeneous nuclear ribonucleoprotein A2/B1	10090	BOTH						TC RNA	-0.146	0.903	0.989	-0.759	0.531	0.926	0.612602	0.611772	0.929705	S	5	5	6	0.00231	3.36428	S	7	7	14	0.00527	3.72166	S	11	11	28	0.01504	4.17714	S	22	21	49	0.02972	4.47309	S	6	6	7	0.00134	3.1263
67949	Nifk	nucleolar protein interacting with the FHA domain of MKI67	10090	CYTOPLASM						RNA	-1.242	0.364	0.893	-0.561	0.676	0.964	-0.681388	0.61266	0.929705	A	1	1	1	0.00352	3.54683	R	1	1	3	0.00432	3.63548	A	1	1	2	0.00318	3.50266	S	1	1	2	0.0049	3.69027	R	1	1	2	0.00345	3.53835
24052	Sgcd	sarcoglycan, delta (dystrophin-associated glycoprotein)	10090				Cell Membrane			PM	1.468	0.199	0.799	2.022	0.089	0.853	-0.553873	0.613126	0.929705						0.00342	A	1	1	1	0.00024	2.38699						0.00342	R	2	2	2	0.00036	2.55198	S	1	1	1	0.00017	2.23904
231151	Tada2b	transcriptional adaptor 2B	10090	NUCLEUS							-2.078	0.027	0.502	-1.671	0.062	0.853	-0.407766	0.613605	0.929705	S	1	1	9	0.01236	4.0921	S	1	1	10	0.00883	3.94612	S	1	1	9	0.00682	3.83385	S	1	1	10	0.00554	3.74358	S	1	1	6	0.00266	3.42489
66108	Ndufa9	NADH dehydrogenase (ubiquinone) 1 alpha subcomplex, 9	10090	NUCLEUS		MIM					-0.046	0.967	0.989	0.518	0.645	0.962	-0.564713	0.615661	0.929722	S	4	4	4	0.00144	3.1581	S	6	6	7	0.00315	3.49868	S	2	2	3	0.00089	2.9515	S	10	10	14	0.00877	3.94282	S	2	2	3	0.00052	2.71243
22154	Tubb5	tubulin, beta 5 class I	10090	BOTH							0.158	0.716	0.989	0.377	0.394	0.859	-0.218778	0.616138	0.929722	S	11	2	36	0.04096	4.61237	S	10	1	34	0.03793	4.57899	S	10	2	40	0.03315	4.5205	S	13	3	52	0.07166	4.8553	S	11	2	39	0.0249	4.39618
21969	Top1	topoisomerase (DNA) I	10090	NUCLEUS							-0.671	0.429	0.913	-0.251	0.764	0.98	-0.420051	0.616152	0.929722	S	2	2	5	0.00096	2.98416	S	2	2	3	0.00051	2.70458	S	4	4	6	0.00221	3.34393	S	5	5	8	0.0014	3.14553	S	3	3	4	0.00042	2.62744
12491	Cd36	CD36 antigen	10090		GOLGI		Cell Membrane			PM	-0.354	0.629	0.989	0.011	0.988	0.998	-0.365177	0.618142	0.929859	S	3	3	4	0.00188	3.27332	S	2	2	4	0.00221	3.34495	S	2	2	5	0.00257	3.41049	S	4	4	9	0.00486	3.68649	S	2	2	3	0.00106	3.02603
22631	Ywhaz	tyrosine 3-monooxygenase/tryptophan 5-monooxygenase activation protein, zeta polypeptide	10090	BOTH							5.046	0.103	0.72	3.622	0.223	0.853	1.42344	0.618451	0.929859	S	5	3	23	0.00529	3.72342	S	6	4	25	0.00764	3.88324	A	2	0	21	0	0.00342	S	10	7	35	0.01505	4.17753	S	9	6	35	0.02423	4.38438
67500	Ccar1	cell division cycle and apoptosis regulator 1	10090	NUCLEUS						TC	-0.168	0.799	0.989	0.162	0.806	0.988	-0.330034	0.618941	0.929859	S	4	4	7	0.00093	2.96785	S	5	5	9	0.00147	3.16862	S	9	9	17	0.00332	3.52086	S	6	6	11	0.00157	3.19454	S	9	9	17	0.00188	3.27443
76722	Ckmt2	creatine kinase, mitochondrial 2	10090			MIM				KI-M	-0.335	0.639	0.989	0.019	0.979	0.997	-0.353767	0.620332	0.929859	S	7	7	20	0.01503	4.17692	S	10	10	27	0.01722	4.23594	S	9	9	29	0.01529	4.18432	S	14	14	48	0.03792	4.57882	S	11	11	25	0.00746	3.87275
17906	Myl2	myosin, light polypeptide 2, regulatory, cardiac, slow	10090								0.442	0.496	0.938	0.76	0.255	0.853	-0.317922	0.622215	0.929859	S	10	8	26	0.07235	4.85944	S	15	12	45	0.13564	5.13239	S	9	8	25	0.08307	4.91942	S	15	11	71	0.33519	5.52529	S	9	8	20	0.05686	4.75482
18000	2021-09-02	septin 2	10090	BOTH			Cell Membrane			PM	0.113	0.873	0.989	0.462	0.52	0.926	-0.348734	0.625005	0.929859	S	1	1	2	0.00069	2.8398	S	3	3	4	0.00156	3.19352	S	2	2	6	0.00112	3.04748	S	6	6	10	0.00238	3.37737	S	2	2	4	0.00098	2.99048
14569	Gdi2	guanosine diphosphate (GDP) dissociation inhibitor 2	10090	CYTOPLASM	GOLGI						0.488	0.672	0.989	1.052	0.371	0.857	-0.563243	0.625855	0.929859	S	1	1	2	0.00018	2.25696	S	1	1	2	0.00047	2.67568	S	2	2	2	0.00023	2.36594	S	2	2	5	0.00137	3.1381	R	1	1	1	8e-05	1.9057
19344	Rab5b	RAB5B, member RAS oncogene family	10090				Cell Membrane			PM	-2.271	0.287	0.867	-1.261	0.544	0.93	-1.00955	0.626153	0.929859	S	1	0	1	0.00024	2.38559	S	1	0	2	0.0003	2.47909	S	1	0	1	0.0003	2.47677	S	1	0	1	0.00055	2.73771	R	1	0	1	0.00017	2.22522
18643	Pfn1	profilin 1	10090	BOTH							0.437	0.63	0.989	0.878	0.343	0.853	-0.441483	0.626294	0.929859	S	1	1	2	0.00254	3.40562	S	2	2	4	0.00511	3.70803	S	2	2	5	0.00443	3.64635	S	3	3	8	0.02094	4.32103	S	2	2	2	0.00166	3.22066
269261	Rpl12	ribosomal protein L12	10090								-0.223	0.719	0.989	0.079	0.898	0.992	-0.302221	0.627319	0.929859	S	2	2	3	0.01128	4.05217	S	2	2	5	0.01082	4.03438	S	2	2	7	0.01133	4.05439	S	2	2	6	0.01502	4.17674	S	2	2	3	0.00429	3.63294
381314	Iars2	isoleucine-tRNA synthetase 2, mitochondrial	10090			Matrix					-0.425	0.707	0.989	0.123	0.913	0.992	-0.548238	0.628714	0.929859	S	2	2	2	0.0002	2.29542	S	1	1	3	0.00018	2.26312	S	2	2	2	0.00013	2.11842	S	2	2	3	0.00046	2.65856	S	1	1	2	8e-05	1.90781
12261	C1qbp	complement component 1, q subcomponent binding protein	10090	BOTH		Matrix	Cell Membrane		SECRETED		2.132	0.153	0.748	2.812	0.07	0.853	-0.680417	0.629178	0.929859						0.00342	S	1	1	3	0.00213	3.32911	S	2	2	3	0.0015	3.17518	S	2	2	4	0.00513	3.70978	S	1	1	2	0.00135	3.12948
332131	Krt78	keratin 78	10090								-1.165	0.014	0.377	-0.977	0.03	0.853	-0.187963	0.629531	0.929859	S	3	1	46	0.06228	4.79437	S	3	1	73	0.08715	4.94025	S	3	1	43	0.05339	4.72748	S	3	1	32	0.0443	4.64644	S	3	1	39	0.02471	4.3929
19042	Ppm1a	protein phosphatase 1A, magnesium dependent, alpha isoform	10090	NUCLEUS							-1.021	0.281	0.867	-0.578	0.532	0.926	-0.443206	0.629834	0.929859	S	11	6	68	0.01051	4.02145	S	11	6	80	0.00846	3.92733	S	10	5	55	0.00575	3.75963	S	13	8	89	0.01019	4.00833	S	7	3	32	0.00121	3.08323
16818	Lck	lymphocyte protein tyrosine kinase	10090				Cell Membrane			KI-P-TK-Src-SrcB, PM	1.272	0.568	0.984	2.34	0.304	0.853	-1.0674	0.630757	0.929859	S	1	0	1	2e-05	1.36971						0.00342						0.00342	S	2	0	3	0.00021	2.32257	S	1	0	2	1e-05	1.09117
11364	Acadm	acyl-Coenzyme A dehydrogenase, medium chain	10090	NUCLEUS		Matrix					-0.134	0.831	0.989	0.169	0.789	0.986	-0.302858	0.632389	0.929859	S	15	15	33	0.02399	4.38004	S	17	17	39	0.02753	4.43981	S	11	11	30	0.02194	4.34127	S	17	17	61	0.06173	4.79051	S	13	13	33	0.01502	4.17675
15381	Hnrnpc	heterogeneous nuclear ribonucleoprotein C	10090	NUCLEUS						TC RNA	-0.838	0.624	0.989	-1.654	0.344	0.853	0.816365	0.633221	0.929859	S	3	3	4	0.00113	3.05325	S	5	5	8	0.00153	3.18339	S	8	8	19	0.00773	3.88823	S	10	10	21	0.01232	4.09045	S	1	1	2	0.00015	2.18402
68239	Krt42	keratin 42	10090								-1.577	0.048	0.537	-1.24	0.105	0.853	-0.337434	0.633543	0.929859	S	13	6	44	0.01527	4.18395	S	18	7	76	0.04343	4.63777	S	16	7	52	0.01949	4.28992	S	10	5	31	0.00752	3.87647	S	17	7	55	0.01153	4.06179
104184	Blmh	bleomycin hydrolase	10090	BOTH							-0.182	0.89	0.989	-0.814	0.541	0.93	0.631547	0.63389	0.929859						0.00342	S	1	1	1	0.00019	2.27753	S	1	1	2	0.00012	2.08939	S	2	2	2	0.00036	2.5562	S	1	1	2	0.00013	2.12065
320011	Uggt1	UDP-glucose glycoprotein glucosyltransferase 1	10090		ENDORETICULUM						-0.38	0.806	0.989	0.36	0.816	0.99	-0.739274	0.634403	0.929859	R	2	2	3	2e-05	1.36838	S	2	2	2	3e-05	1.49244	S	1	1	1	1e-05	1.03989	S	3	3	4	0.0001	2.00809	S	2	2	2	2e-05	1.22174
75456	Prps1l1	phosphoribosyl pyrophosphate synthetase 1-like 1	10090	CYTOPLASM							1.72	0.113	0.72	2.199	0.052	0.853	-0.478492	0.635192	0.929859	S	1	1	1	0.00046	2.66248						0.00342	S	1	1	2	0.00045	2.655	S	1	1	1	0.00059	2.76795	S	4	1	7	0.00197	3.2954
103963	Rpn1	ribophorin I	10090		ENDORETICULUM						2.308	0.251	0.841	3.228	0.121	0.853	-0.920077	0.636214	0.929859						0.00342	S	3	3	3	0.00023	2.35283	S	2	2	2	0.00029	2.46689	S	3	3	5	0.00049	2.69231	S	4	4	7	0.00028	2.45278
19052	Ppp2ca	protein phosphatase 2 (formerly 2A), catalytic subunit, alpha isoform	10090	NUCLEUS						TC?, PM	-4.044	0.171	0.766	-2.717	0.343	0.853	-1.32664	0.63649	0.929859	S	2	0	3	0.00077	2.88825	S	2	0	5	0.001	2.99956	S	1	0	4	0.00074	2.86915	A	2	0	4	0	0.00342	S	1	0	3	0.00043	2.63799
15525	Hspa4	heat shock protein 4	10090	NUCLEUS							2.61	0.173	0.768	3.463	0.082	0.853	-0.853897	0.638902	0.929859	S	1	1	1	0	0.00342	S	2	2	2	0.00022	2.34299						0.00342	R	3	3	3	0.00021	2.32018	S	1	1	1	6e-05	1.76438
13628	Eef1a2	eukaryotic translation elongation factor 1 alpha 2	10090	BOTH							-0.12	0.836	0.989	0.153	0.792	0.986	-0.272969	0.639272	0.929859	S	10	3	39	0.00635	3.80279	S	9	3	34	0.00616	3.78991	S	9	4	42	0.00597	3.77581	S	10	3	52	0.01046	4.01935	S	8	2	31	0.00591	3.7717
19185	Psmd4	proteasome (prosome, macropain) 26S subunit, non-ATPase, 4	10090	NUCLEUS						UBI-PRO	2.233	0.299	0.877	3.209	0.148	0.853	-0.975446	0.640817	0.929859						0.00342	S	1	1	1	0.00055	2.74233	S	5	5	9	0.0036	3.55662	R	2	2	2	0.00046	2.65885	S	2	2	2	0.00108	3.0322
107508	Eprs	glutamyl-prolyl-tRNA synthetase	10090	CYTOPLASM							-0.077	0.936	0.989	0.371	0.7	0.973	-0.447759	0.643081	0.929859	S	3	3	5	0.00015	2.17416	S	4	4	7	0.00039	2.59355	S	4	4	5	0.00022	2.33248	S	6	6	7	0.00048	2.67794	S	3	3	6	0.00016	2.20539
11776	Ap3d1	adaptor-related protein complex 3, delta 1 subunit	10090		GOLGI						-1.33	0.24	0.829	-1.835	0.117	0.853	0.505443	0.643159	0.929859	S	8	8	9	0.00104	3.01646	S	4	4	4	0.00032	2.50544	S	5	5	7	0.00056	2.74664	S	3	3	5	0.00035	2.54717	S	5	5	6	0.00028	2.43947
216197	Ckap4	cytoskeleton-associated protein 4	10090		ENDORETICULUM		Cell Membrane				0.165	0.919	0.989	-0.593	0.716	0.98	0.757613	0.643333	0.929859						0.00342	R	2	2	2	0.00011	2.04889						0.00342	A	1	1	1	4e-05	1.65289	A	2	2	2	9e-05	1.93678
16709	Ktn1	kinectin 1	10090								0.412	0.748	0.989	-0.184	0.886	0.992	0.596108	0.643652	0.929859	S	2	2	2	5e-05	1.68586	R	1	1	1	2e-05	1.39149	R	2	2	2	7e-05	1.85815	S	4	4	4	0.00023	2.35245	S	1	1	1	3e-05	1.41104
21956	Tnnt2	troponin T2, cardiac	10090								-2.578	0.023	0.491	-2.132	0.05	0.853	-0.446515	0.644166	0.929859	S	17	16	168	1.03322	6.01419	S	16	16	92	0.31789	5.50228	S	13	13	64	0.17552	5.24434	S	15	15	75	0.19922	5.29932	S	7	7	30	0.01868	4.27129
66282	Tma16	translation machinery associated 16 homolog (S. cerevisiae)	10090	NUCLEUS							2.767	0.197	0.799	3.713	0.095	0.853	-0.945965	0.644415	0.929859						0.00342	S	1	1	1	0.00025	2.40118						0.00342						0.00342	A	1	1	1	0.00022	2.34623
226977	Actr1b	ARP1 actin-related protein 1B, centractin beta	10090	CYTOPLASM							0.06	0.952	0.989	-0.399	0.688	0.97	0.459088	0.644881	0.929859	S	4	1	5	0.00206	3.31472	S	3	2	3	0.0007	2.84427	S	4	3	12	0.00409	3.61176	S	5	3	10	0.00404	3.60658	S	4	3	6	0.00147	3.16596
231086	Hadhb	hydroxyacyl-Coenzyme A dehydrogenase/3-ketoacyl-Coenzyme A thiolase/enoyl-Coenzyme A hydratase (trifunctional protein), beta subunit	10090		ENDORETICULUM	MIM					0.484	0.432	0.915	0.763	0.227	0.853	-0.279418	0.645937	0.929859	S	12	12	31	0.0104	4.01712	S	13	13	26	0.01188	4.07473	S	16	16	42	0.01518	4.18126	S	20	20	62	0.0411	4.61385	S	14	14	35	0.01046	4.01963
98238	Lrrc59	leucine rich repeat containing 59	10090	CYTOPLASM	ENDORETICULUM						0.914	0.157	0.755	1.194	0.075	0.853	-0.279952	0.646002	0.929859	S	2	2	3	0.00144	3.15713	S	4	4	7	0.00241	3.38244	S	3	3	7	0.0026	3.41419	S	5	5	9	0.00451	3.65387	S	5	5	10	0.00365	3.56178
101966	D8Ertd738e	DNA segment, Chr 8, ERATO Doi 738, expressed	10090	NUCLEUS							-0.17	0.753	0.989	0.078	0.885	0.992	-0.247399	0.646675	0.929859	S	3	3	5	0.04683	4.67048	S	3	3	9	0.05047	4.70305	S	7	7	13	0.16673	5.22201	S	2	2	4	0.05148	4.71162	S	5	5	9	0.07435	4.87129
56444	Actr10	ARP10 actin-related protein 10	10090								0.718	0.591	0.989	0.113	0.932	0.995	0.605084	0.649875	0.930511	R	1	1	1	7e-05	1.87089	A	1	1	1	6e-05	1.76434	R	2	2	2	0.0002	2.30125	S	1	1	1	0.00011	2.02647	R	2	2	3	0.00024	2.38147
69597	Afg3l2	AFG3-like AAA ATPase 2	10090			MIM					-0.355	0.812	0.989	0.323	0.828	0.99	-0.678078	0.650562	0.930511	R	1	1	1	6e-05	1.80351	S	2	1	2	0.00016	2.19551	S	2	1	2	0.00021	2.31248	S	3	2	6	0.00062	2.79209	R	1	1	1	4e-05	1.56707
27273	Pdk4	pyruvate dehydrogenase kinase, isoenzyme 4	10090			MIM				KI-P-Atypical-PDHK-PDHK	0.764	0.659	0.989	-0.02	0.991	0.999	0.78389	0.650562	0.930511						0.00342	S	1	1	1	0.00012	2.06847	S	3	3	4	0.00058	2.76044	S	3	3	5	0.00139	3.14149	S	1	1	1	0.00017	2.22881
54709	Eif3i	eukaryotic translation initiation factor 3, subunit I	10090							RIBO	-0.396	0.841	0.989	-1.293	0.517	0.926	0.897003	0.651108	0.930511	S	2	2	2	0.00045	2.64861	S	3	3	3	0.00094	2.9713	S	1	1	2	0.00061	2.78825	S	1	1	1	0.00063	2.80213	S	6	6	11	0.00241	3.38158
66661	Srp72	signal recognition particle 72	10090		ENDORETICULUM					PM	1.757	0.54	0.968	3.048	0.299	0.853	-1.29048	0.651358	0.930511	S	1	1	1	7e-05	1.83624						0.00342	S	4	4	4	0.00031	2.49612						0.00342	R	2	2	2	0.0001	2.01765
12554	Cdh13	cadherin 13	10090	CYTOPLASM			Cell Membrane			PM	0.191	0.891	0.989	0.816	0.562	0.943	-0.624865	0.655336	0.93352	S	1	1	2	0.00028	2.44607						0.00342	S	3	3	4	0.00043	2.63294	S	3	3	5	0.00067	2.82474	R	2	2	2	7e-05	1.82059
50868	Keap1	kelch-like ECH-associated protein 1	10090	CYTOPLASM	ENDORETICULUM					TC?	-1.068	0.329	0.893	-0.591	0.581	0.954	-0.476311	0.655846	0.93352	A	2	2	2	0.00192	3.28357	S	1	1	1	0.00034	2.53312	S	1	1	2	0.00021	2.32643	S	1	1	2	0.00029	2.46103	S	1	1	2	0.00016	2.19901
233908	Fus	fused in sarcoma	10090							RNA	-0.438	0.416	0.913	-0.202	0.702	0.973	-0.235787	0.656907	0.93352	S	5	3	8	0.00339	3.53017	S	5	3	10	0.00415	3.61779	R	3	1	7	0.00414	3.61665	S	5	3	9	0.00461	3.66348	S	4	2	8	0.00209	3.31983
71340	Riok1	RIO kinase 1 (yeast)	10090							KI-P-Atypical-RIO-RIO1	-4.634	0.096	0.701	-3.497	0.194	0.853	-1.13742	0.657793	0.93352						0.00342						0.00342	S	1	1	2	0.00024	2.38109						0.00342	R	3	3	3	0.00039	2.59155
14678	Gnai2	guanine nucleotide binding protein (G protein), alpha inhibiting 2	10090	CYTOPLASM			Cell Membrane			PM	-0.203	0.764	0.989	0.097	0.886	0.992	-0.300165	0.658224	0.93352	S	4	3	10	0.00644	3.80865	S	4	3	12	0.00673	3.82798	S	4	3	13	0.0089	3.94927	S	7	4	20	0.01643	4.21564	S	5	4	11	0.00355	3.54995
269774	Aak1	AP2 associated kinase 1	10090	NUCLEUS			Cell Membrane			KI-P-Other-NAK-BIKE, PM	-3.145	0.222	0.805	-2.052	0.414	0.874	-1.09312	0.658556	0.93352						0.00342						0.00342						0.00342						0.00342						0.00342
56210	Rev1	REV1 homolog (S. cerevisiae)	10090							REPAIR	-1.867	0.216	0.805	-2.505	0.109	0.853	0.637864	0.659809	0.933815	S	1	1	2	0.00208	3.31797	S	1	1	5	0.00222	3.3462	S	1	1	3	0.00172	3.23477	S	1	1	3	0.00109	3.03544	S	1	1	1	0.00024	2.38896
85305	Kars	lysyl-tRNA synthetase	10090	NUCLEUS		Matrix	Cell Membrane		SECRETED		-1.424	0.32	0.893	-0.815	0.561	0.943	-0.609222	0.662649	0.933815						0.00342	S	2	2	2	0.0002	2.31073	S	1	1	1	0.00019	2.27408	S	3	3	3	0.00022	2.33565	R	1	1	1	6e-05	1.75442
244745	Dpy19l1	dpy-19-like 1 (C. elegans)	10090								-0.73	0.371	0.893	-0.381	0.634	0.962	-0.348075	0.663751	0.933815	S	8	7	16	0.00579	3.76294	S	4	4	7	0.00213	3.32818	S	8	8	18	0.00784	3.89441	S	7	7	15	0.00537	3.72998	S	6	6	8	0.0016	3.20393
226646	Ndufs2	NADH dehydrogenase (ubiquinone) Fe-S protein 2	10090			MIM					0.397	0.838	0.989	1.243	0.527	0.926	-0.845861	0.664899	0.933815	S	3	3	3	0.00056	2.7443	S	1	1	1	6e-05	1.76983	S	2	2	2	0.0003	2.46995	S	8	8	14	0.00342	3.53449						0.00342
23942	Mta2	metastasis-associated gene family, member 2	10090	NUCLEUS						DBTF HOMEO	2.068	0.583	0.989	3.675	0.339	0.853	-1.60747	0.668668	0.933815						0.00342	R	1	1	1	0.00013	2.11262	R	2	2	2	0.00036	2.5598	S	1	1	1	0.0002	2.29059	R	2	1	3	0.00013	2.10289
12632	Cfl2	cofilin 2, muscle	10090								-1.365	0.128	0.736	-1.006	0.248	0.853	-0.35928	0.668849	0.933815	S	8	7	17	0.05193	4.71545	S	4	3	7	0.02447	4.38862	S	5	4	19	0.05862	4.76804	S	5	4	9	0.02675	4.42726	S	3	2	5	0.00524	3.71957
14268	Fn1	fibronectin 1	10090					CORE	SECRETED		0.874	0.512	0.951	0.309	0.815	0.99	0.56547	0.66885	0.933815	S	6	6	13	0.00059	2.77199	S	3	3	4	0.00014	2.145	S	14	14	26	0.00191	3.28117	S	24	24	48	0.00417	3.61981	S	6	6	8	0.00024	2.37457
50926	Hnrnpdl	heterogeneous nuclear ribonucleoprotein D-like	10090	NUCLEUS						RNA	1.586	0.519	0.952	0.543	0.823	0.99	1.04283	0.669352	0.933815						0.00342						0.00342	S	1	1	1	0.00014	2.15855	R	2	1	2	0.00022	2.33394	R	1	1	2	0.00042	2.62608
170930	Sumo2	small ubiquitin-like modifier 2	10090	NUCLEUS						UBI-UBL	6.401	0.033	0.534	5.291	0.067	0.853	1.10952	0.669986	0.933815						0.00342						0.00342	A	1	0	1	0.00091	2.96091	S	1	0	2	0.00246	3.39136	S	1	0	2	0.00143	3.15595
12041	Bckdk	branched chain ketoacid dehydrogenase kinase	10090			Matrix				KI-P-Atypical-PDHK-BCKDK	-0.269	0.856	0.989	0.364	0.806	0.988	-0.63321	0.670071	0.933815						0.00342	S	1	1	1	0.00014	2.1511	R	1	1	1	0.00014	2.14006	S	2	2	2	0.00024	2.37949	A	1	1	1	8e-05	1.88408
11428	Aco1	aconitase 1	10090	CYTOPLASM	BOTH						-0.52	0.772	0.989	-1.287	0.479	0.907	0.766203	0.670211	0.933815	R	1	1	1	3e-05	1.53234	R	1	1	1	2e-05	1.37169	R	1	1	1	2e-05	1.29853	S	4	4	5	0.00014	2.14558	R	1	1	1	2e-05	1.25889
67041	Oxct1	3-oxoacid CoA transferase 1	10090			Matrix					0.297	0.817	0.989	-0.251	0.845	0.992	0.548042	0.670676	0.933815	S	2	2	4	0.00059	2.76953	S	2	2	4	0.00061	2.78201	S	2	2	2	0.00065	2.8116	S	4	4	9	0.00307	3.48689	S	2	2	2	0.00036	2.56013
329504	Lcmt2	leucine carboxyl methyltransferase 2	10090	CYTOPLASM							4.426	0.007	0.25	4.971	0.003	0.376	-0.544909	0.671213	0.933815						0.00342						0.00342	R	1	1	1	0.00012	2.06984	S	1	1	3	0.00115	3.06112	S	1	1	1	0.00042	2.61817
210126	Lpp	LIM domain containing preferred translocation partner in lipoma	10090	NUCLEUS			Cell Membrane				1.447	0.5	0.941	2.349	0.284	0.853	-0.90197	0.671412	0.933815	S	1	1	1	0	0.00342	S	2	2	2	0.00029	2.45573	S	3	3	5	0.00109	3.03692	S	1	1	2	0.00013	2.12451	S	3	3	3	0.00028	2.44056
230027	Coq3	coenzyme Q3 homolog, methyltransferase (yeast)	10090			MIM					1.026	0.382	0.893	1.514	0.208	0.853	-0.488675	0.671498	0.933815						0.00342	S	1	1	1	0.00057	2.75729	S	1	1	2	0.00069	2.83874	S	1	1	2	0.00118	3.07246	S	2	2	3	0.00043	2.63734
13823	Epb41l3	erythrocyte membrane protein band 4.1 like 3	10090				Cell Membrane				3.135	0.115	0.72	2.355	0.222	0.853	0.780172	0.673521	0.934298						0.00342						0.00342	S	1	1	2	0.00011	2.03946	A	1	1	1	3e-05	1.47059	S	2	2	2	0.00095	2.97768
114301	Palmd	palmdelphin	10090	CYTOPLASM							2.635	0.325	0.893	3.733	0.175	0.853	-1.09793	0.674489	0.934298						0.00342	R	1	1	2	0.00027	2.42703	R	1	1	2	0.00023	2.36808	R	1	1	1	0.00038	2.57832	R	1	1	1	0.00013	2.1029
13877	Erh	enhancer of rudimentary homolog (Drosophila)	10090								0.01	0.979	0.989	0.168	0.657	0.962	-0.158013	0.676038	0.934298	S	4	4	26	0.35194	5.54647	S	4	4	33	0.36064	5.55708	S	5	5	24	0.81623	5.91181	S	4	4	35	0.5121	5.70935	S	4	4	26	0.38324	5.58347
56531	Ylpm1	YLP motif containing 1	10090	NUCLEUS							0.396	0.719	0.989	0.856	0.443	0.874	-0.460468	0.676217	0.934298						0.00342	S	1	1	2	0.00051	2.70484						0.00342	S	1	1	1	0.00031	2.4892	S	1	1	2	0.00018	2.24862
56347	Eif3c	eukaryotic translation initiation factor 3, subunit C	10090							RIBO HTH-W	-0.322	0.793	0.989	0.191	0.876	0.992	-0.512394	0.677322	0.934298	S	1	1	1	0.00019	2.28126	S	2	2	4	0.00079	2.89698	S	5	5	6	0.00115	3.06185	S	1	1	3	0.00021	2.32669	S	10	10	15	0.00201	3.3024
76808	Rpl18a	ribosomal protein L18A	10090								-0.93	0.647	0.989	-1.771	0.391	0.859	0.840699	0.678654	0.934298	A	1	1	1	0.00645	3.80939	S	1	1	2	0.00567	3.75332	A	1	1	1	0.00066	2.8198	S	1	1	1	0.00599	3.77754	S	1	1	1	0.00062	2.79424
75617	Rps25	ribosomal protein S25	10090	NUCLEUS							0.058	0.967	0.989	-0.528	0.709	0.978	0.585888	0.678931	0.934298	S	2	2	6	0.01228	4.08926	S	4	4	8	0.01847	4.26643	R	1	1	1	0.00337	3.52736	S	4	4	11	0.02778	4.44379	S	2	2	3	0.0029	3.46291
67186	Rplp2	ribosomal protein, large P2	10090								0.3	0.576	0.988	0.522	0.341	0.853	-0.221206	0.679403	0.934298	S	3	3	5	0.01025	4.01089	S	4	4	7	0.01782	4.25098	S	2	2	3	0.01584	4.19969	S	3	3	7	0.01986	4.29788	S	2	2	4	0.00962	3.98334
22352	Vim	vimentin	10090	CYTOPLASM							-1.054	0.211	0.802	-0.721	0.381	0.857	-0.332999	0.679986	0.934298	S	22	16	63	0.05412	4.73332	S	22	14	69	0.04502	4.6534	S	21	16	58	0.05071	4.70511	S	23	16	62	0.07312	4.86403	S	9	5	20	0.007	3.84517
17319	Mif	macrophage migration inhibitory factor	10090						SECRETED		0.07	0.965	0.989	0.73	0.649	0.962	-0.660651	0.680339	0.934298	R	1	1	1	0.00041	2.60821	S	1	1	2	0.00216	3.33499	S	1	1	2	0.00163	3.21089	S	1	1	1	0.00168	3.22496						0.00342
66694	Uqcrfs1	ubiquinol-cytochrome c reductase, Rieske iron-sulfur polypeptide 1	10090			MIM					0.508	0.296	0.877	0.315	0.508	0.924	0.192306	0.683791	0.935703	S	5	5	9	0.01245	4.09526	S	7	7	11	0.01847	4.26649	S	6	6	10	0.01462	4.16496	S	8	8	16	0.03588	4.55487	S	6	6	10	0.01603	4.20491
72486	Rnf219	ring finger protein 219	10090							RING	0.748	0.541	0.968	0.255	0.833	0.99	0.493108	0.685001	0.935703	S	2	2	2	0.00018	2.25371	R	1	1	1	0.00018	2.24752	S	1	1	1	8e-05	1.87935	S	1	1	1	0.0001	1.99063	S	3	3	6	0.00048	2.67956
171210	Acot2	acyl-CoA thioesterase 2	10090			Matrix					0.155	0.824	0.989	0.437	0.534	0.926	-0.281721	0.68621	0.935703	R	4	1	6	0.0031	3.49146	S	6	4	9	0.00267	3.42678	S	5	2	11	0.00442	3.64587	S	9	5	17	0.0094	3.9732	S	5	2	12	0.00197	3.29553
14862	Gstm1	glutathione S-transferase, mu 1	10090							GST	-0.07	0.957	0.989	-0.6	0.649	0.962	0.5298	0.686956	0.935703						0.00342	R	2	1	2	0.00085	2.93138	S	1	0	1	0.00016	2.20628	R	2	1	3	0.00116	3.06311	A	1	0	1	9e-05	1.95249
20751	Spr	sepiapterin reductase	10090			unknown					4.166	0.038	0.537	4.874	0.019	0.853	-0.707615	0.687018	0.935703	R	1	1	1	0	0.00342	S	1	1	1	0.00014	2.14706	A	1	1	1	0	0.00342	S	2	2	2	0.00031	2.49257	S	1	1	1	7e-05	1.87446
19942	Rpl27	ribosomal protein L27	10090	NUCLEUS						RIBO	-0.401	0.481	0.936	-0.175	0.756	0.98	-0.226665	0.687317	0.935703	S	2	0	3	0.00473	3.67506	S	2	0	4	0.00339	3.52998	S	2	0	2	0.0033	3.51906	S	2	0	4	0.00467	3.6689	S	2	0	3	0.00184	3.26517
108167922	108167922		10090								-0.401	0.481	0.936	-0.175	0.756	0.98	-0.226665	0.687317	0.935703	S	2	0	3	0.00473	3.67506	S	2	0	4	0.00339	3.52998	S	2	0	2	0.0033	3.51906	S	2	0	4	0.00467	3.6689	S	2	0	3	0.00184	3.26517
18536	Pcm1	pericentriolar material 1	10090	CYTOPLASM							-0.379	0.862	0.989	-1.253	0.569	0.943	0.873586	0.689621	0.93768	S	3	3	3	7e-05	1.87365	R	1	1	1	1e-05	0.89531	S	2	2	2	8e-05	1.92179	S	1	1	1	0	0.00342						0.00342
78920	Dlst	dihydrolipoamide S-succinyltransferase (E2 component of 2-oxo-glutarate complex)	10090	NUCLEUS		Matrix				PM	0.809	0.262	0.848	1.085	0.144	0.853	-0.276041	0.692157	0.939966	S	7	7	14	0.00263	3.41948	S	10	10	19	0.00587	3.76884	S	8	8	15	0.00594	3.7741	S	10	10	30	0.01589	4.20104	S	7	7	11	0.0041	3.61285
67671	Rpl38	ribosomal protein L38	10090								-0.86	0.384	0.893	-1.241	0.22	0.853	0.381019	0.694586	0.941355	S	3	3	10	0.05143	4.71125	S	3	3	5	0.0322	4.50788	S	3	3	4	0.01974	4.2954	S	3	3	6	0.02255	4.35319	S	2	2	3	0.01327	4.12292
20055	Rps16	ribosomal protein S16	10090								0.074	0.937	0.989	0.443	0.639	0.962	-0.369813	0.695074	0.941355	S	2	0	3	0.00141	3.14883	S	2	0	4	0.00148	3.1694	A	1	0	1	0.00042	2.62421	S	4	0	9	0.00285	3.45412	A	2	0	2	0.00042	2.62714
12331	Cap1	CAP, adenylate cyclase-associated protein 1 (yeast)	10090				Cell Membrane			PM	-0.499	0.426	0.913	-0.258	0.677	0.964	-0.241356	0.695747	0.941355	S	13	12	25	0.0178	4.25042	S	11	10	27	0.01136	4.05531	S	13	12	21	0.01368	4.13593	S	10	9	20	0.01173	4.06924	S	9	8	21	0.00574	3.75874
56436	Adrm1	adhesion regulating molecule 1	10090								1.001	0.461	0.935	0.482	0.719	0.98	0.518919	0.699001	0.942062	R	1	1	1	0.00011	2.03164	R	1	1	2	0.00014	2.14135	S	2	2	3	0.00149	3.174	S	2	2	2	0.00066	2.81879	S	3	3	5	0.00076	2.87856
57230	Sap30bp	SAP30 binding protein	10090	NUCLEUS						TC	1.89	0.511	0.951	0.791	0.781	0.984	1.09854	0.699866	0.942062	S	2	2	2	0.00085	2.93034	R	1	1	1	0	0.00342	S	1	1	1	0.00071	2.85402	S	2	2	2	0.00083	2.91753	R	1	1	1	0.00029	2.46185
67736	Ccdc130	coiled-coil domain containing 130	10090								-3.65	0.097	0.701	-4.429	0.051	0.853	0.779346	0.700213	0.942062	R	1	1	2	0.00091	2.96015	A	1	1	1	0.00053	2.72827	A	1	1	1	0.0011	3.0396						0.00342						0.00342
12464	Cct4	chaperonin containing Tcp1, subunit 4 (delta)	10090								0.975	0.461	0.935	0.474	0.716	0.98	0.500561	0.701464	0.942062	A	1	1	1	0.0001	2.00073	S	2	2	3	0.00032	2.50589	S	2	2	2	0.00032	2.50193	R	1	1	1	0.00017	2.21983	S	4	4	4	0.00156	3.19432
18103	Nme2	NME/NM23 nucleoside diphosphate kinase 2	10090	BOTH						KI-M-NDK-NDK, PM	0.947	0.119	0.72	0.73	0.216	0.853	0.216465	0.701585	0.942062	S	4	2	5	0.00804	3.90551	S	5	2	6	0.0125	4.09695	R	5	1	8	0.01284	4.1086	S	6	2	16	0.0424	4.62735	S	6	2	9	0.01378	4.13914
100862433	LOC100862433	40S ribosomal protein S16	10090								0.074	0.939	0.989	0.443	0.647	0.962	-0.369813	0.702155	0.942062	S	2	0	3	0.00111	3.0441	S	2	0	4	0.00116	3.06467	A	1	0	1	0.00033	2.51947	S	4	0	9	0.00224	3.34939	A	2	0	2	0.00033	2.5224
16593	Klc1	kinesin light chain 1	10090								0.477	0.518	0.951	0.757	0.314	0.853	-0.279488	0.702265	0.942062	S	4	3	5	0.00048	2.68361	S	11	10	17	0.00226	3.35422	S	6	6	11	0.00151	3.1792	S	7	6	10	0.0014	3.14597	S	12	11	21	0.00247	3.39314
20916	Sucla2	succinate-Coenzyme A ligase, ADP-forming, beta subunit	10090			Matrix					-0.103	0.89	0.989	0.178	0.812	0.99	-0.281988	0.707083	0.942494	S	11	11	22	0.00635	3.80249	S	14	14	28	0.00972	3.98771	S	11	11	27	0.00737	3.86741	S	17	17	51	0.02116	4.32554	S	13	13	24	0.00452	3.65503
12955	Cryab	crystallin, alpha B	10090	BOTH	GOLGI					PM	1.883	0.041	0.537	1.579	0.077	0.853	0.304316	0.707404	0.942494	S	1	1	2	0.00072	2.85676	S	6	6	7	0.00616	3.78966	S	3	3	3	0.00285	3.45542	S	7	7	7	0.01239	4.09315	S	5	5	6	0.00715	3.85431
16412	Itgb1	integrin beta 1 (fibronectin receptor beta)	10090	CYTOPLASM			Cell Membrane			PM	0.788	0.622	0.989	0.189	0.905	0.992	0.598979	0.707472	0.942494						0.00342	A	1	1	1	0.00011	2.04359	A	1	1	1	6e-05	1.74384	S	4	4	8	0.00081	2.90806	S	1	1	1	6e-05	1.76876
227613	Tubb4b	tubulin, beta 4B class IVB	10090	BOTH							1.404	0.085	0.657	1.684	0.046	0.853	-0.279741	0.707763	0.942494	A	11	1	31	0.00569	3.75492	S	11	1	30	0.00729	3.86274	S	10	1	31	0.00666	3.8237	S	12	1	47	0.01283	4.10829	S	11	1	34	0.01465	4.16594
75723	Amotl1	angiomotin-like 1	10090								6.826	0	0.008	6.526	0	0.011	0.300252	0.708184	0.942494						0.00342						0.00342						0.00342	S	28	25	86	0.02733	4.4366	S	33	29	86	0.01684	4.22625
26572	Cops3	COP9 (constitutive photomorphogenic) homolog, subunit 3 (Arabidopsis thaliana)	10090	BOTH							2.064	0.318	0.893	2.817	0.184	0.853	-0.753027	0.708353	0.942494						0.00342	S	2	2	2	0.00031	2.49723	R	1	1	1	0	0.00342	S	3	3	4	0.00091	2.96033	S	1	1	1	6e-05	1.74984
16978	Lrrfip1	leucine rich repeat (in FLII) interacting protein 1	10090	BOTH							-3.528	0.125	0.736	-2.728	0.223	0.853	-0.799695	0.709501	0.942494	S	2	1	3	0.00026	2.42044	S	3	2	4	0.0004	2.59995	S	3	2	9	0.00016	2.2007	A	1	0	1	0	0.00342	R	2	1	3	5e-05	1.71633
12934	Dpysl2	dihydropyrimidinase-like 2	10090								1.5	0.233	0.817	1.947	0.132	0.853	-0.447315	0.71141	0.942494	R	1	0	1	6e-05	1.77782	S	7	6	9	0.00083	2.92095	S	1	1	1	0.00047	2.67003	S	6	4	7	0.00145	3.16104	S	6	4	7	0.00044	2.6458
66445	Cyc1	cytochrome c-1	10090	NUCLEUS		MIM					0.703	0.369	0.893	0.985	0.218	0.853	-0.282476	0.712355	0.942494	S	5	5	14	0.00421	3.6243	S	6	6	19	0.00657	3.81775	S	7	7	12	0.00433	3.63599	S	7	7	33	0.02125	4.32741	S	4	4	9	0.00507	3.70542
237542	Osbpl8	oxysterol binding protein-like 8	10090								0.627	0.62	0.989	0.165	0.896	0.992	0.46207	0.71341	0.942494	S	1	1	1	1e-05	1.14276	S	1	1	1	3e-05	1.46772	S	1	1	1	2e-05	1.25985	S	1	1	1	4e-05	1.58169	S	1	1	1	1e-05	0.90434
11946	Atp5a1	ATP synthase, H+ transporting, mitochondrial F1 complex, alpha subunit 1	10090			MIM	Cell Membrane			PM	0.336	0.49	0.937	0.513	0.301	0.853	-0.176871	0.713921	0.942494	S	27	27	113	0.12771	5.10623	S	29	29	147	0.15564	5.19212	S	28	28	102	0.11624	5.06537	S	32	32	187	0.34647	5.53966	S	27	27	109	0.10493	5.02092
16993	Lta4h	leukotriene A4 hydrolase	10090	NUCLEUS							3.606	0.16	0.757	2.722	0.277	0.853	0.883933	0.715091	0.942494						0.00342	S	2	2	2	0.0002	2.30324						0.00342	S	2	2	2	0.00057	2.75733	S	1	1	1	6e-05	1.78946
15289	Hmgb1	high mobility group box 1	10090								0.003	0.997	0.998	0.226	0.712	0.978	-0.223	0.715397	0.942494	S	3	3	6	0.0114	4.05705	S	4	4	7	0.00425	3.62885	S	3	3	4	0.01107	4.04418	S	4	4	7	0.01065	4.02751	S	4	4	7	0.01111	4.0458
22042	Tfrc	transferrin receptor	10090				Cell Membrane		SECRETED	PM	-0.044	0.985	0.991	0.831	0.73	0.98	-0.875351	0.716095	0.942494	S	3	3	3	0.00012	2.0725	S	6	6	6	0.00054	2.73458						0.00342	S	9	9	18	0.00199	3.29886						0.00342
20624	Eftud2	elongation factor Tu GTP binding domain containing 2	10090							TC RNA	0.292	0.721	0.989	-0.005	0.995	1	0.297411	0.716372	0.942494	S	2	2	2	0.00025	2.39459	S	3	3	4	0.00032	2.49995	S	3	3	4	0.00038	2.58249	S	6	6	9	0.00064	2.80764	S	4	4	6	0.00032	2.50472
22612	Yes1	Yamaguchi sarcoma viral (v-yes) oncogene homolog 1	10090		GOLGI		Cell Membrane			KI-P-TK-Src-SrcA, PM	-1.559	0.535	0.966	-2.461	0.336	0.853	0.901656	0.717658	0.942494	S	1	0	1	2e-05	1.35332						0.00342						0.00342	S	2	0	3	0.0002	2.30617	S	1	0	2	1e-05	1.07478
54126	Arhgef7	Rho guanine nucleotide exchange factor (GEF7)	10090								-1.823	0.186	0.792	-1.35	0.316	0.853	-0.472918	0.718503	0.942494						0.00342	R	2	1	2	9e-05	1.96744						0.00342	S	1	1	1	4e-05	1.56088	A	1	1	1	3e-05	1.45039
14827	Pdia3	protein disulfide isomerase associated 3	10090	NUCLEUS	ENDORETICULUM						0.694	0.392	0.894	0.98	0.237	0.853	-0.285293	0.719901	0.942494	R	2	2	2	0.00057	2.75612	R	3	3	3	0.00073	2.86353	R	2	2	2	0.00045	2.65731	S	3	3	5	0.00183	3.26244	S	3	3	3	0.00096	2.98442
71770	Ap2b1	adaptor-related protein complex 2, beta 1 subunit	10090							SKEL, PM	-0.197	0.692	0.989	-0.019	0.969	0.997	-0.178352	0.720191	0.942494	S	12	5	19	0.00255	3.40708	S	14	7	25	0.00394	3.59544	S	11	5	18	0.00353	3.54739	S	15	7	26	0.00344	3.53608	S	15	8	36	0.00347	3.54075
27374	Prmt5	protein arginine N-methyltransferase 5	10090	BOTH	GOLGI					TC?	-0.129	0.776	0.989	0.033	0.941	0.995	-0.162624	0.72071	0.942494	S	13	13	42	0.02616	4.41771	S	15	15	43	0.02729	4.43596	S	17	17	57	0.04488	4.65208	S	15	15	46	0.03021	4.48014	S	19	19	71	0.04382	4.64169
20116	Rps8	ribosomal protein S8	10090	NUCLEUS	ENDORETICULUM						-0.35	0.799	0.989	-0.839	0.544	0.93	0.489401	0.721436	0.942494	S	3	0	4	0.00295	3.46981	S	3	0	4	0.00229	3.35935	S	3	0	3	0.00549	3.73989	S	4	0	7	0.00458	3.66076	S	3	0	3	0.00079	2.8998
100040298	Gm15501	ribosomal protein S8 pseudogene	10090								-0.35	0.799	0.989	-0.839	0.544	0.93	0.489401	0.721436	0.942494	S	3	0	4	0.00295	3.46981	S	3	0	4	0.00229	3.35935	S	3	0	3	0.00549	3.73989	S	4	0	7	0.00458	3.66076	S	3	0	3	0.00079	2.8998
16667	Krt17	keratin 17	10090								4.182	0.215	0.805	5.315	0.125	0.853	-1.13213	0.725163	0.946239	A	10	0	50	0	0.00342	S	20	4	85	0.03233	4.5096	S	13	2	57	0.00748	3.87363	S	8	0	37	0.03424	4.53451	S	13	1	51	0.00407	3.60995
22019	Tpp2	tripeptidyl peptidase II	10090	CYTOPLASM							0.926	0.556	0.979	0.381	0.807	0.988	0.544366	0.727626	0.948327						0.00342	S	1	1	1	6e-05	1.8036	A	1	1	1	2e-05	1.38228	R	1	1	1	7e-05	1.85778	S	1	1	1	3e-05	1.43112
66480	Rpl15	ribosomal protein L15	10090	NUCLEUS							0.455	0.875	0.989	-0.539	0.852	0.992	0.993989	0.731217	0.949218	S	1	1	2	0.00264	3.42109	S	1	1	1	0.00212	3.32608						0.00342	S	2	2	3	0.00407	3.60953	A	1	1	1	6e-05	1.8031
329251	Ppp1r12b	protein phosphatase 1, regulatory (inhibitor) subunit 12B	10090								-1.162	0.487	0.937	-1.73	0.309	0.853	0.567756	0.731437	0.949218	R	2	2	2	0.00015	2.18895	S	6	5	8	0.0008	2.90305	S	7	7	8	0.00104	3.01845	S	2	2	2	0.00018	2.24906	S	5	4	9	0.00043	2.63132
16785	Rpsa	ribosomal protein SA	10090	BOTH			Cell Membrane			PM	-0.241	0.81	0.989	0.102	0.919	0.992	-0.342989	0.733156	0.949218	S	6	6	12	0.0103	4.01285	S	6	6	17	0.01565	4.19463	S	4	4	10	0.00453	3.65648	S	7	7	21	0.02575	4.41075	S	5	5	10	0.00295	3.46976
16783	Lamp1	lysosomal-associated membrane protein 1	10090	CYTOPLASM			Cell Membrane			PM	2.004	0.127	0.736	1.588	0.215	0.853	0.416265	0.734199	0.949218						0.00342						0.00342						0.00342	A	1	1	1	0.00014	2.13726	A	1	1	1	9e-05	1.9448
11931	Atp1b1	ATPase, Na+/K+ transporting, beta 1 polypeptide	10090				Cell Membrane			PM	0.34	0.644	0.989	0.589	0.43	0.874	-0.248746	0.734536	0.949218	S	2	2	4	0.00224	3.35072	S	3	3	10	0.00384	3.58438	S	3	3	9	0.00416	3.61919	S	3	3	12	0.01141	4.05715	S	3	3	7	0.00209	3.31968
19365	Rad52	RAD52 homolog (S. cerevisiae)	10090	NUCLEUS							1.422	0.474	0.936	0.758	0.699	0.973	0.663446	0.734962	0.949218	S	1	1	2	0.006	3.77784	R	1	1	4	0.00396	3.59811	A	1	1	1	8e-05	1.92502	R	1	1	2	0.00632	3.80103	S	1	1	2	0.00716	3.85464
14661	Glud1	glutamate dehydrogenase 1	10090	CYTOPLASM		Matrix					1.02	0.273	0.856	0.716	0.433	0.874	0.303833	0.735575	0.949218	S	1	1	1	0.00014	2.15068	S	2	2	3	0.00031	2.49607	S	2	2	2	0.00026	2.41161	S	3	3	5	0.00113	3.05345	S	1	1	2	0.00027	2.43802
23980	Pebp1	phosphatidylethanolamine binding protein 1	10090	NUCLEUS	GOLGI						0.788	0.409	0.907	1.104	0.256	0.853	-0.31593	0.736053	0.949218	S	1	1	1	0.00143	3.15448	S	1	1	1	0.00194	3.28759	S	2	2	2	0.00259	3.41355	S	2	2	4	0.01103	4.04251	S	1	1	1	0.00078	2.89439
56258	Hnrnph2	heterogeneous nuclear ribonucleoprotein H2	10090	NUCLEUS						TC RNA	4.12	0.033	0.534	4.682	0.019	0.853	-0.562295	0.736481	0.949218	R	1	0	1	6e-05	1.79462	S	2	0	2	0.00039	2.58903						0.00342	S	3	0	8	0.00332	3.52061	S	2	0	5	0.00068	2.83297
109620	Dsp	desmoplakin	10090	BOTH						PM	-1.171	0.24	0.829	-0.849	0.385	0.857	-0.322142	0.736939	0.949218	S	13	13	17	0.00072	2.8577	S	33	33	60	0.00313	3.49553	S	13	13	21	0.00084	2.92456	S	26	26	41	0.00159	3.20181	S	11	11	14	0.00031	2.49707
70598	Filip1	filamin A interacting protein 1	10090	CYTOPLASM							-0.031	0.99	0.994	-0.813	0.731	0.98	0.782677	0.740876	0.953174	R	2	2	3	7e-05	1.81564	R	2	2	2	0.00292	3.46588	R	1	1	1	0	0.00342						0.00342	R	2	2	3	4e-05	1.61613
51798	Ech1	enoyl coenzyme A hydratase 1, peroxisomal	10090			Matrix					0.229	0.875	0.989	0.704	0.63	0.962	-0.475298	0.744157	0.953476	S	2	2	2	0.0004	2.60695	S	6	6	8	0.00347	3.54051	S	4	4	5	0.00087	2.94096	S	9	9	19	0.00925	3.96636	S	2	2	3	0.00033	2.51992
15130	Hbb-b2	hemoglobin, beta adult minor chain	10090								0.695	0.192	0.799	0.53	0.31	0.853	0.165158	0.74485	0.953476	S	5	1	14	0.01768	4.24752	S	5	1	15	0.00981	3.9918	S	5	2	14	0.02256	4.35335	S	6	2	20	0.02371	4.37497	S	6	2	19	0.02401	4.38046
16661	Krt10	keratin 10	10090								-0.765	0.046	0.537	-0.655	0.078	0.853	-0.10992	0.744931	0.953476	S	12	7	161	0.21452	5.33147	S	13	8	143	0.11192	5.04892	S	13	8	161	0.17484	5.24263	S	12	7	124	0.11363	5.05549	S	14	9	120	0.09083	4.95821
67252	Cap2	CAP, adenylate cyclase-associated protein, 2 (yeast)	10090				Cell Membrane			PM	-0.1	0.742	0.989	-0.001	0.997	1	-0.0993071	0.745065	0.953476	S	31	30	219	0.71292	5.85304	S	33	32	240	0.58972	5.77064	S	28	27	191	0.56771	5.75412	S	32	31	220	0.67343	5.82829	S	33	32	226	0.57911	5.76276
12373	Casq2	calsequestrin 2	10090	CYTOPLASM							0.265	0.703	0.989	0.04	0.954	0.995	0.22475	0.745445	0.953476	S	4	4	6	0.00467	3.66954	S	4	4	6	0.00572	3.75761	S	4	4	5	0.0028	3.44762	S	5	5	10	0.01107	4.04417	S	3	3	4	0.00381	3.58137
59091	Jph2	junctophilin 2	10090		ENDORETICULUM		Cell Membrane			PM	-0.5	0.557	0.979	-0.227	0.788	0.986	-0.273182	0.746705	0.953979	A	1	1	1	0.00053	2.72093	S	2	2	2	0.00038	2.57887						0.00342	S	2	2	4	0.00086	2.93403	S	2	2	3	0.00021	2.3322
19946	Rpl30	ribosomal protein L30	10090	NUCLEUS							-0.46	0.539	0.968	-0.696	0.36	0.853	0.236003	0.750881	0.958201	R	2	0	2	0.00211	3.3239	A	1	0	1	0.00108	3.03272	A	1	0	1	0.00135	3.12931	S	1	0	2	0.00177	3.24788	R	1	0	1	0.00074	2.86878
15512	Hspa2	heat shock protein 2	10090	BOTH							0.214	0.898	0.989	0.74	0.66	0.963	-0.525893	0.753579	0.958769	S	13	1	60	0.00014	2.13503	S	14	1	70	0.00021	2.31641	S	14	2	71	0.00105	3.02203	S	14	1	77	0.00021	2.32877	S	13	1	76	0.00125	3.09691
66073	Txndc12	thioredoxin domain containing 12 (endoplasmic reticulum)	10090		ENDORETICULUM						-0.667	0.292	0.875	-0.475	0.445	0.874	-0.192182	0.75403	0.958769	S	1	1	3	0.00252	3.40102	S	1	1	3	0.00217	3.33744	S	1	1	4	0.00316	3.49914	S	1	1	3	0.00145	3.16184	S	1	1	3	0.00132	3.12166
77407	Rab35	RAB35, member RAS oncogene family	10090				Cell Membrane			PM	2.582	0.118	0.72	2.101	0.193	0.853	0.480669	0.754249	0.958769	S	1	1	1	0.00079	2.89686	S	1	1	1	0.0014	3.14573						0.00342	R	1	1	1	0.0023	3.36131	S	1	1	1	0.00111	3.04478
20656	Sod2	superoxide dismutase 2, mitochondrial	10090			Matrix					0.123	0.913	0.989	0.47	0.678	0.964	-0.347518	0.758027	0.958769	S	1	1	1	0.00195	3.28957	S	2	2	3	0.00443	3.6461	S	3	3	4	0.00529	3.72386	S	3	3	4	0.01032	4.0137	S	1	1	2	0.00105	3.02155
78653	Bola3	bolA-like 3 (E. coli)	10090			Matrix			SECRETED		0.595	0.495	0.938	0.861	0.331	0.853	-0.265473	0.758357	0.958769	S	2	2	2	0.00333	3.5219	S	1	1	1	0.00072	2.86024	S	2	2	4	0.00815	3.91099	S	2	2	3	0.00417	3.62058	S	2	2	3	0.00473	3.67487
66902	Mtap	methylthioadenosine phosphorylase	10090	BOTH							1.401	0.513	0.951	2.053	0.345	0.853	-0.652012	0.758725	0.958769	A	1	1	1	0.0003	2.47438	S	2	2	2	0.00025	2.39545	S	1	1	1	0	0.00342	S	3	3	3	0.0007	2.84595	A	1	1	1	9e-05	1.96276
544791	Myh13	myosin, heavy polypeptide 13, skeletal muscle	10090								-1.792	0.162	0.757	-1.42	0.258	0.853	-0.371192	0.758847	0.958769	S	28	1	128	0.02865	4.45718	S	22	1	62	0.01014	4.00621	S	24	1	92	0.00353	3.54803	S	34	1	181	0.01489	4.17296	S	13	1	30	0.00104	3.01675
26433	Plod3	procollagen-lysine, 2-oxoglutarate 5-dioxygenase 3	10090		BOTH			ASSOCIATED			1.776	0.223	0.805	1.349	0.345	0.853	0.427083	0.759342	0.958769	S	1	1	1	4e-05	1.64474	R	1	1	1	5e-05	1.71451	S	2	2	3	0.00027	2.43048	S	1	1	1	0.00011	2.04414	S	5	5	8	0.00066	2.82054
19045	Ppp1ca	protein phosphatase 1, catalytic subunit, alpha isoform	10090	BOTH						TC	4.572	0.026	0.502	4.035	0.043	0.853	0.537585	0.759455	0.958769	A	1	0	5	0	0.00342	S	2	1	4	0.00016	2.19624	S	2	1	6	0.00016	2.19082	S	4	3	8	0.00224	3.35083	S	5	4	9	0.00102	3.0074
16669	Krt19	keratin 19	10090								5.427	0.15	0.747	4.347	0.239	0.853	1.08032	0.760083	0.958769	A	5	0	33	0	0.00342	S	7	0	42	0.07546	4.8777	A	8	1	32	0.00168	3.22642	S	5	0	24	0.03577	4.55346	S	9	0	32	0.02782	4.44434
109754	Cyb5r3	cytochrome b5 reductase 3	10090								0.215	0.847	0.989	0.553	0.621	0.962	-0.337625	0.761643	0.958769	S	1	1	1	0.00063	2.8021	S	2	2	2	0.00157	3.19484	R	1	1	1	0.00019	2.27398	S	1	1	3	0.00245	3.38838	S	1	1	3	0.00031	2.49498
18821	Pln	phospholamban	10090								3.615	0.199	0.799	4.424	0.125	0.853	-0.808348	0.762732	0.958769	S	1	1	1	0	0.00342	R	1	1	1	0.00297	3.47321	A	1	1	1	0.00462	3.66504	S	1	1	2	0.00612	3.78657	S	1	1	1	0.00449	3.65204
114228	Prss1	protease, serine 1 (trypsin 1)	10090								-0.993	0.55	0.975	-0.496	0.764	0.98	-0.496871	0.762988	0.958769	S	2	1	25	0.10889	5.03698	S	2	1	21	0.09369	4.97169	S	1	0	7	0.00517	3.71345	S	2	1	16	0.05157	4.7124	S	2	1	18	0.05506	4.74083
26416	Mapk14	mitogen-activated protein kinase 14	10090	BOTH						KI-P-CMGC-MAPK-p38	0.402	0.845	0.989	1.019	0.622	0.962	-0.617075	0.764116	0.958769						0.00342						0.00342	S	1	0	2	2e-05	1.34938						0.00342						0.00342
239673	4732456N10Rik	RIKEN cDNA 4732456N10 gene	10090								-0.392	0.503	0.945	-0.219	0.705	0.976	-0.172842	0.764949	0.958769	S	6	1	36	0.0145	4.1613	R	9	1	53	0.02703	4.43177	S	8	2	40	0.03351	4.52514	S	6	1	22	0.01976	4.29577	S	8	1	18	0.01317	4.11968
56217	Mpp5	membrane protein, palmitoylated 5 (MAGUK p55 subfamily member 5)	10090	CYTOPLASM			Cell Membrane			KI-M, PM	6.944	0.003	0.211	6.425	0.005	0.414	0.518453	0.765272	0.958769						0.00342						0.00342						0.00342	S	6	6	9	0.00184	3.26383	S	19	19	42	0.00617	3.79055
59013	Hnrnph1	heterogeneous nuclear ribonucleoprotein H1	10090	NUCLEUS						TC RNA	4.579	0.037	0.537	5.142	0.023	0.853	-0.562295	0.76862	0.961721	R	1	0	1	7e-05	1.86744	S	2	0	2	0.00046	2.66186	A	1	0	1	0	0.00342	S	3	0	8	0.00392	3.59344	S	2	0	5	0.00081	2.9058
14674	Gna13	guanine nucleotide binding protein, alpha 13	10090	NUCLEUS						PM	-0.15	0.822	0.989	0.045	0.947	0.995	-0.194488	0.770883	0.961721	S	1	0	3	0.00109	3.03797	S	1	0	3	0.00129	3.11005	S	1	0	4	0.00161	3.20816	S	1	0	4	0.00251	3.39912	S	1	0	3	0.00069	2.84082
229279	Hnrnpa3	heterogeneous nuclear ribonucleoprotein A3	10090							TC RNA	-0.222	0.866	0.989	-0.606	0.648	0.962	0.383999	0.771161	0.961721	S	5	1	9	0.00173	3.23796	S	6	1	17	0.00338	3.52842	S	6	1	20	0.00914	3.961	S	12	1	36	0.0188	4.27411	S	4	0	8	0.00052	2.71637
15505	Hsph1	heat shock 105kDa/110kDa protein 1	10090	BOTH							-1.722	0.124	0.736	-2.025	0.078	0.853	0.302896	0.771366	0.961721	A	1	1	1	0.00028	2.45292	S	2	2	2	0.00022	2.34818	S	3	3	3	0.00041	2.60762	S	2	2	3	0.00017	2.24285	A	1	1	1	4e-05	1.55016
72826	Fam76b	family with sequence similarity 76, member B	10090								-0.646	0.73	0.989	-0.104	0.956	0.995	-0.542522	0.77204	0.961721	S	2	2	3	0.00072	2.85551						0.00342	S	2	2	2	0.00058	2.76331	S	1	1	1	0.00013	2.11546	R	1	1	1	7e-05	1.83403
14870	Gstp1	glutathione S-transferase, pi 1	10090	BOTH							2.349	0.235	0.82	2.897	0.152	0.853	-0.547654	0.772919	0.961721	S	1	1	1	0.00127	3.10274	S	2	1	3	0.00242	3.38336						0.00342	S	2	1	3	0.00308	3.4891	S	1	1	1	0.00087	2.93721
14673	Gna12	guanine nucleotide binding protein, alpha 12	10090	CYTOPLASM						PM	-0.15	0.825	0.989	0.045	0.947	0.995	-0.194488	0.773748	0.961721	S	1	0	3	0.00101	3.00578	S	1	0	3	0.0012	3.07787	S	1	0	4	0.0015	3.17597	S	1	0	4	0.00233	3.36693	S	1	0	3	0.00064	2.80864
68342	Ndufb10	NADH dehydrogenase (ubiquinone) 1 beta subcomplex, 10	10090			MIM					1.61	0.355	0.893	2.092	0.238	0.853	-0.482304	0.776676	0.964271	R	2	2	2	0.00137	3.13612	R	2	2	3	0.00178	3.24947						0.00342	S	4	4	8	0.01214	4.0842	S	2	2	2	0.00142	3.15145
20191	Ryr2	ryanodine receptor 2, cardiac	10090								-0.199	0.786	0.989	0.007	0.992	0.999	-0.206	0.778624	0.964584	S	22	20	28	0.00071	2.85267	S	18	16	28	0.00062	2.79539	S	24	22	39	0.0013	3.1131	S	25	22	39	0.00096	2.98083	S	34	31	62	0.00097	2.98455
19654	Rbm6	RNA binding motif protein 6	10090	NUCLEUS						RNA	0.899	0.492	0.937	1.262	0.341	0.853	-0.36303	0.778682	0.964584	R	1	1	1	4e-05	1.62822	S	1	1	1	5e-05	1.73885	S	3	3	5	0.00041	2.61333						0.00342	S	4	4	5	0.00053	2.72481
19655	Rbmx	RNA binding motif protein, X chromosome	10090	NUCLEUS						RNA	5.666	0.022	0.491	5.084	0.035	0.853	0.581754	0.781145	0.966546	S	1	0	1	0.00034	2.53691	A	2	0	3	0	0.00342	A	5	0	9	0	0.00342	S	7	1	11	0.00107	3.03031	S	3	0	5	0.00031	2.48471
13681	Eif4a1	eukaryotic translation initiation factor 4A1	10090	BOTH						RIBO	-0.154	0.827	0.989	0.042	0.953	0.995	-0.195103	0.782072	0.966606	S	5	3	8	0.00242	3.38465	R	4	2	5	0.0012	3.07769	S	7	4	15	0.00454	3.65745	S	7	5	12	0.00276	3.44101	S	8	4	15	0.00247	3.39287
21924	Tnnc1	troponin C, cardiac/slow skeletal	10090								-2.579	0.023	0.491	-2.314	0.036	0.853	-0.264823	0.783008	0.966669	S	11	11	62	0.59813	5.77679	S	6	6	21	0.12833	5.10834	S	5	5	14	0.0782	4.89323	S	4	4	11	0.08089	4.90791	S	1	1	3	0.00906	3.95702
320806	Gfm2	G elongation factor, mitochondrial 2	10090			Matrix					-0.838	0.469	0.936	-0.525	0.647	0.962	-0.31302	0.783881	0.966669						0.00342	A	1	1	1	2e-05	1.37972	S	1	1	2	5e-05	1.6541	S	1	1	2	5e-05	1.65522	S	2	2	3	4e-05	1.55604
70247	Psmd1	proteasome (prosome, macropain) 26S subunit, non-ATPase, 1	10090	NUCLEUS						UBI-PRO	0.269	0.726	0.989	0.475	0.54	0.93	-0.205425	0.788755	0.97159	S	3	3	4	0.00032	2.50224	S	5	5	6	0.00093	2.96636	S	3	3	5	0.00071	2.85111	S	4	4	4	0.00104	3.01705	S	7	7	10	0.0009	2.95448
17896	Myl4	myosin, light polypeptide 4	10090								0.376	0.499	0.941	0.23	0.675	0.964	0.145188	0.791198	0.97351	S	10	9	23	0.06631	4.82157	S	9	8	21	0.03846	4.58504	S	12	10	33	0.09199	4.96373	S	11	9	36	0.13124	5.11807	S	10	9	23	0.04309	4.63434
14161	Fga	fibrinogen alpha chain	10090					CORE	SECRETED	PM	0.826	0.286	0.867	1.018	0.196	0.853	-0.192677	0.796827	0.976871	S	1	1	2	0.00064	2.80669	S	2	2	4	0.00071	2.85238	S	3	3	5	0.00267	3.42638	S	3	3	7	0.0021	3.32268	S	6	6	10	0.0022	3.34327
68794	Flnc	filamin C, gamma	10090	CYTOPLASM						PM	-0.066	0.935	0.989	0.141	0.861	0.992	-0.207373	0.797737	0.976871	S	12	9	20	0.0008	2.90441	S	11	9	21	0.00089	2.94729	S	15	13	23	0.00077	2.88801	S	28	23	46	0.00216	3.33349	S	10	9	16	0.00041	2.61561
66656	Eef1d	eukaryotic translation elongation factor 1 delta (guanine nucleotide exchange protein)	10090	BOTH	ENDORETICULUM						0.245	0.709	0.989	0.412	0.533	0.926	-0.16709	0.798669	0.976871	S	3	3	4	0.00142	3.15241	S	3	3	7	0.00246	3.39055	S	4	4	6	0.00216	3.33543	S	5	5	11	0.00461	3.66417	S	6	6	9	0.00196	3.29196
103080	2021-09-10	septin 10	10090								-1.187	0.587	0.989	-1.74	0.43	0.874	0.553066	0.79872	0.976871	S	1	0	1	5e-05	1.71312	S	1	0	2	0.00017	2.22009	R	1	0	1	5e-05	1.71972	S	1	0	2	0.00028	2.45211	S	1	0	1	6e-05	1.80067
21991	Tpi1	triosephosphate isomerase 1	10090	NUCLEUS							0.134	0.697	0.989	0.221	0.523	0.926	-0.0873995	0.798757	0.976871	S	15	15	38	0.06504	4.81315	S	13	13	42	0.05672	4.75374	S	12	12	44	0.06579	4.81816	S	14	14	45	0.09503	4.97787	S	10	10	35	0.05146	4.71146
74222	2021-09-14	septin 14	10090								-1.194	0.586	0.989	-1.747	0.43	0.874	0.553066	0.799258	0.976871	S	1	0	1	5e-05	1.71965	S	1	0	2	0.00017	2.22663	R	1	0	1	5e-05	1.72625	S	1	0	2	0.00029	2.45864	S	1	0	1	6e-05	1.8072
68349	Ndufs3	NADH dehydrogenase (ubiquinone) Fe-S protein 3	10090			MIM					0.671	0.489	0.937	0.433	0.652	0.962	0.238056	0.8037	0.979413	S	3	3	3	0.00192	3.28384	S	3	3	3	0.00306	3.48511	S	3	3	3	0.00231	3.36282	S	7	7	13	0.01468	4.16661	S	2	2	2	0.00169	3.22694
16906	Lmnb1	lamin B1	10090	NUCLEUS							0.097	0.946	0.989	-0.262	0.856	0.992	0.359179	0.803709	0.979413	S	2	2	2	0.00028	2.43995	S	7	6	11	0.00137	3.1381	S	13	11	22	0.0048	3.68139	S	21	18	42	0.00796	3.90096	R	4	3	5	0.00028	2.4425
11806	Apoa1	apolipoprotein A-I	10090	NUCLEUS					SECRETED	PM	6.629	0.041	0.537	7.329	0.027	0.853	-0.700054	0.805057	0.979413						0.00342	S	1	1	2	0.00155	3.19123						0.00342	S	3	3	6	0.00636	3.80374	S	1	1	2	0.00098	2.99036
67451	Pkp2	plakophilin 2	10090	BOTH							-0.155	0.883	0.989	0.106	0.92	0.992	-0.260801	0.805473	0.979413	S	5	5	7	0.00061	2.78691	S	4	4	6	0.00061	2.7881	S	5	5	8	0.00037	2.56452	S	9	9	12	0.00214	3.32981	S	5	5	6	0.00024	2.38915
269523	Vcp	valosin containing protein	10090	BOTH	ENDORETICULUM						0.531	0.473	0.936	0.71	0.343	0.853	-0.179212	0.80579	0.979413	S	7	7	11	0.00117	3.06874	S	11	11	20	0.00362	3.55916	S	7	7	11	0.00164	3.2152	S	13	13	31	0.00655	3.81596	S	10	10	21	0.00209	3.32099
17850	Mut	methylmalonyl-Coenzyme A mutase	10090			Matrix					2.076	0.449	0.926	2.735	0.324	0.853	-0.658797	0.806977	0.979764						0.00342	S	2	2	2	0.00023	2.35692						0.00342	S	2	2	4	0.00039	2.58578	R	1	1	1	4e-05	1.60136
12847	Copa	coatomer protein complex subunit alpha	10090	CYTOPLASM					SECRETED		-0.075	0.953	0.989	0.237	0.853	0.992	-0.311236	0.80786	0.979764	S	1	1	1	6e-05	1.79111	S	1	1	1	4e-05	1.60858	S	1	1	1	5e-05	1.69357	S	3	3	3	0.00024	2.37622	S	2	2	2	3e-05	1.50327
26926	Aifm1	apoptosis-inducing factor, mitochondrion-associated 1	10090	NUCLEUS		MIM					3.608	0.074	0.628	4.049	0.049	0.853	-0.440379	0.809349	0.980096	R	1	1	1	6e-05	1.80612	S	6	6	9	0.00142	3.15376						0.00342	S	6	6	12	0.00265	3.42333	S	4	4	6	0.00061	2.78423
12385	Ctnna1	catenin (cadherin associated protein), alpha 1	10090		GOLGI		Cell Membrane			PM	3.359	0.043	0.537	3.71	0.029	0.853	-0.35084	0.809916	0.980096	A	1	0	1	4e-05	1.60735	S	2	1	3	0.00026	2.41645	S	1	0	1	1e-05	0.83294	S	8	8	9	0.00128	3.10583	R	4	3	5	0.00025	2.39715
20341	Selenbp1	selenium binding protein 1	10090								0.545	0.517	0.951	0.739	0.384	0.857	-0.193622	0.815839	0.983798	S	2	2	2	0.00069	2.84089	S	1	1	1	0.00041	2.60806	S	1	1	1	0.00049	2.69377	S	3	2	3	0.00185	3.26685	S	2	1	2	0.00068	2.83222
19179	Psmc1	protease (prosome, macropain) 26S subunit, ATPase 1	10090	NUCLEUS						UBI-PRO	2.742	0.175	0.774	3.185	0.122	0.853	-0.442447	0.817078	0.983798	A	1	1	1	0.00046	2.65877	S	1	1	1	0.00027	2.42608	S	1	1	3	0	0.00342	R	1	1	2	0.00045	2.6536	S	1	1	2	0.00032	2.51147
19139	Prps1	phosphoribosyl pyrophosphate synthetase 1	10090	CYTOPLASM							2.073	0.05	0.537	2.29	0.034	0.853	-0.216536	0.817569	0.983798	S	1	0	1	0.00022	2.33512	R	1	0	1	9e-05	1.93446	S	2	0	3	0.00021	2.32764	S	2	0	2	0.00039	2.59154	S	6	0	10	0.00149	3.17234
328099	Prps1l3	phosphoribosyl pyrophosphate synthetase 1-like 3	10090								2.073	0.05	0.537	2.29	0.034	0.853	-0.216536	0.817569	0.983798	S	1	0	1	0.00022	2.33512	R	1	0	1	9e-05	1.93446	S	2	0	3	0.00021	2.32764	S	2	0	2	0.00039	2.59154	S	6	0	10	0.00149	3.17234
50874	Tmod4	tropomodulin 4	10090								-7.227	0.038	0.537	-7.926	0.026	0.853	0.698963	0.818175	0.983798	S	2	1	8	0.00685	3.83548	S	2	1	5	0.00185	3.26681	S	2	1	7	0.00157	3.19555	S	2	1	3	0.00066	2.81776						0.00342
13405	Dmd	dystrophin, muscular dystrophy	10090				Cell Membrane			PM	0.284	0.767	0.989	0.504	0.602	0.962	-0.220306	0.818341	0.983798	S	7	7	9	0.00042	2.62511	S	4	4	4	0.00013	2.11045	S	10	10	13	0.00046	2.66374	S	10	10	12	0.0004	2.60513	S	11	11	15	0.00019	2.27104
434246	Trim72	tripartite motif-containing 72	10090				Cell Membrane			UBI-E3, PM	-0.335	0.842	0.989	-0.714	0.673	0.964	0.378944	0.821951	0.984121	S	7	7	12	0.00785	3.8951	S	1	1	2	0.00066	2.82147	S	5	5	9	0.00549	3.73966	S	10	10	19	0.01343	4.12803	R	1	1	1	0.00023	2.36162
19944	Rpl29	ribosomal protein L29	10090								-1.992	0.461	0.935	-1.396	0.603	0.962	-0.596415	0.822783	0.984121	S	3	3	3	0.01519	4.18158	S	1	1	1	0.00156	3.19225	S	2	2	4	0.01189	4.07504	S	2	2	4	0.01205	4.08086						0.00342
22333	Vdac1	voltage-dependent anion channel 1	10090	NUCLEUS		MOM	Cell Membrane			PM	0.127	0.834	0.989	0.262	0.666	0.964	-0.135299	0.823002	0.984121	S	9	9	35	0.01474	4.16839	S	10	10	52	0.02214	4.34514	S	10	10	47	0.01654	4.21859	S	14	14	89	0.0485	4.68576	S	11	11	50	0.01404	4.14724
14936	Gys1	glycogen synthase 1, muscle	10090	CYTOPLASM							2.082	0.255	0.841	2.475	0.182	0.853	-0.392273	0.823412	0.984121	S	1	1	1	0.00017	2.21912	S	1	1	1	0.00017	2.23012	R	1	1	1	0	0.00342	R	1	1	1	0.00024	2.3753	S	1	1	2	0.0002	2.30442
320376	Bcorl1	BCL6 co-repressor-like 1	10090								4.534	0.158	0.757	3.878	0.22	0.853	0.656129	0.82791	0.984121	R	1	1	7	0	0.00342	R	1	1	12	0.00735	3.86641	A	1	1	4	0.00603	3.78046	S	1	1	19	0.02774	4.44305	R	1	1	13	0.01245	4.09532
11771	Ap2a1	adaptor-related protein complex 2, alpha 1 subunit	10090				Cell Membrane			PM	-0.401	0.561	0.979	-0.254	0.712	0.978	-0.147512	0.829372	0.984121	S	8	5	10	0.0012	3.07798	S	10	7	14	0.00131	3.11734	S	7	5	13	0.0008	2.90459	S	8	4	12	0.0009	2.95252	S	12	10	18	0.00124	3.09509
22628	Ywhag	tyrosine 3-monooxygenase/tryptophan 5-monooxygenase activation protein, gamma polypeptide	10090								1.541	0.065	0.608	1.702	0.046	0.853	-0.161054	0.83019	0.984121	S	5	1	25	0.00174	3.2405	S	5	2	25	0.00232	3.36527	R	5	2	26	0.00676	3.83005	S	10	5	35	0.01021	4.00922	S	8	4	33	0.01739	4.24025
13204	Dhx15	DEAH (Asp-Glu-Ala-His) box polypeptide 15	10090	NUCLEUS						RNA	0.387	0.675	0.989	0.19	0.836	0.99	0.196471	0.830772	0.984121	S	2	2	2	0.00026	2.41879	S	5	5	7	0.00058	2.76288	S	6	6	7	0.00067	2.8257	S	7	7	11	0.00136	3.13442	S	5	5	6	0.0004	2.59798
269682	Golga3	golgi autoantigen, golgin subfamily a, 3	10090	BOTH	GOLGI						0.479	0.624	0.989	0.687	0.486	0.907	-0.207639	0.831093	0.984121	S	2	2	2	0.00013	2.13018	S	4	4	5	0.00021	2.32203	S	5	5	5	0.00033	2.52353	S	3	3	4	0.00024	2.37613	S	11	11	17	0.00068	2.83026
14077	Fabp3	fatty acid binding protein 3, muscle and heart	10090								0.454	0.383	0.893	0.561	0.287	0.853	-0.107225	0.833169	0.984121	S	8	8	36	0.10336	5.01436	S	9	9	54	0.15569	5.19227	S	9	9	38	0.12222	5.08714	S	9	9	91	0.38641	5.58705	S	8	8	39	0.10749	5.03136
18041	Nfs1	nitrogen fixation gene 1 (S. cerevisiae)	10090	NUCLEUS		Matrix					1.902	0.326	0.893	2.297	0.241	0.853	-0.395418	0.833479	0.984121	R	1	1	1	0.00012	2.09046	S	2	2	2	0.00017	2.23577	S	2	2	2	0	0.00342	S	2	2	2	9e-05	1.95275	S	2	2	2	9e-05	1.95949
83997	Slmap	sarcolemma associated protein	10090				Cell Membrane			TC?, PM	1.018	0.549	0.974	1.369	0.424	0.874	-0.350999	0.834593	0.984121						0.00342	S	2	2	4	0.00016	2.19726	S	3	3	5	0.00025	2.40485	S	3	3	4	0.00044	2.64211	S	3	3	3	0.00015	2.18555
72972	Ccser2	coiled-coil serine rich 2	10090	CYTOPLASM							-0.287	0.839	0.989	0.004	0.998	1	-0.290915	0.836688	0.984121	S	1	1	4	0.00013	2.10041	S	1	1	4	0.00021	2.31579	S	1	1	2	0.00267	3.42571	S	1	1	2	0.00013	2.11396	S	3	3	4	0.00032	2.50243
109052	Krt75	keratin 75	10090								-0.74	0.423	0.913	-0.926	0.321	0.853	0.185849	0.837522	0.984121	R	9	1	43	0.00825	3.91664	S	14	1	82	0.02928	4.46655	S	9	1	51	0.03883	4.58912	R	8	1	39	0.03279	4.51569	S	11	1	36	0.01186	4.07403
19933	Rpl21	ribosomal protein L21	10090		ENDORETICULUM						-0.02	0.971	0.989	0.093	0.867	0.992	-0.112711	0.8381	0.984121	S	1	0	1	0.0026	3.41429	S	1	0	1	0.00254	3.40523	S	1	0	1	0.00257	3.41069	S	1	0	1	0.00349	3.54317	S	1	0	1	0.00149	3.17355
13194	Ddb1	damage specific DNA binding protein 1	10090	BOTH							-0.683	0.568	0.984	-0.44	0.711	0.978	-0.24228	0.838119	0.984121	R	3	3	3	0.00021	2.31966	S	2	2	2	9e-05	1.93469	S	5	5	6	0.00047	2.6749	S	5	5	6	0.00034	2.5289	S	1	1	1	5e-05	1.65648
18707	Pik3cd	phosphatidylinositol 3-kinase catalytic delta polypeptide	10090	CYTOPLASM						SIGN, KI-L, PM	0.392	0.619	0.989	0.232	0.767	0.981	0.159545	0.838232	0.984121	S	1	1	1	0.00049	2.68973	S	1	1	1	0.00065	2.81374	S	1	1	3	0.0011	3.03944	S	1	1	1	0.00181	3.25773	S	1	1	3	0.00059	2.77156
56376	Pdlim5	PDZ and LIM domain 5	10090				Cell Membrane			PM	0.788	0.447	0.923	0.993	0.342	0.853	-0.205422	0.840095	0.984121	R	1	1	2	0.00032	2.50732	S	2	2	2	0.00022	2.34087						0.00342	S	4	4	5	0.00095	2.97811	R	1	1	2	0.00013	2.10862
56421	Pfkp	phosphofructokinase, platelet	10090	BOTH						KI-M	2.55	0.158	0.757	2.891	0.115	0.853	-0.341438	0.84063	0.984121	A	1	1	1	4e-05	1.62793	A	1	0	1	0	0.00342	A	1	1	1	4e-05	1.62703	S	2	1	4	0.0005	2.69535						0.00342
12857	Cox4i1	cytochrome c oxidase subunit IV isoform 1	10090	NUCLEUS		MIM					1.261	0.147	0.747	1.098	0.2	0.853	0.162647	0.841822	0.984121	R	2	2	2	0.00365	3.56226	S	4	4	7	0.01664	4.22123	S	2	2	4	0.00939	3.97289	S	4	4	9	0.05271	4.72187	S	2	2	3	0.00873	3.941
12858	Cox5a	cytochrome c oxidase subunit Va	10090			MIM					0.954	0.282	0.867	1.123	0.211	0.853	-0.169258	0.843281	0.984121	S	3	3	4	0.01105	4.04342	S	3	3	6	0.00468	3.67024	S	3	3	4	0.0131	4.11732	S	7	7	13	0.05538	4.74339	S	2	2	3	0.00543	3.73484
108686	Ccdc88a	coiled coil domain containing 88A	10090	CYTOPLASM	BOTH		Cell Membrane			PM	-1.424	0.409	0.907	-1.091	0.523	0.926	-0.332739	0.843915	0.984121	S	3	3	3	0.00156	3.19279	S	3	3	3	0.00207	3.31643	S	3	3	3	0.00016	2.19677	S	3	3	4	0.00131	3.11654	S	9	9	14	0.00033	2.52009
11947	Atp5b	ATP synthase, H+ transporting mitochondrial F1 complex, beta subunit	10090	NUCLEUS		MIM				PM	0.462	0.361	0.893	0.558	0.275	0.853	-0.0965787	0.844706	0.984121	S	20	20	104	0.1393	5.14394	S	24	24	123	0.17948	5.25402	S	19	19	86	0.12032	5.08034	S	26	26	176	0.42651	5.62992	S	22	22	103	0.12458	5.09546
17992	Ndufa4	NADH dehydrogenase (ubiquinone) 1 alpha subcomplex, 4	10090			MIM					0.473	0.22	0.805	0.545	0.164	0.853	-0.071907	0.845299	0.984121	S	2	2	7	0.03513	4.54564	S	2	2	8	0.04079	4.61052	S	2	2	8	0.04403	4.64378	S	2	2	11	0.08232	4.91548	S	2	2	9	0.04079	4.61054
28035	Usp39	ubiquitin specific peptidase 39	10090	NUCLEUS						UPS, UBI-DUB	0.391	0.787	0.989	0.674	0.644	0.962	-0.282248	0.845431	0.984121						0.00342						0.00342						0.00342	A	1	1	1	7e-05	1.81655	S	1	1	1	1e-05	1.06935
14694	Gnb2l1	guanine nucleotide binding protein (G protein), beta polypeptide 2 like 1	10090	BOTH			Cell Membrane			PM	2.671	0.198	0.799	2.288	0.264	0.853	0.383006	0.846118	0.984121	S	2	2	2	0.00054	2.73447	S	4	4	5	0.00151	3.18033						0.00342	S	5	5	9	0.00292	3.46517	S	1	1	1	0.00079	2.89646
71978	Ppp2r2a	protein phosphatase 2, regulatory subunit B, alpha	10090								0.553	0.417	0.913	0.424	0.53	0.926	0.129092	0.846703	0.984121	S	1	1	1	0.00069	2.83785	S	1	1	2	0.00045	2.65172	S	2	1	3	0.00096	2.98054	S	2	1	3	0.00133	3.12317	S	2	1	2	0.00103	3.01443
20848	Stat3	signal transducer and activator of transcription 3	10090	BOTH						DBTF STAT, PM	0.177	0.78	0.989	0.296	0.642	0.962	-0.119275	0.850697	0.984121	S	6	6	7	0.00117	3.06711	S	3	3	6	0.00065	2.80963	S	7	7	11	0.00146	3.16545	S	6	6	8	0.00103	3.01136	S	11	11	19	0.0017	3.22944
595136	Ndufs5	NADH dehydrogenase (ubiquinone) Fe-S protein 5	10090								3.151	0.206	0.801	3.594	0.155	0.853	-0.443266	0.851633	0.984121	S	1	1	1	0	0.00342	S	1	1	1	0.00156	3.19203	S	1	1	1	0.00147	3.16755	S	1	1	2	0.00329	3.51776	S	1	1	1	0.00093	2.97001
18016	Nf2	neurofibromatosis 2	10090	BOTH			Cell Membrane			PM	5.93	0.014	0.377	5.561	0.019	0.853	0.369124	0.851779	0.984121						0.00342	S	2	2	2	0.00029	2.46745	S	2	2	2	0.0002	2.29566	S	10	10	20	0.00371	3.56891	S	14	14	22	0.0036	3.55651
619547	Rpl34-ps1	ribosomal protein L34, pseudogene 1	10090								1.932	0.146	0.747	2.164	0.109	0.853	-0.232066	0.852284	0.984121	S	3	0	3	0.0023	3.36127	S	1	0	2	0.00111	3.04473						0.00342	S	3	0	3	0.00575	3.75993	S	1	0	1	0.00105	3.02076
74125	Armc8	armadillo repeat containing 8	10090	BOTH						TC	-0.154	0.92	0.989	0.13	0.932	0.995	-0.283761	0.852673	0.984121	A	1	1	1	3e-05	1.51123	S	1	1	1	0.00013	2.10326	S	3	3	5	0.00136	3.13389	S	2	2	2	0.00024	2.37568	R	2	2	2	0.0001	2.01113
76846	Rps9	ribosomal protein S9	10090	BOTH							3.006	0.142	0.741	3.36	0.106	0.853	-0.353725	0.853514	0.984121	S	1	1	1	0.00156	3.19248	S	2	2	2	0.00054	2.73167						0.00342	S	2	2	3	0.00461	3.66398	A	1	1	1	0.0004	2.60413
106393	Srl	sarcalumenin	10090								0.717	0.386	0.893	0.866	0.3	0.853	-0.149001	0.853957	0.984121	S	8	8	12	0.00213	3.32756	S	10	10	19	0.0042	3.62307	S	5	5	7	0.00255	3.40611	S	13	13	31	0.0139	4.14313	S	10	10	15	0.00177	3.2483
12333	Capn1	calpain 1	10090	CYTOPLASM			Cell Membrane			PM	-1.084	0.544	0.969	-1.406	0.435	0.874	0.321171	0.855822	0.984121	R	1	1	2	6e-05	1.76469	R	1	1	1	6e-05	1.76731	R	1	1	2	7e-05	1.81755	S	1	1	2	0.00011	2.05673	S	1	1	1	3e-05	1.52632
20514	Slc1a5	solute carrier family 1 (neutral amino acid transporter), member 5	10090				Cell Membrane				-2.626	0.26	0.848	-3.032	0.199	0.853	0.40546	0.856438	0.984121	A	1	1	2	0.00209	3.321	A	1	1	1	0.00246	3.39019	A	1	1	1	0.00151	3.17962	R	1	1	1	0.00288	3.45894						0.00342
20641	Snrpd1	small nuclear ribonucleoprotein D1	10090	NUCLEUS							2.882	0.162	0.757	2.534	0.212	0.853	0.348136	0.857236	0.984121						0.00342	S	1	1	1	0.00341	3.53294	S	1	1	1	0.00248	3.39389	S	1	1	1	0.0034	3.5314	S	1	1	1	0.00527	3.72197
66416	Ndufa7	NADH dehydrogenase (ubiquinone) 1 alpha subcomplex, 7 (B14.5a)	10090			MIM					1.404	0.077	0.65	1.274	0.104	0.853	0.129578	0.857385	0.984121	S	1	1	2	0.00094	2.9731	S	2	2	4	0.00206	3.31352	S	1	1	2	0.00177	3.24792	S	3	3	8	0.00966	3.98486	S	1	1	3	0.00169	3.22681
20088	Rps24	ribosomal protein S24	10090	NUCLEUS							-1.326	0.151	0.747	-1.171	0.198	0.853	-0.154932	0.857905	0.984121	S	2	2	2	0.00995	3.99766	S	2	2	2	0.00183	3.26329	S	2	2	3	0.00299	3.47572	S	2	2	2	0.00157	3.19656	A	1	1	1	0.00086	2.93662
208643	Eif4g1	eukaryotic translation initiation factor 4, gamma 1	10090	BOTH							-1.388	0.474	0.936	-1.729	0.376	0.857	0.341092	0.858089	0.984121	A	1	1	1	4e-05	1.57776	S	1	1	1	1e-05	0.96516	R	1	1	1	3e-05	1.42026	S	1	1	1	2e-05	1.35386						0.00342
67418	Ppil4	peptidylprolyl isomerase (cyclophilin)-like 4	10090	NUCLEUS						RNA	2.227	0.247	0.841	1.897	0.319	0.853	0.330036	0.858181	0.984121						0.00342	S	2	2	2	0.00071	2.8498	R	2	2	3	0.00078	2.89219						0.00342	S	4	4	4	0.00058	2.76299
68135	Eif3h	eukaryotic translation initiation factor 3, subunit H	10090							RIBO?	1.937	0.374	0.893	2.312	0.293	0.853	-0.375582	0.859884	0.984121	S	1	1	1	0	0.00342	S	2	2	3	0.00035	2.53987	S	2	2	3	0.00065	2.81581	S	2	2	2	0.0003	2.47568	S	3	3	4	0.00086	2.9358
17888	Myh6	myosin, heavy polypeptide 6, cardiac muscle, alpha	10090								-0.842	0.552	0.975	-1.087	0.445	0.874	0.245067	0.861005	0.984121	S	139	41	575	0.1479	5.16997	S	102	29	319	0.051	4.70758	S	123	32	501	0.09888	4.99513	S	184	56	1156	0.44752	5.65081	S	52	14	122	0.00559	3.74757
22240	Dpysl3	dihydropyrimidinase-like 3	10090								1.598	0.218	0.805	1.813	0.167	0.853	-0.215573	0.861703	0.984121	R	1	0	1	6e-05	1.80264	S	7	5	9	0.00174	3.24042	S	3	3	4	0.00094	2.97181	S	6	5	9	0.00265	3.42272	S	8	7	11	0.0013	3.11488
107686	Snrpd2	small nuclear ribonucleoprotein D2	10090	NUCLEUS							2.864	0.192	0.799	2.504	0.248	0.853	0.359673	0.862927	0.984121	R	1	1	1	0.00066	2.81837						0.00342	S	1	1	1	0.00221	3.3439	R	1	1	1	0.00156	3.19339	S	1	1	2	0.00133	3.12458
15507	Hspb1	heat shock protein 1	10090	BOTH						PM	1.261	0.184	0.786	1.416	0.141	0.853	-0.154329	0.863575	0.984121	S	1	1	1	0.00066	2.81908	S	1	1	2	0.00055	2.73863	S	1	1	1	0.00084	2.9221	S	2	2	3	0.00317	3.50048	S	1	1	2	0.00041	2.61164
54683	Prdx5	peroxiredoxin 5	10090	BOTH		Matrix					0.017	0.981	0.989	-0.104	0.883	0.992	0.121147	0.86414	0.984121	S	3	3	5	0.00286	3.45579	S	3	3	4	0.0055	3.74062	S	4	4	5	0.00351	3.54499	S	3	3	5	0.00493	3.69289	S	3	3	4	0.00491	3.69099
74776	Ppa2	pyrophosphatase (inorganic) 2	10090			Matrix					0.638	0.296	0.877	0.538	0.374	0.857	0.100112	0.865381	0.984121	S	3	3	4	0.00144	3.15869	S	4	4	5	0.00164	3.21447	S	2	2	5	0.00139	3.14307	S	6	6	11	0.00417	3.62029	S	3	3	7	0.00192	3.28412
12859	Cox5b	cytochrome c oxidase subunit Vb	10090								0.483	0.589	0.989	0.632	0.483	0.907	-0.149242	0.866472	0.984121	S	2	2	2	0.0065	3.8131	S	3	3	7	0.00649	3.81225	S	2	2	3	0.00735	3.86626	S	4	4	13	0.03115	4.49349	S	3	3	6	0.00528	3.72234
59003	Maea	macrophage erythroblast attacher	10090	BOTH			Cell Membrane			TC, PM	2.035	0.3	0.877	1.717	0.377	0.857	0.318316	0.866956	0.984121	S	2	2	3	0.00028	2.44202	R	2	2	3	0.00017	2.22433						0.00342	S	1	1	1	0.00012	2.06086	S	2	2	3	0.00064	2.80867
218952	Fermt2	fermitin family homolog 2 (Drosophila)	10090	BOTH			Cell Membrane				-0.165	0.868	0.989	0.001	1	1	-0.165173	0.86717	0.984121	S	2	2	3	0.00025	2.39178	S	2	2	2	0.00023	2.35798	S	3	3	5	0.00046	2.66432	S	4	4	7	0.00065	2.81535	S	3	3	5	0.00022	2.35141
16905	Lmna	lamin A	10090	NUCLEUS							-2.027	0.251	0.841	-2.302	0.197	0.853	0.275929	0.870654	0.984121	S	5	5	6	0.00059	2.77102	S	8	8	10	0.00146	3.16388	S	13	13	20	0.00603	3.78008	S	16	16	26	0.00352	3.54593	R	2	2	2	3e-05	1.53429
68337	Crip2	cysteine rich protein 2	10090								2.393	0.164	0.757	2.651	0.127	0.853	-0.258519	0.873005	0.984121	S	1	1	2	0.00294	3.46851	S	3	3	5	0.00729	3.86246						0.00342	S	3	3	7	0.00941	3.97336	S	1	1	1	0.00229	3.36067
77134	Hnrnpa0	heterogeneous nuclear ribonucleoprotein A0	10090	NUCLEUS						TC RNA	-0.965	0.472	0.936	-1.176	0.385	0.857	0.210651	0.873375	0.984121	R	1	1	1	0.0004	2.59887	S	2	2	6	0.00229	3.3601	S	4	4	9	0.00286	3.45577	S	4	4	9	0.00356	3.55176	S	3	3	3	0.00065	2.8131
15108	Hsd17b10	hydroxysteroid (17-beta) dehydrogenase 10	10090	CYTOPLASM		Matrix					1.81	0.067	0.608	1.668	0.087	0.853	0.141733	0.873399	0.984121	S	1	1	3	0.00079	2.89635	S	3	3	6	0.00058	2.76555	S	3	3	5	0.00251	3.40044	S	6	6	9	0.00781	3.89244	S	2	2	5	0.0013	3.11308
13382	Dld	dihydrolipoamide dehydrogenase	10090	NUCLEUS		Matrix					0.714	0.354	0.893	0.832	0.285	0.853	-0.117715	0.875441	0.984121	S	6	6	11	0.00332	3.52076	S	8	8	19	0.00638	3.80503	S	6	6	10	0.0029	3.46212	S	11	11	31	0.01779	4.25005	S	5	5	9	0.00273	3.43613
12631	Cfl1	cofilin 1, non-muscle	10090	BOTH			Cell Membrane				0.123	0.795	0.989	0.049	0.917	0.992	0.0734447	0.876764	0.984121	S	4	3	7	0.01803	4.25593	S	4	3	9	0.01897	4.27813	S	6	5	15	0.0341	4.53275	S	4	3	14	0.02186	4.33965	S	4	3	7	0.01997	4.30044
13179	Dcn	decorin	10090					CORE	SECRETED		-1.673	0.513	0.951	-1.295	0.611	0.962	-0.37844	0.881029	0.984121	S	7	6	10	0.00379	3.57876	R	1	1	1	0.00014	2.14175	R	1	1	1	0.00013	2.11398	S	5	5	10	0.00197	3.29343						0.00342
12466	Cct6a	chaperonin containing Tcp1, subunit 6a (zeta)	10090	CYTOPLASM							0.02	0.98	0.989	-0.101	0.901	0.992	0.12141	0.881263	0.984121	S	2	1	3	0.00062	2.79145	S	5	4	8	0.00208	3.31888	S	6	5	7	0.00203	3.30703	S	2	1	4	0.00085	2.93045	S	7	5	10	0.00298	3.47394
18458	Pabpc1	poly(A) binding protein, cytoplasmic 1	10090	BOTH						RNA	-0.231	0.751	0.989	-0.123	0.865	0.992	-0.10798	0.881772	0.984121	R	5	1	8	0.00124	3.09273	A	8	1	10	0.00168	3.22486	S	5	0	7	0.0013	3.11413	S	5	0	10	0.00257	3.4097	A	6	1	7	0.00063	2.7983
19317	Qk	quaking	10090	BOTH						RNA?, PM	2.602	0.052	0.541	2.776	0.041	0.853	-0.174083	0.883429	0.984121						0.00342						0.00342	A	1	1	1	0.0003	2.47619	S	2	2	2	0.00085	2.92941	S	2	2	2	0.00067	2.82552
107702	Rnh1	ribonuclease/angiogenin inhibitor 1	10090								2.29	0.386	0.893	2.669	0.316	0.853	-0.378483	0.883474	0.984121	S	1	1	1	0.00023	2.35667						0.00342	S	1	1	2	0.0003	2.48401	S	1	1	2	0.00029	2.46417	S	1	1	1	9e-05	1.93307
22070	Tpt1	tumor protein, translationally-controlled 1	10090	BOTH							1.1	0.4	0.899	0.913	0.482	0.907	0.187036	0.883675	0.984121	S	1	1	1	0.00095	2.97554	S	1	1	1	0.00025	2.40257	S	2	2	3	0.00375	3.57346	S	2	2	2	0.0033	3.5187	R	2	2	2	0.00099	2.99437
67115	Rpl14	ribosomal protein L14	10090								0.185	0.78	0.989	0.281	0.673	0.964	-0.0959027	0.884793	0.984121	S	1	1	4	0.01131	4.05347	S	2	2	3	0.00702	3.84608	S	2	2	2	0.0054	3.73261	S	2	2	5	0.01257	4.09921	S	1	1	3	0.00383	3.58302
211652	Wwc1	WW, C2 and coiled-coil domain containing 1	10090	BOTH			Cell Membrane			PM	10.035	0	0.026	9.811	0	0.043	0.223926	0.885235	0.984121						0.00342						0.00342						0.00342	S	1	1	6	0.00115	3.05988	S	1	1	8	0.00238	3.37669
98878	Ehd4	EH-domain containing 4	10090	NUCLEUS	ENDORETICULUM		Cell Membrane				4.118	0.069	0.608	3.827	0.087	0.853	0.291081	0.886436	0.984121						0.00342	S	3	3	4	0.00078	2.89026	A	1	0	1	0	0.00342	S	5	4	7	0.00165	3.21632	S	2	2	2	0.00033	2.5176
28200	Dhrs4	dehydrogenase/reductase (SDR family) member 4	10090	NUCLEUS		Matrix					0.171	0.803	0.989	0.267	0.696	0.973	-0.0967712	0.887203	0.984121	S	4	4	4	0.00254	3.4048	S	4	4	8	0.00536	3.72927	S	3	3	4	0.00284	3.45295	S	3	3	5	0.00705	3.84844	S	3	3	3	0.0026	3.41544
17996	Neb	nebulin	10090								-0.402	0.804	0.989	-0.63	0.698	0.973	0.227807	0.887876	0.984121	R	3	2	5	1e-05	0.95138	A	2	1	3	3e-05	1.50793	S	3	2	7	5e-05	1.69744	S	4	3	7	2e-05	1.39564	R	3	2	4	1e-05	0.8057
14784	Grb2	growth factor receptor bound protein 2	10090	BOTH	GOLGI						-0.215	0.8	0.989	-0.097	0.909	0.992	-0.118061	0.889433	0.984121	S	2	2	2	0.0009	2.95264	S	3	3	3	0.00067	2.82673	R	1	1	1	0.00076	2.88094	S	2	2	3	0.00099	2.99676	S	1	1	1	0.00036	2.55246
56463	Snd1	staphylococcal nuclease and tudor domain containing 1	10090	BOTH		unknown					0.787	0.528	0.96	0.957	0.446	0.874	-0.169725	0.89058	0.984121	S	2	2	2	0.00024	2.37236	S	3	3	3	0.00018	2.25071	A	1	1	1	4e-05	1.57858	S	5	5	7	0.00075	2.87644	S	3	3	3	9e-05	1.9527
15441	Hp1bp3	heterochromatin protein 1, binding protein 3	10090	NUCLEUS						CBTC HTH-W	-0.249	0.847	0.989	-0.419	0.746	0.98	0.169505	0.895291	0.984121	S	4	4	5	0.00085	2.92702	S	2	2	3	0.00028	2.45162	S	4	4	8	0.00049	2.69074	S	5	5	6	0.00108	3.03509	S	6	6	8	0.00069	2.83664
76238	Grhpr	glyoxylate reductase/hydroxypyruvate reductase	10090	CYTOPLASM		Matrix					-1.076	0.701	0.989	-0.714	0.798	0.987	-0.36174	0.896758	0.984121						0.00342	S	2	2	2	0.00091	2.95949	A	1	1	1	0.0093	3.96859	S	3	3	3	0.00166	3.21993	R	2	2	2	0.00052	2.71351
66201	Vta1	Vps20-associated 1 homolog (S. cerevisiae)	10090								0.371	0.682	0.989	0.487	0.592	0.961	-0.11655	0.897135	0.984121						0.00342						0.00342	R	1	1	1	8e-05	1.89023	R	1	1	1	0.00016	2.21712	S	1	1	1	0.00014	2.14152
17709	COX2	cytochrome c oxidase subunit II	10090			MIM					0.692	0.223	0.806	0.622	0.27	0.853	0.0697945	0.897692	0.984121	S	4	4	7	0.02199	4.34219	S	4	4	10	0.03463	4.53939	S	4	4	11	0.02267	4.35555	S	5	5	18	0.09344	4.97055	S	4	4	8	0.02882	4.45963
19247	Ptpn11	protein tyrosine phosphatase, non-receptor type 11	10090	BOTH							1.168	0.482	0.936	1.374	0.41	0.874	-0.206718	0.899409	0.984121						0.00342	S	1	1	1	7e-05	1.82175						0.00342	S	1	1	1	0.0002	2.30326	S	2	2	3	6e-05	1.7404
11770	Fabp4	fatty acid binding protein 4, adipocyte	10090	BOTH							0.718	0.253	0.841	0.642	0.303	0.853	0.0758065	0.900032	0.984121	S	3	2	7	0.01063	4.02662	S	5	4	12	0.01781	4.25061	S	4	3	9	0.02016	4.30459	S	6	5	19	0.05762	4.76054	S	3	2	6	0.01414	4.15035
17920	Myo6	myosin VI	10090	BOTH	GOLGI		Cell Membrane			PM	-1.965	0.358	0.893	-2.224	0.301	0.853	0.258879	0.900995	0.984121	S	3	3	4	0.00026	2.41991	S	2	2	2	4e-05	1.59958	S	2	2	2	0.00015	2.18607	S	2	2	5	0.00015	2.18708						0.00342
71206	Katnal2	katanin p60 subunit A-like 2	10090	BOTH							0.42	0.679	0.989	0.546	0.593	0.961	-0.125623	0.901222	0.984121	A	1	0	1	0.00018	2.24344	S	1	0	2	0.00041	2.6167	A	1	0	1	0.00048	2.67826	S	1	0	2	0.00088	2.94252	S	1	0	3	0.00032	2.4992
19896	Rpl10a	ribosomal protein L10A	10090	NUCLEUS							-3.018	0.439	0.917	-3.492	0.373	0.857	0.473902	0.90143	0.984121	S	2	2	3	0.0063	3.79967	S	3	3	4	0.00746	3.87296	S	1	1	2	0.00332	3.5212	S	3	3	3	0.00795	3.90046						0.00342
50708	Hist1h1c	histone cluster 1, H1c	10090	NUCLEUS						HIST HTH-W	-0.599	0.528	0.96	-0.483	0.609	0.962	-0.115838	0.901592	0.984121	S	5	1	10	0.01797	4.25455	S	6	2	15	0.01754	4.24392	S	5	1	22	0.05452	4.73654	S	7	2	26	0.06454	4.80985	S	4	1	8	0.00453	3.65587
13207	Ddx5	DEAD (Asp-Glu-Ala-Asp) box polypeptide 5	10090	NUCLEUS							0.097	0.863	0.989	0.165	0.771	0.982	-0.0679047	0.904326	0.984121	S	4	3	6	0.00119	3.07573	S	7	4	11	0.00176	3.24517	S	9	7	18	0.00292	3.46552	S	7	5	11	0.00258	3.41228	S	11	7	18	0.00178	3.25072
14360	Fyn	Fyn proto-oncogene	10090	NUCLEUS			Cell Membrane			KI-P-TK-Src-SrcA, PM	0.472	0.761	0.989	0.287	0.853	0.992	0.184918	0.904697	0.984121	S	1	0	1	2e-05	1.31242						0.00342						0.00342	S	2	0	3	0.00018	2.26527	S	1	0	2	1e-05	1.03387
66841	Etfdh	electron transferring flavoprotein, dehydrogenase	10090			MIM					1.081	0.266	0.849	1.192	0.223	0.853	-0.111165	0.905316	0.984121	S	2	2	3	0.00049	2.69118	S	9	9	17	0.00394	3.59547	S	4	4	7	0.00083	2.91884	S	8	8	21	0.00577	3.76127	S	6	6	8	0.00149	3.17326
74142	Lonp1	lon peptidase 1, mitochondrial	10090	NUCLEUS		Matrix					0.311	0.811	0.989	0.157	0.904	0.992	0.154324	0.905428	0.984121	S	2	2	4	0.00011	2.02655	S	6	6	7	0.00047	2.66769	S	1	1	2	9e-05	1.9437	S	7	7	10	0.00092	2.96593	S	2	2	4	9e-05	1.97022
67130	Ndufa6	NADH dehydrogenase (ubiquinone) 1 alpha subcomplex, 6 (B14)	10090			MIM					3.217	0.236	0.82	3.52	0.198	0.853	-0.302986	0.906959	0.984121	S	1	1	1	0.00197	3.29382	S	1	1	1	0.00227	3.35694	S	1	1	1	0	0.00342	S	3	3	5	0.01016	4.00687	S	1	1	1	0.00111	3.04425
17721	ND5	NADH dehydrogenase subunit 5	10090			MIM					0.363	0.781	0.989	0.213	0.87	0.992	0.149402	0.908544	0.984121						0.00342	S	1	1	1	0.00021	2.3172	S	1	1	1	9e-05	1.93344	S	2	2	4	0.00038	2.57706	A	1	1	1	6e-05	1.81257
20646	Snrpn	small nuclear ribonucleoprotein N	10090	CYTOPLASM							2.12	0.264	0.849	1.91	0.311	0.853	0.209424	0.908716	0.984121	S	1	0	1	0.00021	2.33219	S	1	0	1	0	0.00342	S	2	0	2	0.00025	2.39297	S	1	0	1	0.00023	2.36896	S	1	0	2	0.00024	2.37486
65019	Rpl23	ribosomal protein L23	10090	CYTOPLASM							0.401	0.64	0.989	0.304	0.722	0.98	0.0969787	0.909326	0.984121	S	3	0	3	0.00221	3.34531	S	2	0	2	0.00155	3.1896	S	2	0	3	0.00067	2.82684	R	4	0	4	0.00313	3.49557	S	2	0	2	0.00096	2.98402
100044627	LOC100044627	60S ribosomal protein L23	10090								0.401	0.64	0.989	0.304	0.722	0.98	0.0969787	0.909326	0.984121	S	3	0	3	0.00221	3.34531	S	2	0	2	0.00155	3.1896	S	2	0	3	0.00067	2.82684	R	4	0	4	0.00313	3.49557	S	2	0	2	0.00096	2.98402
100862455	LOC100862455	60S ribosomal protein L23	10090								0.401	0.64	0.989	0.304	0.722	0.98	0.0969787	0.909326	0.984121	S	3	0	3	0.00221	3.34531	S	2	0	2	0.00155	3.1896	S	2	0	3	0.00067	2.82684	R	4	0	4	0.00313	3.49557	S	2	0	2	0.00096	2.98402
21346	Tagln2	transgelin 2	10090							PM	2.641	0.369	0.893	2.317	0.428	0.874	0.324606	0.909822	0.984121						0.00342	A	1	1	1	0	0.00342						0.00342	S	2	2	2	0.00074	2.86937	S	1	1	1	0.00063	2.8006
20638	Snrpb	small nuclear ribonucleoprotein B	10090	BOTH							2.22	0.256	0.841	2.01	0.3	0.853	0.209424	0.911226	0.984121	S	1	0	1	0.00026	2.42236	S	1	0	1	0	0.00342	S	2	0	2	0.0003	2.48315	S	1	0	1	0.00029	2.45913	S	1	0	2	0.00029	2.46504
23997	Psmd13	proteasome (prosome, macropain) 26S subunit, non-ATPase, 13	10090	NUCLEUS						UBI-PRO	-0.089	0.946	0.989	0.057	0.965	0.996	-0.14632	0.911738	0.984121	A	1	1	1	0.00016	2.20806	R	1	1	1	0.00018	2.24757						0.00342	S	2	2	2	0.00047	2.67095	R	1	1	1	0.00014	2.15592
381379	Med19	mediator complex subunit 19	10090	NUCLEUS						TC	-2.237	0.446	0.923	-1.918	0.511	0.924	-0.318803	0.911906	0.984121	S	1	1	1	0.0012	3.08046	S	2	2	2	0.0007	2.84594	S	2	2	4	0.00085	2.92889	S	2	2	2	0.0012	3.07864	R	1	1	1	0.00039	2.58913
271457	Rab5a	RAB5A, member RAS oncogene family	10090	CYTOPLASM			Cell Membrane			PM	-2.271	0.38	0.893	-2.546	0.328	0.853	0.275857	0.913069	0.984121	S	1	0	1	0.00024	2.38559	S	1	0	2	0.0003	2.47909	S	1	0	1	0.0003	2.47677	S	1	0	1	0.00055	2.73771	R	1	0	1	0.00017	2.22522
22171	Tyms	thymidylate synthase	10090	BOTH							-2.481	0.265	0.849	-2.707	0.227	0.853	0.225862	0.916048	0.984121	S	2	2	2	0.00085	2.92925	S	1	1	2	0.00037	2.57248	S	2	2	3	0.00121	3.08249	S	1	1	1	0.00044	2.63889	S	1	1	1	0.0002	2.30455
27425	Atp5l	ATP synthase, H+ transporting, mitochondrial F0 complex, subunit G	10090			MIM					0.912	0.138	0.736	0.972	0.117	0.853	-0.0600534	0.916739	0.984121	S	2	2	5	0.02465	4.39176	S	2	2	8	0.02977	4.47371	S	1	1	5	0.01284	4.10851	S	3	3	16	0.07955	4.90062	S	2	2	6	0.02089	4.31998
11772	Ap2a2	adaptor-related protein complex 2, alpha 2 subunit	10090				Cell Membrane			PM	-0.094	0.922	0.989	-0.194	0.84	0.99	0.0997154	0.91714	0.984121	S	4	1	5	0.00037	2.5665	S	8	5	14	0.0008	2.90533	S	8	6	12	0.00121	3.08205	S	10	6	15	0.00119	3.07391	S	12	10	20	0.00129	3.11134
28185	Tomm70a	translocase of outer mitochondrial membrane 70 homolog A (yeast)	10090			MOM					2.321	0.197	0.799	2.497	0.168	0.853	-0.175907	0.917945	0.984121						0.00342	S	1	1	1	0.00017	2.22477	A	1	1	1	8e-05	1.89026	S	2	2	3	0.00047	2.6708	S	3	3	3	0.00015	2.16641
21872	Tjp1	tight junction protein 1	10090	CYTOPLASM			Cell Membrane			KI-M, PM	1.816	0.182	0.786	1.684	0.213	0.853	0.131804	0.918523	0.984121						0.00342						0.00342	A	1	1	1	2e-05	1.39288	R	2	2	3	7e-05	1.85736	R	4	4	5	0.00017	2.23014
15162	Hck	hemopoietic cell kinase	10090		GOLGI		Cell Membrane			KI-P-TK-Src-SrcB	3.143	0.141	0.741	2.939	0.166	0.853	0.203054	0.919022	0.984121	S	1	0	1	2e-05	1.31486						0.00342	A	1	1	1	0	0.00342	A	2	1	3	0.00056	2.74484	S	1	0	2	1e-05	1.03632
12866	Cox7a2	cytochrome c oxidase subunit VIIa 2	10090			MIM					8.678	0	0.032	8.819	0	0.043	-0.141016	0.920702	0.984121						0.00342						0.00342						0.00342	S	2	2	3	0.01374	4.13802	S	2	2	2	0.00734	3.86567
56637	Gsk3b	glycogen synthase kinase 3 beta	10090	BOTH			Cell Membrane			KI-P-CMGC-GSK	0.231	0.883	0.989	0.076	0.962	0.996	0.155397	0.921328	0.984121	S	1	1	1	0.00049	2.68581						0.00342	S	3	3	4	0.00089	2.94822	S	3	3	4	0.00064	2.80794	R	2	2	3	0.00065	2.81521
72900	Ndufv2	NADH dehydrogenase (ubiquinone) flavoprotein 2	10090			MIM					2.014	0.272	0.855	1.841	0.313	0.853	0.173022	0.922005	0.984121	S	1	1	2	0.00057	2.75663	S	1	1	1	0.00068	2.83214						0.00342	S	1	1	1	0.00154	3.18891	S	1	1	1	0.00036	2.55889
12896	Cpt2	carnitine palmitoyltransferase 2	10090			MIM					1.323	0.284	0.867	1.439	0.247	0.853	-0.116638	0.922026	0.984121						0.00342	S	4	4	5	0.00093	2.96782	S	4	4	4	0.00058	2.76079	S	7	7	13	0.003	3.47687	S	4	4	5	0.00047	2.67508
218236	Fam120a	family with sequence similarity 120, member A	10090	NUCLEUS			Cell Membrane			PM	0.614	0.688	0.989	0.465	0.761	0.98	0.148606	0.922291	0.984121						0.00342	S	2	2	2	0.00011	2.04152	S	1	1	2	8e-05	1.87875	S	1	1	2	4e-05	1.60603	S	2	2	4	7e-05	1.84505
15122	Hba-a1	hemoglobin alpha, adult chain 1	10090								0.462	0.404	0.904	0.514	0.355	0.853	-0.0526742	0.922582	0.984121	S	7	0	22	0.03195	4.50444	S	7	0	23	0.02265	4.35511	S	7	0	20	0.03402	4.53172	S	8	0	35	0.05896	4.77053	S	7	0	31	0.04324	4.63592
110257	Hba-a2	hemoglobin alpha, adult chain 2	10090								0.462	0.404	0.904	0.514	0.355	0.853	-0.0526742	0.922582	0.984121	S	7	0	22	0.03195	4.50444	S	7	0	23	0.02265	4.35511	S	7	0	20	0.03402	4.53172	S	8	0	35	0.05896	4.77053	S	7	0	31	0.04324	4.63592
233545	2210018M11Rik	RIKEN cDNA 2210018M11 gene	10090							TC?	-0.075	0.936	0.989	-0.167	0.86	0.992	0.0913411	0.922716	0.984121	R	1	1	1	0.00019	2.28451	S	1	1	2	0.00018	2.26173	R	1	1	2	0.00023	2.3561	R	1	1	1	0.00013	2.12917	S	1	1	2	0.00011	2.05127
68436	Rpl34	ribosomal protein L34	10090								3.713	0.148	0.747	3.945	0.127	0.853	-0.232066	0.922968	0.984121	S	3	0	3	0.0023	3.36127	S	1	0	2	0.00111	3.04473						0.00342	S	3	0	3	0.00575	3.75993	S	1	0	1	0.00105	3.02076
18008	Nes	nestin	10090								-0.433	0.562	0.979	-0.502	0.502	0.923	0.0691702	0.92538	0.984121	S	1	1	4	0.01425	4.15391	S	1	1	5	0.00392	3.59314	S	1	1	4	0.00695	3.84203	S	1	1	7	0.00684	3.83497	S	1	1	4	0.00523	3.71818
57279	Slc25a20	solute carrier family 25 (mitochondrial carnitine/acylcarnitine translocase), member 20	10090			MIM					0.043	0.949	0.989	-0.019	0.978	0.997	0.061636	0.926197	0.984121	S	6	6	10	0.00544	3.73549	S	5	5	11	0.0044	3.64338	S	7	7	11	0.0066	3.81964	S	8	8	16	0.01371	4.13712	S	5	5	8	0.00446	3.64901
75974	Dock11	dedicator of cytokinesis 11	10090								0.036	0.978	0.989	0.16	0.905	0.992	-0.123489	0.926547	0.984121	S	5	2	8	0.00016	2.20267	S	5	3	7	6e-05	1.76502	S	15	11	27	0.00111	3.04569	S	7	3	10	0.0002	2.29658	S	12	9	19	0.00028	2.44108
55948	Sfn	stratifin	10090	NUCLEUS					SECRETED		0.556	0.315	0.888	0.508	0.357	0.853	0.0487846	0.927556	0.984121	S	3	1	22	0.00327	3.51483	S	3	1	23	0.00274	3.43769	R	3	1	23	0.00604	3.78122	S	4	1	28	0.00607	3.78305	S	3	1	25	0.00756	3.87825
11937	Atp2a1	ATPase, Ca++ transporting, cardiac muscle, fast twitch 1	10090								1.031	0.44	0.917	1.148	0.392	0.859	-0.116996	0.928858	0.984121	S	12	1	34	0.0009	2.95388	S	12	1	42	0.00085	2.92913	S	12	1	40	0.00091	2.96067	S	16	2	60	0.00202	3.30481	S	13	1	45	0.01196	4.07757
232910	Ap2s1	adaptor-related protein complex 2, sigma 1 subunit	10090				Cell Membrane			PM	-2.22	0.301	0.877	-2.037	0.34	0.853	-0.182584	0.92997	0.984121	R	1	1	1	0.00276	3.44069	S	1	1	1	0.00259	3.41269	A	1	1	2	0.00316	3.49928						0.00342	R	1	1	1	0.00379	3.5788
11568	Aebp1	AE binding protein 1	10090	BOTH				CORE	SECRETED		1.6	0.362	0.893	1.749	0.321	0.853	-0.149173	0.93044	0.984121	S	1	1	1	0.00019	2.27094						0.00342	S	1	1	1	0.00015	2.17557	S	1	1	1	0.00016	2.20145	S	3	3	5	0.00017	2.23134
12314	Calm2	calmodulin 2	10090								0.515	0.512	0.951	0.448	0.567	0.943	0.067297	0.930851	0.984121	S	3	0	8	0.00441	3.64429	S	2	0	6	0.00438	3.64192	S	1	0	6	0.00297	3.47307	S	3	0	9	0.00787	3.89589	S	3	0	3	0.00205	3.31255
11757	Prdx3	peroxiredoxin 3	10090	CYTOPLASM		Matrix					0.352	0.514	0.951	0.306	0.569	0.943	0.0460247	0.931079	0.984121	S	1	1	3	0.00293	3.46631	S	3	3	7	0.00304	3.48246	S	3	3	6	0.00385	3.58582	S	2	2	9	0.0071	3.85107	S	2	2	5	0.00266	3.42456
12315	Calm3	calmodulin 3	10090								0.515	0.514	0.951	0.448	0.569	0.943	0.067297	0.931236	0.984121	S	3	0	8	0.00341	3.53232	S	2	0	6	0.00339	3.52995	S	1	0	6	0.0023	3.3611	S	3	0	9	0.00608	3.78391	S	3	0	3	0.00159	3.20058
17189	Mb	myoglobin	10090								0.291	0.49	0.937	0.256	0.543	0.93	0.0358321	0.931337	0.984121	S	7	7	25	0.14778	5.1696	S	7	7	34	0.17554	5.24439	S	7	7	28	0.13542	5.13168	S	10	10	58	0.32781	5.51563	S	7	7	25	0.1096	5.03982
12313	Calm1	calmodulin 1	10090							PM	0.515	0.515	0.951	0.448	0.57	0.943	0.067297	0.931415	0.984121	S	3	0	8	0.003	3.4768	S	2	0	6	0.00298	3.47443	S	1	0	6	0.00202	3.30558	S	3	0	9	0.00535	3.7284	S	3	0	3	0.0014	3.14506
15388	Hnrnpl	heterogeneous nuclear ribonucleoprotein L	10090	NUCLEUS						TC RNA	0.207	0.753	0.989	0.263	0.69	0.97	-0.0563971	0.931498	0.984121	S	5	5	6	0.0025	3.3987	S	7	7	25	0.00612	3.78658	S	8	8	24	0.01189	4.07502	S	9	9	29	0.0084	3.92434	S	10	10	31	0.00669	3.8257
68197	Ndufc2	NADH dehydrogenase (ubiquinone) 1, subcomplex unknown, 2	10090	CYTOPLASM		MIM					1.209	0.211	0.802	1.287	0.185	0.853	-0.0785023	0.931954	0.984121	S	1	1	2	0.00099	2.99599	S	1	1	1	0.00143	3.15404	S	1	1	1	0.00112	3.04751	S	2	2	3	0.00902	3.95542	S	1	1	1	0.00078	2.89072
50706	Postn	periostin, osteoblast specific factor	10090					CORE	SECRETED		-1.947	0.333	0.893	-1.782	0.374	0.857	-0.165216	0.932646	0.984121	S	18	18	31	0.01189	4.07509	S	3	3	3	0.00024	2.38395	S	5	5	6	0.00132	3.12142	S	13	13	19	0.00366	3.56379	S	2	2	2	7e-05	1.82773
59029	Psmd14	proteasome (prosome, macropain) 26S subunit, non-ATPase, 14	10090	NUCLEUS						UBI-PRO	4.28	0.033	0.534	4.134	0.038	0.853	0.14656	0.93292	0.984121						0.00342	S	1	1	1	0.00078	2.89331						0.00342	S	2	2	3	0.00133	3.1247	S	2	2	2	0.00078	2.89281
66477	Usmg5	upregulated during skeletal muscle growth 5	10090			MIM					3.495	0.191	0.799	3.705	0.168	0.853	-0.210248	0.933774	0.984121						0.00342	S	2	2	3	0.01845	4.26593	S	1	1	2	0.02022	4.30586	S	2	2	3	0.02269	4.35575	S	1	1	2	0.01954	4.29089
67896	Ccdc80	coiled-coil domain containing 80	10090						SECRETED		0.929	0.375	0.893	1.01	0.337	0.853	-0.0807665	0.936974	0.984121	S	1	1	2	0.00011	2.04292	S	1	1	2	5e-05	1.69548	S	2	2	2	0.00018	2.25302	S	3	3	5	0.00028	2.44926	S	3	3	3	9e-05	1.9711
13346	Des	desmin	10090	NUCLEUS							-2.314	0.465	0.936	-2.557	0.422	0.874	0.243066	0.937834	0.984121	S	7	4	11	0.00197	3.29495	S	8	4	11	0.00274	3.43781	S	7	6	11	0.00544	3.73566	S	20	16	40	0.04051	4.60755	R	2	1	2	0	0.00342
15568	Elavl1	ELAV (embryonic lethal, abnormal vision)-like 1 (Hu antigen R)	10090	BOTH						SPL	0.052	0.958	0.989	-0.025	0.98	0.997	0.0771071	0.938389	0.984121	S	3	3	3	0.00103	3.01264	S	1	1	2	0.00079	2.89864	S	5	5	7	0.00236	3.37291	S	6	6	9	0.00536	3.72881	S	2	2	4	0.00045	2.65598
11636	Ak1	adenylate kinase 1	10090							KI-M, PM	1.344	0.136	0.736	1.409	0.12	0.853	-0.0648607	0.938482	0.984121	S	2	2	2	0.00109	3.03654	S	3	3	4	0.00863	3.9359	S	1	1	1	0.00427	3.62994	S	5	5	6	0.01545	4.18902	S	3	3	4	0.0056	3.74794
51810	Hnrnpu	heterogeneous nuclear ribonucleoprotein U	10090	NUCLEUS						TC RNA	-0.233	0.734	0.989	-0.181	0.791	0.986	-0.0520242	0.939251	0.984121	S	8	8	14	0.00441	3.64415	S	8	8	14	0.00493	3.69312	S	11	11	26	0.00965	3.98475	S	10	10	26	0.0088	3.9446	S	5	5	11	0.00217	3.3369
98221	Eif3m	eukaryotic translation initiation factor 3, subunit M	10090							RIBO HTH-W	-0.634	0.748	0.989	-0.485	0.806	0.988	-0.149066	0.939533	0.984121						0.00342						0.00342	S	1	1	1	0.00027	2.4309	R	1	1	1	6e-05	1.79377	S	3	3	8	0.00077	2.88653
81898	Sf3b1	splicing factor 3b, subunit 1	10090	NUCLEUS						TC RNA	-0.252	0.836	0.989	-0.342	0.779	0.984	0.0900536	0.941011	0.984121	A	1	1	1	9e-05	1.93091	R	3	3	3	0.00014	2.14344	S	4	4	5	0.00052	2.71728	S	2	2	3	0.00023	2.35879	S	4	4	5	0.00031	2.49401
83397	Akap12	A kinase (PRKA) anchor protein (gravin) 12	10090	CYTOPLASM						PM	0.407	0.776	0.989	0.302	0.832	0.99	0.104383	0.941664	0.984121						0.00342	R	2	2	2	7e-05	1.85639	R	2	2	2	8e-05	1.88109	S	4	4	4	0.00024	2.37297	A	1	1	1	2e-05	1.29015
57294	Rps27	ribosomal protein S27	10090								0.131	0.817	0.989	0.171	0.762	0.98	-0.0406589	0.942408	0.984121	S	2	0	2	0.00288	3.45935	S	1	0	2	0.00167	3.22296	S	2	0	2	0.00434	3.63743	S	1	0	1	0.00238	3.37654	R	1	0	1	0.00277	3.44193
100043813	Rps27rt	ribosomal protein S27, retrogene	10090								0.131	0.817	0.989	0.171	0.762	0.98	-0.0406589	0.942408	0.984121	S	2	0	2	0.00288	3.45935	S	1	0	2	0.00167	3.22296	S	2	0	2	0.00434	3.63743	S	1	0	1	0.00238	3.37654	R	1	0	1	0.00277	3.44193
15129	Hbb-b1	hemoglobin, beta adult major chain	10090								0.449	0.304	0.878	0.42	0.335	0.853	0.0296778	0.944094	0.984121	S	7	1	21	0.0569	4.75514	S	7	1	27	0.03823	4.58245	S	7	1	24	0.07048	4.84808	S	8	1	34	0.08389	4.92369	S	7	1	29	0.07423	4.8706
22629	Ywhah	tyrosine 3-monooxygenase/tryptophan 5-monooxygenase activation protein, eta polypeptide	10090	CYTOPLASM							1.408	0.096	0.701	1.463	0.085	0.853	-0.0542637	0.944131	0.984121	S	5	1	24	0.00125	3.09802	S	6	3	26	0.00343	3.5358	S	6	3	28	0.01001	4.00028	S	8	3	36	0.00862	3.93549	S	9	5	36	0.01417	4.15125
11740	Slc25a5	solute carrier family 25 (mitochondrial carrier, adenine nucleotide translocator), member 5	10090	NUCLEUS		MIM					-0.299	0.73	0.989	-0.358	0.681	0.965	0.0585185	0.946045	0.984121	S	15	6	71	0.07668	4.88469	S	19	8	82	0.04	4.60208	S	16	7	67	0.03807	4.58058	S	19	8	125	0.18188	5.25979	S	18	8	67	0.02068	4.31561
20115	Rps7	ribosomal protein S7	10090	NUCLEUS							-0.332	0.76	0.989	-0.405	0.71	0.978	0.0731469	0.946206	0.984121	S	2	2	2	0.00338	3.52925	S	2	2	2	0.00263	3.41975	S	1	1	2	0.00227	3.35652	S	3	3	4	0.00656	3.8169	S	2	2	2	0.00163	3.21213
72535	Aldh1b1	aldehyde dehydrogenase 1 family, member B1	10090			Matrix					0.612	0.379	0.893	0.657	0.346	0.853	-0.0448445	0.947336	0.984121	S	5	4	8	0.00464	3.66629	S	3	2	3	0.0015	3.17724	S	4	3	5	0.00195	3.28918	S	6	5	8	0.00451	3.65448	S	6	5	7	0.00216	3.33521
223978	Cpped1	calcineurin-like phosphoesterase domain containing 1	10090								5.666	0.002	0.188	5.754	0.002	0.224	-0.0876621	0.947528	0.984121						0.00342						0.00342	R	1	1	1	0	0.00342	S	2	2	2	0.00107	3.02755	S	2	2	2	0.00057	2.75694
19384	Ran	RAN, member RAS oncogene family	10090	BOTH							2.419	0.422	0.913	2.611	0.387	0.857	-0.192665	0.947938	0.984121						0.00342						0.00342	S	1	0	1	0.00085	2.92695	S	2	0	3	0.00267	3.42598						0.00342
230908	Tardbp	TAR DNA binding protein	10090	BOTH						RNA	0.051	0.959	0.989	0.114	0.908	0.992	-0.062953	0.949152	0.984121	S	3	3	6	0.00175	3.24415	S	2	2	2	0.00044	2.64484	S	3	3	8	0.00348	3.5414	S	4	4	9	0.00372	3.57074	S	3	3	4	0.00102	3.00993
72416	Lrpprc	leucine-rich PPR-motif containing	10090	NUCLEUS		Matrix					0.641	0.417	0.913	0.592	0.453	0.878	0.0493312	0.94923	0.984121	S	4	4	10	0.00049	2.68695	S	9	9	15	0.00081	2.91021	S	10	10	16	0.00084	2.92237	S	18	18	30	0.00272	3.43378	S	9	9	12	0.00052	2.71858
26413	Mapk1	mitogen-activated protein kinase 1	10090	BOTH	GOLGI					KI-P-CMGC-MAPK-ERK1	4.272	0.069	0.608	4.401	0.063	0.853	-0.129242	0.951359	0.9854	A	1	1	1	0	0.00342	S	1	1	1	0.00016	2.19466						0.00342	R	2	1	2	0.00027	2.43108	S	2	2	2	3e-05	1.48518
22166	Txn1	thioredoxin 1	10090	NUCLEUS					SECRETED		4.494	0.169	0.762	4.318	0.185	0.853	0.176009	0.954333	0.98755	S	1	1	1	0.01423	4.15314	S	1	1	2	0.01447	4.16054	S	1	1	1	0	0.00342	S	1	1	2	0.02164	4.33521	S	1	1	2	0.01446	4.16015
17995	Ndufv1	NADH dehydrogenase (ubiquinone) flavoprotein 1	10090			MIM					4.303	0.08	0.652	4.182	0.087	0.853	0.121292	0.956582	0.988749						0.00342	S	2	2	3	0.0006	2.77524	R	2	2	2	0.00031	2.49365	S	3	3	6	0.003	3.47675	S	2	2	2	0.00055	2.73656
16664	Krt14	keratin 14	10090	BOTH							-2.297	0.636	0.989	-2.039	0.674	0.964	-0.258356	0.957288	0.988749	R	16	2	81	0.00875	3.94212	S	23	3	111	0.00731	3.86377	S	17	1	85	0.00466	3.66869	S	11	0	55	0.04112	4.6141	A	17	0	72	0	0.00342
12825	Col3a1	collagen, type III, alpha 1	10090					CORE	SECRETED		0.097	0.957	0.989	0.184	0.918	0.992	-0.0870858	0.961221	0.989496						0.00342						0.00342						0.00342	S	4	4	5	0.00027	2.43334	A	1	1	1	1e-05	1.06965
12266	C3	complement component 3	10090						SECRETED		0.8	0.585	0.989	0.733	0.617	0.962	0.0675656	0.962891	0.989496	S	1	1	1	4e-05	1.63788	A	1	1	2	5e-05	1.6608	R	1	1	1	2e-05	1.33458	S	5	5	7	0.00024	2.3816						0.00342
26900	Ddx3y	DEAD (Asp-Glu-Ala-Asp) box polypeptide 3, Y-linked	10090	NUCLEUS							-6.73	0.071	0.613	-6.578	0.077	0.853	-0.15182	0.964003	0.989496	R	13	1	20	0.00152	3.18294	S	15	3	25	0.00273	3.43675	S	12	1	23	0.00197	3.29386	A	12	0	21	0	0.00342	R	16	2	26	0.00151	3.17951
57320	Park7	Parkinson disease (autosomal recessive, early onset) 7	10090	BOTH	ENDORETICULUM	MOM	Cell Membrane				2.497	0.049	0.537	2.548	0.045	0.853	-0.0502161	0.964264	0.989496						0.00342						0.00342						0.00342	R	2	2	2	0.00204	3.31043	R	1	1	1	0.00023	2.36803
12321	Calu	calumenin	10090		BOTH				SECRETED		2.179	0.351	0.893	2.28	0.33	0.853	-0.100465	0.964737	0.989496	A	1	1	1	0	0.00342	A	1	1	1	0.00038	2.58469	R	2	2	3	0.00176	3.2446	A	1	1	1	0.00025	2.40582	S	4	4	6	0.00087	2.94166
15275	Hk1	hexokinase 1	10090							KI-M	0.708	0.439	0.917	0.669	0.464	0.893	0.0388875	0.965456	0.989496	S	4	3	7	0.00043	2.62968	S	7	5	11	0.00121	3.08212	S	5	4	6	0.00092	2.96431	S	14	9	25	0.00412	3.61463	S	9	7	13	0.00077	2.88458
14688	Gnb1	guanine nucleotide binding protein (G protein), beta 1	10090							PM	3.539	0.194	0.799	3.651	0.182	0.853	-0.11165	0.965505	0.989496	A	2	0	2	0	0.00342	S	3	1	6	0.00297	3.47252	S	3	1	4	0.00221	3.34429	S	4	1	10	0.00653	3.81505	S	4	1	9	0.00197	3.2936
67040	Ddx17	DEAD (Asp-Glu-Ala-Asp) box polypeptide 17	10090	NUCLEUS						RNA	-0.512	0.395	0.895	-0.487	0.418	0.874	-0.0253891	0.965637	0.989496	S	3	2	7	0.00265	3.42391	S	6	3	12	0.00313	3.49617	S	8	6	13	0.00593	3.77324	S	6	4	13	0.00452	3.65532	S	8	4	15	0.00208	3.3188
18571	Pdcd6ip	programmed cell death 6 interacting protein	10090								0.219	0.85	0.989	0.268	0.817	0.99	-0.0491831	0.966108	0.989496	A	1	1	1	0.00012	2.08745	S	4	4	4	0.00028	2.44008	S	2	2	3	0.00025	2.39898	S	5	5	8	0.00053	2.72373	S	6	6	7	0.0005	2.69632
69259	Kctd5	potassium channel tetramerisation domain containing 5	10090	BOTH							-0.159	0.694	0.989	-0.144	0.723	0.98	-0.0156306	0.969059	0.990917	S	4	4	10	0.03311	4.51989	S	3	3	12	0.02426	4.38491	S	4	4	12	0.03148	4.49804	S	3	3	13	0.03749	4.5739	S	3	3	11	0.01822	4.26066
66162	Bola2	bolA-like 2 (E. coli)	10090								3.592	0.262	0.848	3.476	0.276	0.853	0.115862	0.969919	0.990917						0.00342	S	1	1	2	0.00109	3.03657	S	2	2	2	0.01619	4.20919	S	2	2	3	0.00201	3.30348	S	1	1	1	0.00184	3.26481
17897	Myl3	myosin, light polypeptide 3	10090								0.041	0.923	0.989	0.057	0.894	0.992	-0.0155025	0.971125	0.990917	S	15	13	135	1.34038	6.12723	S	14	12	140	1.02723	6.01167	S	17	14	183	1.74582	6.242	S	16	13	175	2.12199	6.32674	S	15	13	115	0.77424	5.88887
75406	Ndufs7	NADH dehydrogenase (ubiquinone) Fe-S protein 7	10090			MIM					1.332	0.164	0.757	1.301	0.173	0.853	0.0313473	0.972266	0.990917	S	1	1	1	0.00038	2.57788	S	2	2	2	0.00143	3.15405	S	2	2	4	0.00153	3.18604	S	3	3	5	0.00718	3.85595	S	2	2	3	0.00124	3.09283
67530	Uqcrb	ubiquinol-cytochrome c reductase binding protein	10090			MIM					0.726	0.29	0.871	0.749	0.276	0.853	-0.022981	0.972318	0.990917	S	1	1	2	0.00541	3.73348	S	1	1	2	0.00546	3.73746	A	1	1	1	0.00366	3.56339	S	1	1	3	0.01864	4.27039	S	1	1	2	0.00362	3.55853
27979	Eif3b	eukaryotic translation initiation factor 3, subunit B	10090							RIBO	-0.753	0.548	0.974	-0.712	0.57	0.943	-0.041202	0.973477	0.990917	S	2	2	2	0.00047	2.67268	S	6	6	8	0.00084	2.92256	S	8	8	12	0.00187	3.27184	S	3	3	5	0.0004	2.60192	S	11	11	18	0.00236	3.37213
67465	Sf3a1	splicing factor 3a, subunit 1	10090	NUCLEUS						TC RNA, UBI-UBL	2.072	0.136	0.736	2.113	0.13	0.853	-0.0405042	0.975091	0.990917						0.00342						0.00342	S	2	2	3	3e-05	1.47449	R	2	2	2	5e-05	1.73794	R	1	1	1	5e-05	1.72395
338367	Myo1d	myosin ID	10090								0.423	0.882	0.989	0.336	0.906	0.992	0.0866834	0.975745	0.990917	S	4	3	26	0.00588	3.76925	A	1	0	6	0	0.00342	S	7	6	19	0.00072	2.8602	S	4	3	8	0.00028	2.44481	A	2	1	4	9e-05	1.9659
109624	Cald1	caldesmon 1	10090							PM	-0.845	0.359	0.893	-0.818	0.374	0.857	-0.026775	0.976201	0.990917	S	4	4	6	0.00087	2.94114	S	3	3	4	0.00067	2.82349	S	2	2	4	0.0007	2.84533	S	3	3	3	0.00087	2.93738	R	3	3	3	0.0002	2.2975
13669	Eif3a	eukaryotic translation initiation factor 3, subunit A	10090	BOTH						RIBO HTH-W	0.436	0.779	0.989	0.39	0.801	0.988	0.0455761	0.976504	0.990917	S	4	4	4	0.00033	2.51562	S	4	4	5	0.00016	2.20111	S	9	9	9	0.00087	2.9379	S	6	6	6	0.00057	2.75823	S	25	25	44	0.00269	3.42979
16852	Lgals1	lectin, galactose binding, soluble 1	10090	BOTH				ASSOCIATED	SECRETED		-0.066	0.897	0.989	-0.053	0.917	0.992	-0.0126413	0.980062	0.993612	S	3	3	4	0.00501	3.6997	S	2	2	2	0.00392	3.5937	S	2	2	3	0.00553	3.74252	S	3	3	6	0.00742	3.87036	S	3	3	3	0.0037	3.56782
217012	Unc45b	unc-45 homolog B (C. elegans)	10090								-0.175	0.899	0.989	-0.149	0.913	0.992	-0.0257048	0.985004	0.996593	R	2	2	2	0.00019	2.2703	S	2	2	3	7e-05	1.87169	S	1	1	1	9e-05	1.97691	S	5	5	7	0.0003	2.48	A	2	2	2	4e-05	1.60771
94186	Strn3	striatin, calmodulin binding protein 3	10090		GOLGI					PM	-0.493	0.738	0.989	-0.466	0.751	0.98	-0.0272191	0.985193	0.996593						0.00342						0.00342						0.00342	R	1	1	2	2e-05	1.33684	S	1	1	2	7e-05	1.85317
12330	Canx	calnexin	10090		ENDORETICULUM						-0.011	0.994	0.997	0.013	0.993	0.999	-0.0236401	0.986533	0.996593	S	1	1	1	3e-05	1.43995	S	3	3	3	0.00049	2.68943						0.00342	S	3	3	3	0.00012	2.08003	S	1	1	1	0.00018	2.25089
68738	Acss1	acyl-CoA synthetase short-chain family member 1	10090			MIM					0.351	0.701	0.989	0.366	0.689	0.97	-0.0150825	0.986758	0.996593	R	2	2	2	0.00035	2.53789	R	3	3	4	0.00066	2.82007	R	1	1	2	0.00031	2.49298	S	5	5	8	0.00146	3.16294	S	3	3	3	0.0003	2.47411
110611	Hdlbp	high density lipoprotein (HDL) binding protein	10090	NUCLEUS						RNA?	1.055	0.552	0.975	1.027	0.562	0.943	0.0272285	0.987613	0.996593	R	2	2	2	1e-05	1.11608	S	4	4	4	0.00018	2.25471	S	1	1	1	3e-05	1.50415	S	7	7	7	0.00047	2.67284	R	1	1	1	2e-05	1.21137
68653	Samm50	sorting and assembly machinery component 50 homolog (S. cerevisiae)	10090			MOM					0.111	0.911	0.989	0.096	0.923	0.993	0.0143854	0.988439	0.996593	S	3	3	3	0.00037	2.56398	R	1	1	1	0.0002	2.29327	S	2	2	2	0.00036	2.55654	S	2	2	2	0.00064	2.8095	S	2	2	3	0.00029	2.4668
11545	Parp1	poly (ADP-ribose) polymerase family, member 1	10090	NUCLEUS						PARP	2.33	0.345	0.893	2.298	0.351	0.853	0.0318487	0.989401	0.996649	S	1	1	1	0	0.00342	R	1	1	1	3e-05	1.47729	S	7	7	16	0.00116	3.06433	S	8	8	16	0.00149	3.17276						0.00342
16480	Jup	junction plakoglobin	10090	BOTH			Cell Membrane			PM	0.077	0.944	0.989	0.064	0.953	0.995	0.0129773	0.990591	0.996935	S	4	4	4	0.00041	2.60908	S	15	14	28	0.00503	3.70166	S	9	9	10	0.00044	2.6431	S	10	10	18	0.00243	3.38495	S	10	10	12	0.00073	2.86512
68375	Ndufa8	NADH dehydrogenase (ubiquinone) 1 alpha subcomplex, 8	10090			MIM					5.568	0.013	0.377	5.551	0.013	0.853	0.0169423	0.992636	0.99808						0.00342	S	1	1	2	0.00144	3.15945						0.00342	S	3	3	7	0.00768	3.88514	S	1	1	1	0.00095	2.97575
77569	Limch1	LIM and calponin homology domains 1	10090	CYTOPLASM							-0.986	0.357	0.893	-0.991	0.355	0.853	0.00471535	0.99639	0.998926	S	5	5	7	0.00066	2.81881	S	3	3	4	0.00047	2.66901	S	5	5	7	0.00114	3.05526	A	1	1	1	0.00016	2.20298						0.00342
12822	Col18a1	collagen, type XVIII, alpha 1	10090					CORE	SECRETED	collagen	-2.131	0.374	0.893	-2.125	0.375	0.857	-0.00636765	0.997827	0.998926	A	1	1	1	0.00022	2.34391	R	1	1	1	0.00025	2.39722	R	1	1	2	0.00055	2.73941						0.00342	S	6	6	7	0.0005	2.69817
223697	Sun2	Sad1 and UNC84 domain containing 2	10090								0.595	0.496	0.938	0.592	0.497	0.916	0.0021567	0.997999	0.998926	S	2	2	2	0.0003	2.47872	S	3	3	3	0.00037	2.57058	S	4	4	8	0.00147	3.16878	S	4	4	6	0.00094	2.97524	S	6	6	11	0.00061	2.78369
268564	Zbtb1	zinc finger and BTB domain containing 1	10090	NUCLEUS						DBTF ZNF-C2H2	-0.255	0.734	0.989	-0.257	0.732	0.98	0.00183799	0.998038	0.998926	S	2	2	3	0.00082	2.91405	S	2	2	4	0.00055	2.73963	S	3	3	5	0.00152	3.18215	S	2	2	4	0.0009	2.95528	S	4	4	9	0.00086	2.93626
13806	Eno1	enolase 1, alpha non-neuron	10090	BOTH			Cell Membrane				-0.438	0.693	0.989	-0.44	0.692	0.972	0.0014878	0.998925	0.998926	S	5	0	7	0.00132	3.12142	S	2	0	3	0.00152	3.18174	S	5	0	9	0.00193	3.28525	S	10	0	18	0.00489	3.68906	S	4	0	4	0.00028	2.44988
433182	Eno1b	enolase 1B, retrotransposed	10090	BOTH			Cell Membrane				-0.438	0.693	0.989	-0.44	0.692	0.972	0.0014878	0.998926	0.998926	S	5	0	7	0.00129	3.11143	S	2	0	3	0.00149	3.17176	S	5	0	9	0.00188	3.27526	S	10	0	18	0.00478	3.67908	S	4	0	4	0.00028	2.4399
22152	Tubb3	tubulin, beta 3 class III	10090	BOTH																A	5	0	20	0	0.00342	A	5	0	21	0	0.00342	A	5	0	20	0	0.00342	A	6	0	27	0	0.00342	A	5	0	20	0	0.00342
17882	Myh2	myosin, heavy polypeptide 2, skeletal muscle, adult	10090																	A	31	0	135	0	0.00342	A	21	0	61	0	0.00342	A	27	0	91	0	0.00342	A	43	0	217	0	0.00342	A	13	0	28	0	0.00342
78757	Rictor	RPTOR independent companion of MTOR, complex 2	10090																	A	1	1	1	0	0.00342	A	1	1	3	0	0.00342	R	1	1	5	0	0.00342	A	1	1	4	0.00066	2.81773	R	1	1	5	0	0.00342
11676	Aldoc	aldolase C, fructose-bisphosphate	10090																	A	3	0	6	0	0.00342	A	3	0	8	0	0.00342	A	2	0	3	0	0.00342	A	2	0	8	0	0.00342	S	3	1	5	0.00115	3.06156
19684	Rdx	radixin	10090				Cell Membrane			PM										A	5	0	6	0	0.00342	A	7	0	7	0	0.00342	A	4	0	7	0	0.00342	S	8	2	12	0.00167	3.22356	S	8	2	10	0.00061	2.78243
115489330	115489330		10090																	A	4	0	8	0	0.00342	A	5	0	15	0	0.00342	A	5	0	16	0	0.00342	A	11	0	31	0	0.00342	S	4	0	8	0.00056	2.75113
53617	Krt35	keratin 35	10090																	A	2	0	12	0	0.00342	A	2	0	15	0	0.00342	A	2	0	12	0	0.00342	A	1	0	9	0	0.00342	S	3	1	10	0.0001	1.99632
11669	Aldh2	aldehyde dehydrogenase 2, mitochondrial	10090			Matrix														A	1	0	2	0	0.00342	A	1	0	1	0	0.00342	A	1	0	1	0	0.00342	A	2	1	2	0.0002	2.3023	A	1	0	1	0	0.00342
17921	Myo7a	myosin VIIA	10090	CYTOPLASM																A	1	0	22	0	0.00342	A	1	0	6	0	0.00342	A	1	0	12	0	0.00342	A	1	0	5	0	0.00342	A	1	0	3	0	0.00342
18459	Pabpc2	poly(A) binding protein, cytoplasmic 2	10090																	A	2	0	2	0	0.00342	A	5	0	6	0	0.00342	A	2	0	2	0	0.00342	S	4	0	5	0.00123	3.08829	A	2	0	2	0	0.00342
27222	Atp1a4	ATPase, Na+/K+ transporting, alpha 4 polypeptide	10090				Cell Membrane			PM										A	2	0	5	0	0.00342	A	2	0	6	0	0.00342	A	1	0	2	0	0.00342	R	4	1	10	4e-05	1.55405	A	1	0	4	0	0.00342
56491	Vapb	vesicle-associated membrane protein, associated protein B and C	10090	CYTOPLASM	BOTH					PM										A	1	0	3	0	0.00342	A	1	0	3	0	0.00342	A	1	0	3	0	0.00342	S	1	0	3	0.00108	3.03195	A	1	0	2	0	0.00342
105866	Krt72	keratin 72	10090																	S	3	1	10	0.00022	2.34955	A	2	0	17	0	0.00342	A	2	0	11	0	0.00342	S	3	1	6	0.00849	3.9291	A	2	0	5	0	0.00342
11840	Arf1	ADP-ribosylation factor 1	10090	CYTOPLASM	GOLGI		Cell Membrane													S	1	0	2	0.00065	2.8136	A	1	0	2	0	0.00342	A	1	0	1	0	0.00342	A	1	0	3	0	0.00342	A	1	0	2	0	0.00342
18720	Pip5k1a	phosphatidylinositol-4-phosphate 5-kinase, type 1 alpha	10090	NUCLEUS			Cell Membrane			KI-L, PM										S	5	2	17	0.01955	4.2911	A	3	0	15	0	0.00342	A	3	0	11	0	0.00342	S	4	1	15	0.00011	2.04372	A	3	0	15	0	0.00342
56455	Dynll1	dynein light chain LC8-type 1	10090	BOTH						PM															0.00342	A	1	0	1	0	0.00342	A	1	0	1	0	0.00342	S	2	0	5	0.01565	4.19446	A	1	0	4	0	0.00342
69305	Dcps	decapping enzyme, scavenger	10090	BOTH																A	1	1	1	3e-05	1.47196	A	1	1	1	2e-05	1.37467	S	1	1	1	0	0.00342	S	1	1	3	7e-05	1.87118						0.00342
21873	Tjp2	tight junction protein 2	10090				Cell Membrane			KI-M, PM										R	1	1	1	2e-05	1.30614	R	2	2	2	0.00011	2.02943	S	1	1	1	0	0.00342	S	1	1	1	7e-05	1.85916	S	2	2	3	0.00012	2.08305
58810	Akr1a1	aldo-keto reductase family 1, member A1 (aldehyde reductase)	10090																						0.00342	S	1	1	1	0.00014	2.15843	A	1	1	1	0	0.00342	S	1	1	3	0.00039	2.58863	S	2	2	2	0.00046	2.66175
15193	Hdgfrp2	hepatoma-derived growth factor, related protein 2	10090	NUCLEUS						TC?										A	1	0	1	0	0.00342	S	1	0	1	0.00015	2.17665	A	1	0	3	0	0.00342	S	1	0	2	0.00016	2.19458	A	1	0	3	0	0.00342
12550	Cdh1	cadherin 1	10090	CYTOPLASM			Cell Membrane			PM										S	1	1	1	0.00027	2.43041	S	1	1	1	0.00015	2.16784	S	1	1	1	0	0.00342						0.00342	S	1	1	1	0.00013	2.09894
18223	Numbl	numb-like	10090	CYTOPLASM						coTF															0.00342	R	1	1	1	0.00016	2.19113	S	1	1	2	0	0.00342						0.00342						0.00342
26440	Psma1	proteasome (prosome, macropain) subunit, alpha type 1	10090	BOTH						UBI-PRO															0.00342	R	2	2	2	0.00018	2.24565	S	1	1	1	0	0.00342	R	1	1	1	0.00021	2.32627						0.00342
109079	Sephs1	selenophosphate synthetase 1	10090	CYTOPLASM			Cell Membrane													R	1	1	1	0	0.00342	A	1	1	2	0.00019	2.27441	A	1	1	1	0	0.00342	S	1	1	2	0.00018	2.25944						0.00342
56088	Psmg1	proteasome (prosome, macropain) assembly chaperone 1	10090	BOTH	BOTH					UBI-PRO										S	1	1	1	0.00033	2.51543	S	1	1	1	0.00028	2.44375	S	1	1	1	0	0.00342	S	1	1	1	0.00031	2.48819	S	1	1	1	0.00013	2.10539
208943	Myo5c	myosin VC	10090																	R	2	1	23	0.00524	3.71969	S	2	0	7	0.00033	2.51311	A	2	0	14	0	0.00342	S	2	0	6	9e-05	1.9494	A	1	0	3	0	0.00342
15482	Hspa1l	heat shock protein 1-like	10090	CYTOPLASM																A	6	0	24	0	0.00342	R	7	1	31	0.00044	2.64044	A	6	0	32	0	0.00342	A	7	0	36	0	0.00342	A	5	0	33	0	0.00342
11842	Arf3	ADP-ribosylation factor 3	10090	CYTOPLASM	GOLGI															S	1	0	2	0.00065	2.8136	A	2	1	3	0.00381	3.58138	A	1	0	1	0	0.00342	A	1	0	3	0	0.00342	A	1	0	2	0	0.00342
59310	Myl10	myosin, light chain 10, regulatory	10090																	S	4	2	4	0.00043	2.63444	S	4	1	5	0.0109	4.03747	A	1	0	1	0	0.00342	A	4	0	11	0	0.00342	S	2	1	2	0.00381	3.58115
13664	Eif1a	eukaryotic translation initiation factor 1A	10090							RIBO										A	3	0	11	0	0.00342	S	4	0	9	0.017	4.23041	A	4	0	11	0	0.00342	S	4	0	7	0.0251	4.39963	S	2	0	4	0.0041	3.6129
406223	Gm5414	predicted gene 5414	10090																	A	4	0	8	0	0.00342	S	7	1	21	0.02092	4.32049	A	3	0	10	0	0.00342	A	1	0	4	0	0.00342	A	3	0	6	0	0.00342
67938	Myl12b	myosin, light chain 12B, regulatory	10090																	S	10	0	42	0.38675	5.58743	S	11	0	52	0.29835	5.47473	A	11	0	71	0	0.00342	A	11	0	55	0	0.00342	S	10	0	50	0.36016	5.55649
12539	Cdc37	cell division cycle 37	10090	CYTOPLASM																S	1	1	1	0.00015	2.17702						0.00342	R	1	1	1	0	0.00342						0.00342						0.00342
99412	Golga2	golgi autoantigen, golgin subfamily a, 2	10090		GOLGI															S	1	1	1	0.00017	2.23795						0.00342	A	1	1	1	0	0.00342	A	1	1	1	0.00108	3.03279						0.00342
26920	Cntrl	centriolin	10090																	S	1	1	1	0.00028	2.44034						0.00342	A	1	1	1	0	0.00342						0.00342						0.00342
20918	Eif1	eukaryotic translation initiation factor 1	10090																						0.00342						0.00342	S	1	1	1	0	0.00342						0.00342	S	1	1	1	0.00586	3.76808
66495	Ndufb3	NADH dehydrogenase (ubiquinone) 1 beta subcomplex 3	10090			MIM																			0.00342						0.00342	R	1	1	1	0	0.00342	R	1	1	2	0.00805	3.9057						0.00342
228880	Zmynd8	zinc finger, MYND-type containing 8	10090	BOTH						CBTC															0.00342						0.00342	A	1	1	1	0	0.00342						0.00342	S	1	1	3	0.00072	2.8549
223691	Eif3l	eukaryotic translation initiation factor 3, subunit L	10090																						0.00342						0.00342	S	1	1	1	0	0.00342						0.00342	S	2	2	2	0.00022	2.33295
226432	Ipo9	importin 9	10090	CYTOPLASM																					0.00342						0.00342	R	1	1	1	0	0.00342						0.00342	S	1	1	2	5e-05	1.69025
110639	Prps2	phosphoribosyl pyrophosphate synthetase 2	10090	CYTOPLASM																					0.00342						0.00342	A	1	0	1	0	0.00342						0.00342	S	5	1	8	0.00184	3.26499
83701	Srrt	serrate RNA effector molecule homolog (Arabidopsis)	10090	CYTOPLASM																					0.00342						0.00342	S	2	2	2	0	0.00342						0.00342	S	3	3	4	7e-05	1.87213
235567	Dnajc13	DnaJ (Hsp40) homolog, subfamily C, member 13	10090																						0.00342						0.00342	R	1	1	1	0	0.00342						0.00342						0.00342
270163	Myo9a	myosin IXa	10090																						0.00342						0.00342	S	1	1	4	0	0.00342	A	1	1	1	0.00031	2.49146						0.00342
73463	Als2cr11	amyotrophic lateral sclerosis 2 (juvenile) chromosome region, candidate 11 (human)	10090																						0.00342						0.00342	S	1	1	1	0	0.00342	R	1	1	1	0	0.00342	A	1	1	2	0.0002	2.29907
226026	Smc5	structural maintenance of chromosomes 5	10090	NUCLEUS																					0.00342						0.00342	S	1	1	1	0	0.00342						0.00342	A	1	1	1	9e-05	1.94209
16956	Lpl	lipoprotein lipase	10090				Cell Membrane		SECRETED	PM															0.00342						0.00342	S	1	1	1	0	0.00342						0.00342	S	1	1	1	0	0.00342
19167	Psma3	proteasome (prosome, macropain) subunit, alpha type 3	10090	BOTH						UBI-PRO															0.00342						0.00342	A	1	1	1	0	0.00342	S	1	1	1	0.00043	2.62994						0.00342
66538	Rps19bp1	ribosomal protein S19 binding protein 1	10090	NUCLEUS																					0.00342						0.00342	S	1	1	2	0	0.00342						0.00342						0.00342
12386	Ctnna2	catenin (cadherin associated protein), alpha 2	10090	BOTH			Cell Membrane			PM										A	1	0	1	3e-05	1.50672	A	1	0	2	0	0.00342	S	1	0	1	1e-05	0.73231	S	1	1	1	4e-05	1.64203	A	1	0	1	0	0.00342
101869	Unc45a	unc-45 homolog A (C. elegans)	10090		GOLGI																				0.00342	S	2	2	2	0.0004	2.60336	A	1	1	1	1e-05	1.10926						0.00342						0.00342
12894	Cpt1a	carnitine palmitoyltransferase 1a, liver	10090			MOM																			0.00342	S	1	1	1	0.00143	3.15489	A	1	1	1	1e-05	1.12128						0.00342						0.00342
50720	Sacs	sacsin	10090																						0.00342	S	1	1	1	0	0.00342	A	1	1	1	2e-05	1.29834						0.00342						0.00342
331401	Thoc2	THO complex 2	10090							RNAEXP															0.00342						0.00342	A	1	1	1	2e-05	1.36571						0.00342	S	1	1	1	1e-05	1.09696
14571	Gpd2	glycerol phosphate dehydrogenase 2, mitochondrial	10090			MIM																			0.00342						0.00342	S	1	1	1	2e-05	1.36698						0.00342						0.00342
19094	Mapk11	mitogen-activated protein kinase 11	10090	BOTH						KI-P-CMGC-MAPK-p38															0.00342						0.00342	S	1	0	2	2e-05	1.33779						0.00342						0.00342
26414	Mapk10	mitogen-activated protein kinase 10	10090	BOTH						KI-P-CMGC-MAPK-JNK, PM															0.00342						0.00342	S	1	0	2	2e-05	1.25654						0.00342						0.00342
26415	Mapk13	mitogen-activated protein kinase 13	10090	BOTH						KI-P-CMGC-MAPK-p38															0.00342						0.00342	S	1	0	2	2e-05	1.29433						0.00342						0.00342
26419	Mapk8	mitogen-activated protein kinase 8	10090	BOTH						KI-P-CMGC-MAPK-JNK															0.00342						0.00342	S	1	0	2	2e-05	1.35331	A	1	1	1	0	0.00342						0.00342
26420	Mapk9	mitogen-activated protein kinase 9	10090	BOTH						KI-P-CMGC-MAPK-JNK															0.00342						0.00342	S	1	0	2	2e-05	1.28411						0.00342						0.00342
29857	Mapk12	mitogen-activated protein kinase 12	10090	BOTH						KI-P-CMGC-MAPK-p38															0.00342						0.00342	S	1	0	2	2e-05	1.31988						0.00342						0.00342
101706	Numa1	nuclear mitotic apparatus protein 1	10090	BOTH																					0.00342						0.00342	S	1	1	1	2e-05	1.27294						0.00342						0.00342
72313	Fryl	furry homolog-like (Drosophila)	10090																						0.00342	A	1	1	1	3e-05	1.53068	A	1	1	1	3e-05	1.53262						0.00342						0.00342
16882	Lig3	ligase III, DNA, ATP-dependent	10090	BOTH		Matrix				REPAIR															0.00342						0.00342	A	1	1	1	3e-05	1.51616						0.00342						0.00342
71474	Ppp6r2	protein phosphatase 6, regulatory subunit 2	10090																						0.00342						0.00342	S	1	1	1	3e-05	1.39993						0.00342						0.00342
107589	Mylk	myosin, light polypeptide kinase	10090	CYTOPLASM						KI-P-CAMK-MLCK															0.00342						0.00342	S	1	1	2	3e-05	1.52589						0.00342						0.00342
110960	Tars	threonyl-tRNA synthetase	10090	CYTOPLASM																					0.00342						0.00342	R	1	1	2	3e-05	1.45482	S	1	1	1	2e-05	1.34696						0.00342
12288	Cacna1c	calcium channel, voltage-dependent, L type, alpha 1C subunit	10090	CYTOPLASM			Cell Membrane			PM															0.00342	A	1	1	1	1e-05	1.03516	S	1	1	2	4e-05	1.64877	R	1	1	1	1e-05	1.02472	A	1	1	1	3e-05	1.43709
12380	Cast	calpastatin	10090		ENDORETICULUM																				0.00342						0.00342	R	1	1	1	4e-05	1.64178	A	1	1	1	0	0.00342	S	3	3	3	0.0002	2.29778
252870	Usp7	ubiquitin specific peptidase 7	10090	NUCLEUS						UBI-DUB															0.00342						0.00342	S	1	1	1	4e-05	1.56007						0.00342						0.00342
11964	Atp6v1a	ATPase, H+ transporting, lysosomal V1 subunit A	10090							PM															0.00342	S	1	1	1	8e-05	1.90658	A	1	1	2	5e-05	1.7133	S	1	1	1	0.0001	2.00916	R	1	1	1	5e-05	1.73373
17719	ND4	NADH dehydrogenase subunit 4	10090			MIM																			0.00342	S	1	1	1	0.00015	2.16552	A	1	1	1	5e-05	1.7199	S	2	2	3	0.00102	3.01043						0.00342
75646	Rai14	retinoic acid induced 14	10090	NUCLEUS																S	1	1	1	6e-05	1.77448						0.00342	S	1	1	1	5e-05	1.6965						0.00342						0.00342
72219	Spata31d1a	spermatogenesis associated 31 subfamily D, member 1A	10090																	S	1	1	1	0.00012	2.06154						0.00342	A	1	1	1	5e-05	1.69988						0.00342						0.00342
320632	Snrnp200	small nuclear ribonucleoprotein 200 (U5)	10090	NUCLEUS						TC RNA															0.00342						0.00342	S	4	4	4	5e-05	1.7193	S	1	1	1	7e-05	1.81369	A	1	1	1	2e-05	1.35038
114741	Supt16	suppressor of Ty 16	10090	NUCLEUS						TC															0.00342						0.00342	A	1	1	2	5e-05	1.70389	S	3	3	5	0.00042	2.627						0.00342
105689	Mycbp2	MYC binding protein 2	10090	BOTH						UBI-E3										A	1	1	1	7e-05	1.82902	A	1	1	2	0	0.00342	R	1	1	1	6e-05	1.75196	S	1	1	3	5e-05	1.72198						0.00342
14113	Fbl	fibrillarin	10090	NUCLEUS																A	1	0	1	3e-05	1.44672						0.00342	S	1	0	1	6e-05	1.75919	R	2	1	2	0.00099	2.99393	R	1	0	1	2e-05	1.32811
237730	Fbll1	fibrillarin-like 1	10090																	A	1	0	1	3e-05	1.49018						0.00342	S	1	0	1	6e-05	1.80265	A	1	0	1	0	0.00342	R	1	0	1	2e-05	1.37158
72007	Fndc3b	fibronectin type III domain containing 3B	10090																	A	1	1	1	3e-05	1.4995						0.00342	S	2	2	2	6e-05	1.7869						0.00342						0.00342
118449	Synpo2	synaptopodin 2	10090	NUCLEUS																S	2	2	2	0.00021	2.32004						0.00342	R	1	1	1	6e-05	1.74471	S	2	2	3	0.00015	2.17699						0.00342
22321	Vars	valyl-tRNA synthetase	10090																						0.00342						0.00342	R	2	2	2	6e-05	1.80866	S	2	2	2	0.00011	2.06014						0.00342
116870	Mta1	metastasis associated 1	10090	BOTH						DBTF HOMEO															0.00342						0.00342	S	1	1	2	6e-05	1.79167						0.00342	R	2	1	2	2e-05	1.24675
20410	Sorbs3	sorbin and SH3 domain containing 3	10090	NUCLEUS																					0.00342						0.00342	R	1	1	1	6e-05	1.79888						0.00342						0.00342
22596	Xrcc5	X-ray repair complementing defective repair in Chinese hamster cells 5	10090	NUCLEUS						REPAIR															0.00342						0.00342	S	1	1	1	6e-05	1.7517						0.00342						0.00342
74148	Cluh	clustered mitochondria (cluA/CLU1) homolog	10090	CYTOPLASM																A	1	1	1	0	0.00342	S	1	1	1	2e-05	1.30041	R	1	1	1	7e-05	1.84236						0.00342						0.00342
27393	Mrpl39	mitochondrial ribosomal protein L39	10090			Matrix																			0.00342	R	1	1	1	0.0001	2.01479	S	1	1	1	7e-05	1.8587						0.00342						0.00342
100041194	Ahnak2	AHNAK nucleoprotein 2	10090	BOTH																S	1	1	1	1e-05	1.03147						0.00342	A	1	1	1	7e-05	1.82377	A	2	2	2	4e-05	1.63598						0.00342
12835	Col6a3	collagen, type VI, alpha 3	10090					CORE	SECRETED											S	19	19	30	0.00125	3.09556						0.00342	S	3	3	3	7e-05	1.81798	S	21	21	29	0.00156	3.19404						0.00342
71970	Zbed5	zinc finger, BED type containing 5	10090																						0.00342						0.00342	R	1	0	1	7e-05	1.84418	S	1	0	1	0.00018	2.25874	R	1	0	1	9e-05	1.96467
229700	Rbm15	RNA binding motif protein 15	10090	NUCLEUS						RNA															0.00342						0.00342	S	1	1	1	7e-05	1.84499						0.00342						0.00342
115486944	115486944		10090																						0.00342						0.00342	S	1	1	1	7e-05	1.82121						0.00342						0.00342
21681	Alyref	Aly/REF export factor	10090							RNA															0.00342	S	1	0	1	5e-05	1.68007	S	1	0	1	8e-05	1.88937	R	2	1	2	0.00063	2.79915	A	1	0	1	4e-05	1.60531
69617	Pitrm1	pitrilysin metallepetidase 1	10090			Matrix																			0.00342	S	1	1	1	7e-05	1.82694	S	1	1	2	8e-05	1.92924	S	2	2	2	0.00018	2.26022						0.00342
53610	Nono	non-POU-domain-containing, octamer binding protein	10090	NUCLEUS						TC															0.00342						0.00342	A	1	1	1	8e-05	1.91322	S	1	0	1	0.0002	2.30132						0.00342
99382	Abtb2	ankyrin repeat and BTB (POZ) domain containing 2	10090	NUCLEUS						nonDNA-BTB															0.00342						0.00342	S	1	1	1	8e-05	1.90763						0.00342						0.00342
228003	Klhl41	kelch-like 41	10090	BOTH			Cell Membrane			nonDNA-BTB, PM										A	1	1	1	0	0.00342	S	1	1	1	5e-05	1.7306	S	2	2	2	9e-05	1.94509	A	1	1	1	9e-05	1.95634	S	1	1	1	5e-05	1.67107
28169	Agpat3	1-acylglycerol-3-phosphate O-acyltransferase 3	10090		ENDORETICULUM					metabolism, PM															0.00342	S	1	1	1	0.00011	2.05503	S	1	1	1	9e-05	1.94938	S	1	1	1	0	0.00342	S	1	1	1	0	0.00342
20708	Serpinb6b	serine (or cysteine) peptidase inhibitor, clade B, member 6b	10090																						0.00342						0.00342	A	1	1	1	9e-05	1.95451	A	1	1	1	0.0001	2.01096	S	1	1	1	6e-05	1.76381
243219	2900026A02Rik	RIKEN cDNA 2900026A02 gene	10090																						0.00342						0.00342	S	1	1	1	9e-05	1.94819						0.00342						0.00342
56009	Alyref2	Aly/REF export factor 2	10090																						0.00342	S	1	0	1	6e-05	1.79402	S	1	0	1	0.0001	2.00331	A	1	0	1	0	0.00342	A	1	0	1	5e-05	1.71925
99470	Magi3	membrane associated guanylate kinase, WW and PDZ domain containing 3	10090	BOTH			Cell Membrane			KI-M, PM															0.00342						0.00342	A	1	1	1	0.0001	2.00902						0.00342	S	1	1	1	3e-05	1.43393
234825	Klhdc4	kelch domain containing 4	10090																						0.00342						0.00342	S	1	1	1	0.0001	2.00492						0.00342	R	1	1	1	8e-05	1.89483
12368	Casp6	caspase 6	10090	CYTOPLASM																					0.00342						0.00342	S	1	1	3	0.0001	1.99946						0.00342						0.00342
13006	Smc3	structural maintenance of chromosomes 3	10090	NUCLEUS																					0.00342						0.00342	S	1	1	1	0.0001	1.98759						0.00342						0.00342
70356	St13	suppression of tumorigenicity 13	10090	CYTOPLASM																					0.00342						0.00342	A	1	1	1	0.0001	1.9983	S	1	1	1	0.00015	2.16881						0.00342
17918	Myo5a	myosin VA	10090	CYTOPLASM	BOTH															A	1	0	22	0	0.00342	S	2	0	7	0.00028	2.44305	R	3	1	15	0.00011	2.02731	S	2	0	6	8e-05	1.87934	A	1	0	3	0	0.00342
20833	Ssrp1	structure specific recognition protein 1	10090							DBTF HMG															0.00342						0.00342	S	1	1	1	0.00011	2.02258	S	1	1	1	0.00023	2.37075						0.00342
105245	Txndc5	thioredoxin domain containing 5	10090		ENDORETICULUM																				0.00342						0.00342	S	1	1	1	0.00012	2.08353	S	2	2	3	0.00028	2.44781	S	1	1	1	7e-05	1.8445
55946	Ap3m1	adaptor-related protein complex 3, mu 1 subunit	10090		GOLGI																				0.00342						0.00342	R	1	0	1	0.00012	2.07928	A	1	0	1	0.0001	2.00677	A	1	0	1	0	0.00342
64933	Ap3m2	adaptor-related protein complex 3, mu 2 subunit	10090		GOLGI																				0.00342						0.00342	R	1	0	1	0.00012	2.07928	A	1	0	1	0.0001	2.00677	A	1	0	1	0	0.00342
21976	Top3b	topoisomerase (DNA) III beta	10090	NUCLEUS																					0.00342	S	1	1	1	0	0.00342	S	2	2	2	0.00013	2.12942						0.00342						0.00342
20598	Smpd2	sphingomyelin phosphodiesterase 2, neutral	10090																						0.00342	R	1	1	1	7e-05	1.84855	S	2	2	2	0.00013	2.10813	R	1	1	1	9e-05	1.95814						0.00342
66513	Tab1	TGF-beta activated kinase 1/MAP3K7 binding protein 1	10090	NUCLEUS																					0.00342						0.00342	S	1	1	1	0.00013	2.12229	R	1	1	1	0	0.00342						0.00342
26409	Map3k7	mitogen-activated protein kinase kinase kinase 7	10090							KI-P															0.00342						0.00342	A	1	1	1	0.00013	2.12058						0.00342	S	2	2	2	5e-05	1.7117
67059	Ola1	Obg-like ATPase 1	10090	CYTOPLASM																					0.00342						0.00342	S	1	1	1	0.00013	2.1101	S	2	2	2	0.00028	2.44352	A	1	1	1	5e-05	1.69445
53318	Pdlim3	PDZ and LIM domain 3	10090																						0.00342						0.00342	S	1	1	1	0.00013	2.10188						0.00342						0.00342
26444	Psma7	proteasome (prosome, macropain) subunit, alpha type 7	10090	BOTH						UBI-PRO															0.00342	S	1	0	1	0.00028	2.44242	S	1	0	1	0.00014	2.13503	S	1	0	1	0.00046	2.66678						0.00342
12818	Col14a1	collagen, type XIV, alpha 1	10090					CORE	SECRETED											S	1	1	1	2e-05	1.31378						0.00342	S	3	3	4	0.00014	2.15021	S	8	8	8	0.00059	2.77253						0.00342
57278	Bcam	basal cell adhesion molecule	10090							PM															0.00342	R	2	2	2	0.00023	2.36045	S	2	2	2	0.00015	2.16824	A	1	1	1	0.00022	2.34746	S	1	1	1	3e-05	1.4996
73677	Psma8	proteasome (prosome, macropain) subunit, alpha type, 8	10090	BOTH						UBI-PRO															0.00342	S	1	0	1	0.0003	2.47718	S	1	0	1	0.00015	2.1698	S	1	0	1	0.0005	2.70154						0.00342
12843	Col1a2	collagen, type I, alpha 2	10090		ENDORETICULUM			CORE	SECRETED	PM										S	4	4	11	0.00243	3.38501						0.00342	S	2	2	3	0.00015	2.16642	S	4	4	10	0.00117	3.06807						0.00342
74453	Cfap53	cilia and flagella associated protein 53	10090																	S	2	2	2	0.00061	2.78678						0.00342	A	1	1	1	0.00016	2.21505						0.00342	A	1	1	1	7e-05	1.86903
20823	Ssb	Sjogren syndrome antigen B	10090	BOTH						RNA HTH-W															0.00342	A	1	1	1	2e-05	1.33201	S	1	1	1	0.00017	2.22898						0.00342	A	1	1	1	0.00017	2.24269
109333	Pkn2	protein kinase N2	10090	BOTH			Cell Membrane			KI-P-AGC-PKN															0.00342	R	1	1	1	9e-05	1.97479	S	1	1	2	0.00017	2.23665	A	1	1	1	0.0001	2.01136						0.00342
19291	Purb	purine rich element binding protein B	10090	NUCLEUS						DBTF PUR															0.00342	R	2	2	2	0.00042	2.62142	R	1	1	1	0.00017	2.22243	S	1	1	1	0.0007	2.84692	S	1	1	1	8e-05	1.90162
72745	Tmem161b	transmembrane protein 161B	10090																	S	1	1	1	0.0004	2.60744						0.00342	R	2	2	2	0.00018	2.26371						0.00342						0.00342
11615	Gm4737	predicted gene 4737	10090																						0.00342						0.00342	R	1	0	1	0.00018	2.26655	S	2	0	2	0.00031	2.48961						0.00342
269378	Ahcy	S-adenosylhomocysteine hydrolase	10090	NUCLEUS																					0.00342						0.00342	R	1	0	1	0.00018	2.26655	S	2	0	2	0.00031	2.48961						0.00342
19182	Psmc3	proteasome (prosome, macropain) 26S subunit, ATPase 3	10090	NUCLEUS						UBI-PRO															0.00342	A	1	1	1	0.00022	2.33719	S	2	2	3	0.00019	2.28054						0.00342						0.00342
216739	Acsl6	acyl-CoA synthetase long-chain family member 6	10090			MOM																			0.00342	S	1	1	1	0.00162	3.20897	A	1	1	1	0.00019	2.28354	A	1	1	1	0.00036	2.55366						0.00342
66523	2810004N23Rik	RIKEN cDNA 2810004N23 gene	10090																						0.00342						0.00342	R	1	1	1	0.00019	2.27865						0.00342	R	2	2	2	0.00018	2.25063
258812	Olfr923	olfactory receptor 923	10090																						0.00342						0.00342	R	1	1	1	0.00019	2.27462	S	1	1	1	0.00014	2.13209						0.00342
74334	Ranbp10	RAN binding protein 10	10090	NUCLEUS						TC															0.00342						0.00342	R	1	1	1	0.0002	2.29911						0.00342	S	2	2	3	0.00055	2.7411
12296	Cacnb2	calcium channel, voltage-dependent, beta 2 subunit	10090				Cell Membrane			KI-M, PM															0.00342						0.00342	R	2	1	3	0.00021	2.312						0.00342	A	1	1	1	0.00016	2.2062
19181	Psmc2	proteasome (prosome, macropain) 26S subunit, ATPase 2	10090	BOTH						UBI-PRO															0.00342						0.00342	A	1	1	1	0.00021	2.3274						0.00342						0.00342
22032	Traf4	TNF receptor associated factor 4	10090	BOTH			Cell Membrane			UBI-E3, PM															0.00342						0.00342	S	1	1	2	0.00021	2.31996						0.00342						0.00342
12842	Col1a1	collagen, type I, alpha 1	10090	CYTOPLASM	GOLGI			CORE	SECRETED	PM										S	4	4	17	0.00394	3.59517						0.00342	R	1	1	2	0.00022	2.34869	S	4	4	9	0.00097	2.98706						0.00342
102636769	Gm33749	predicted gene, 33749	10090						SECRETED																0.00342						0.00342	S	1	1	1	0.00022	2.34018						0.00342						0.00342
448987	Fbxl7	F-box and leucine-rich repeat protein 7	10090							UBI-FBX															0.00342						0.00342	S	1	1	1	0.00023	2.36163	S	1	1	1	0.00028	2.4502						0.00342
102093	Phkb	phosphorylase kinase beta	10090				Cell Membrane			KI-M, PM															0.00342	S	2	2	2	6e-05	1.81046	S	4	4	4	0.00024	2.38431						0.00342	S	4	4	4	0.00024	2.38639
93687	Csnk1a1	casein kinase 1, alpha 1	10090	BOTH						KI-P-CK1-CK1-CK1-A										A	1	1	1	0	0.00342	S	2	2	2	0.00019	2.28996	S	2	2	2	0.00024	2.37174	S	1	1	1	7e-05	1.84745	A	1	1	1	6e-05	1.74972
71702	Cdc5l	cell division cycle 5-like (S. pombe)	10090	BOTH						DBTF HOMEO															0.00342						0.00342	S	2	2	3	0.00024	2.37611						0.00342	R	1	1	3	9e-05	1.95995
23996	Psmc4	proteasome (prosome, macropain) 26S subunit, ATPase, 4	10090	NUCLEUS						UBI-PRO															0.00342						0.00342	S	2	2	2	0.00024	2.38619						0.00342						0.00342
226470	Zbtb41	zinc finger and BTB domain containing 41 homolog	10090	NUCLEUS						DBTF ZNF-C2H2										S	1	1	3	0	0.00342	S	1	1	2	0	0.00342	R	1	1	2	0.00025	2.40464	S	2	2	4	4e-05	1.57507	R	1	1	3	0.00037	2.56707
56456	Actl6a	actin-like 6A	10090	NUCLEUS						PM										R	1	0	1	7e-05	1.87404						0.00342	S	2	0	2	0.00025	2.40178						0.00342						0.00342
69237	Gtpbp4	GTP binding protein 4	10090	BOTH	GOLGI																				0.00342						0.00342	S	2	2	2	0.00025	2.40109						0.00342						0.00342
19084	Prkar1a	protein kinase, cAMP dependent regulatory, type I, alpha	10090	CYTOPLASM			Cell Membrane																		0.00342	R	1	1	1	0.00016	2.20245	S	1	1	2	0.00026	2.41032	S	2	2	3	0.0005	2.70151	R	1	1	1	6e-05	1.78052
75624	Metap1	methionyl aminopeptidase 1	10090	CYTOPLASM																					0.00342						0.00342	S	1	1	1	0.00026	2.41363	S	2	2	2	0.0007	2.8435						0.00342
14004	Chchd2	coiled-coil-helix-coiled-coil-helix domain containing 2	10090	NUCLEUS		IMS																			0.00342						0.00342	R	1	0	1	0.00027	2.4371	S	1	0	1	0.00071	2.85165	R	1	0	1	0.00036	2.55759
71853	Pdia6	protein disulfide isomerase associated 6	10090		ENDORETICULUM		Cell Membrane			PM															0.00342						0.00342	R	1	1	1	0.00027	2.42654	S	1	1	1	0.00019	2.28936						0.00342
14683	Gnas	GNAS (guanine nucleotide binding protein, alpha stimulating) complex locus	10090						SECRETED	PM										A	1	0	3	0	0.00342	A	1	0	3	0	0.00342	S	2	1	5	0.00029	2.45593	S	2	1	5	0.00361	3.55775	A	1	0	3	0	0.00342
20042	Rps12	ribosomal protein S12	10090		GOLGI															R	1	0	1	0	0.00342						0.00342	A	1	1	1	0.00029	2.46697	S	2	1	3	0.00151	3.17828						0.00342
68275	Rpa1	replication protein A1	10090	NUCLEUS						REPAIR															0.00342						0.00342	R	2	2	2	0.00029	2.45882	A	1	1	3	0	0.00342	R	1	1	1	6e-05	1.79316
70266	Ccbl1	cysteine conjugate-beta lyase 1	10090	CYTOPLASM																					0.00342						0.00342	S	1	1	1	0.00029	2.46373	S	1	1	1	0.00052	2.71405						0.00342
231580	Gak	cyclin G associated kinase	10090	CYTOPLASM	GOLGI					KI-P-Other-NAK-GAK										S	1	1	1	0.00049	2.6867						0.00342	R	1	1	2	0.0003	2.48206						0.00342						0.00342
73139	Cenpv	centromere protein V	10090	BOTH																					0.00342						0.00342	S	1	1	2	0.00031	2.49557	S	1	1	1	0.00052	2.71933						0.00342
114584	Clic1	chloride intracellular channel 1	10090	BOTH			Cell Membrane			PM															0.00342	S	2	2	4	0.00069	2.83612	S	1	1	1	0.00032	2.49945	S	3	3	5	0.00145	3.16161						0.00342
83766	Actl6b	actin-like 6B	10090	NUCLEUS																R	1	0	1	0.0001	1.98167						0.00342	S	2	0	2	0.00032	2.50941						0.00342						0.00342
212153	2610015P09Rik	RIKEN cDNA 2610015P09 gene	10090																	S	1	1	1	0.00035	2.54022						0.00342	S	1	1	1	0.00032	2.50997						0.00342						0.00342
15360	Hmgcs2	3-hydroxy-3-methylglutaryl-Coenzyme A synthase 2	10090			Matrix																			0.00342	S	2	2	2	0.00057	2.75337	R	1	1	1	0.00033	2.51198						0.00342	S	1	1	1	0.00058	2.76266
21974	Top2b	topoisomerase (DNA) II beta	10090	NUCLEUS						TC?															0.00342						0.00342	S	6	4	9	0.00035	2.54703	S	8	4	10	0.00047	2.66867						0.00342
68126	Fahd2a	fumarylacetoacetate hydrolase domain containing 2A	10090																	S	1	1	1	0.00028	2.44505						0.00342	S	1	1	2	0.00036	2.5541	S	1	1	1	0.00052	2.71365						0.00342
77305	Wdr82	WD repeat domain containing 82	10090							TC															0.00342						0.00342	R	1	1	1	0.00038	2.57519						0.00342	S	1	1	1	0.00021	2.32072
21761	Morf4l1	mortality factor 4 like 1	10090							TC															0.00342						0.00342	R	1	0	1	0.00039	2.59632						0.00342						0.00342
627352	Morf4l1b	mortality factor 4 like 1B	10090																						0.00342						0.00342	R	1	0	1	0.00039	2.59632						0.00342						0.00342
23986	Eci2	enoyl-Coenzyme A delta isomerase 2	10090			Matrix																			0.00342	S	2	0	2	0.00029	2.4561	A	1	0	1	0.0004	2.60404	R	1	1	1	8e-05	1.91458	A	2	1	3	0.00045	2.65571
21917	Tmpo	thymopoietin	10090	NUCLEUS																					0.00342						0.00342	S	2	2	2	0.0004	2.59987	S	5	5	6	0.00128	3.10879						0.00342
19205	Ptbp1	polypyrimidine tract binding protein 1	10090							SPL															0.00342						0.00342	S	1	1	3	0.00041	2.61459	S	4	2	5	0.00126	3.10191	A	1	0	1	0.0001	1.98346
54451	Cpsf3	cleavage and polyadenylation specificity factor 3	10090																						0.00342	S	1	1	1	0.00024	2.37922	S	2	2	2	0.00042	2.62624	R	2	2	3	3e-05	1.45211	S	1	1	2	0.00012	2.09313
403187	Opa3	optic atrophy 3	10090			MOM																			0.00342						0.00342	S	1	1	1	0.00042	2.62779	S	1	1	1	0.00046	2.6588						0.00342
56705	Ranbp9	RAN binding protein 9	10090	BOTH						TC															0.00342						0.00342	S	2	2	2	0.00043	2.6316						0.00342						0.00342
16981	Lrrn3	leucine rich repeat protein 3, neuronal	10090							PM															0.00342						0.00342	A	1	1	1	0.00043	2.63368						0.00342						0.00342
66085	Eif3f	eukaryotic translation initiation factor 3, subunit F	10090							RIBO															0.00342						0.00342	R	2	2	2	0.00045	2.64945						0.00342	S	3	3	3	0.00106	3.02607
67811	Poldip2	polymerase (DNA-directed), delta interacting protein 2	10090	NUCLEUS		Matrix				POLD															0.00342						0.00342	R	3	3	3	0.00045	2.65508	A	1	1	1	0.00011	2.02678	S	1	1	2	0.00013	2.12944
11844	Arf5	ADP-ribosylation factor 5	10090	CYTOPLASM	GOLGI	unknown				PM										S	1	0	2	0.0006	2.77581	A	1	0	2	0	0.00342	R	1	1	1	0.00046	2.66529	S	2	1	4	0.00497	3.69608	A	1	0	2	0	0.00342
224903	Safb	scaffold attachment factor B	10090	NUCLEUS						RNA															0.00342						0.00342	S	2	2	4	0.00047	2.66884	R	1	0	1	0.00013	2.10557						0.00342
233315	Mtmr10	myotubularin related protein 10	10090	CYTOPLASM																					0.00342						0.00342	S	1	1	1	0.00048	2.68054						0.00342						0.00342
19386	Ranbp2	RAN binding protein 2	10090	BOTH																					0.00342						0.00342	R	1	1	2	0.00049	2.69267	S	1	1	1	2e-05	1.32335						0.00342
56360	Acot9	acyl-CoA thioesterase 9	10090			MIM														S	2	2	3	0.00046	2.66743						0.00342	S	2	1	3	0.00051	2.71092	S	2	2	2	0.00011	2.03766	S	2	1	2	0.00014	2.1581
20276	Scnn1a	sodium channel, nonvoltage-gated 1 alpha	10090	CYTOPLASM			Cell Membrane			PM															0.00342						0.00342	S	1	1	1	0.00051	2.70594						0.00342						0.00342
69123	Eci3	enoyl-Coenzyme A delta isomerase 3	10090																						0.00342	S	2	0	2	0.00037	2.57227	A	1	0	1	0.00053	2.72021						0.00342	A	1	0	2	0	0.00342
235431	Coro2b	coronin, actin binding protein, 2B	10090	CYTOPLASM																S	1	1	2	0	0.00342						0.00342	R	2	2	2	0.00054	2.73491						0.00342						0.00342
215114	Hip1	huntingtin interacting protein 1	10090	BOTH	GOLGI					UBI-UBD										S	1	1	1	0.00035	2.54323						0.00342	S	1	1	1	0.00054	2.73499	S	1	1	2	0.0004	2.60555	R	1	1	1	0	0.00342
66938	Sh3d21	SH3 domain containing 21	10090	NUCLEUS																A	1	1	1	0	0.00342						0.00342	S	1	1	2	0.00056	2.75105	A	1	1	1	0.00017	2.22513	R	2	2	3	0.00091	2.95721
74343	Crtc2	CREB regulated transcription coactivator 2	10090	BOTH						TC										S	1	1	1	0.00034	2.53435						0.00342	R	1	1	1	0.00056	2.75048	A	1	1	1	0.00011	2.04034						0.00342
69596	Ap5s1	adaptor-related protein 5 complex, sigma 1 subunit	10090																						0.00342						0.00342	S	1	1	1	0.00056	2.74644						0.00342						0.00342
26875	Pclo	piccolo (presynaptic cytomatrix protein)	10090																						0.00342	S	1	1	1	0.00022	2.33247	S	2	2	2	0.00057	2.75362						0.00342						0.00342
51786	Cpsf2	cleavage and polyadenylation specific factor 2	10090																						0.00342						0.00342	R	3	3	3	0.00058	2.76643	R	2	2	2	0.00022	2.3463	S	1	1	2	0.00015	2.16509
16859	Lgals9	lectin, galactose binding, soluble 9	10090					ASSOCIATED																	0.00342						0.00342	S	1	1	2	0.00058	2.76149						0.00342						0.00342
232970	Phldb3	pleckstrin homology-like domain, family B, member 3	10090																						0.00342	S	1	1	1	0.00079	2.8979	S	1	1	2	0.0006	2.78117						0.00342						0.00342
22379	Fmnl3	formin-like 3	10090	CYTOPLASM	GOLGI															A	1	1	1	0	0.00342						0.00342	S	1	1	1	0.0006	2.77747	S	1	0	1	0	0.00342						0.00342
68095	Ociad1	OCIA domain containing 1	10090			MOM																			0.00342	S	2	2	2	0.00051	2.70875	S	2	2	3	0.00062	2.79342	S	4	4	4	0.0032	3.50512						0.00342
226922	Kcnq5	potassium voltage-gated channel, subfamily Q, member 5	10090																						0.00342						0.00342	R	1	1	1	0.00067	2.8268	S	1	1	1	0.00032	2.50089						0.00342
208691	Eif5a2	eukaryotic translation initiation factor 5A2	10090							RIBO															0.00342						0.00342	A	1	0	1	0.00067	2.82538						0.00342						0.00342
115486392	115486392		10090																						0.00342						0.00342	S	2	2	2	0.00072	2.85524						0.00342						0.00342
12856	Cox17	cytochrome c oxidase assembly protein 17	10090	CYTOPLASM		IMS																			0.00342						0.00342	S	1	1	1	0.00074	2.86834						0.00342						0.00342
319845	Bbs9	Bardet-Biedl syndrome 9 (human)	10090				Cell Membrane			PM										A	1	1	1	0.0004	2.6028						0.00342	S	1	1	1	0.00075	2.87277						0.00342	R	1	1	2	0.00091	2.95971
108058	Camk2d	calcium/calmodulin-dependent protein kinase II, delta	10090	BOTH			Cell Membrane			KI-P-CAMK-CAMK2, PM															0.00342						0.00342	R	1	1	1	0.00077	2.88411	R	1	1	1	0.00095	2.97828						0.00342
13682	Eif4a2	eukaryotic translation initiation factor 4A2	10090							RIBO										A	2	0	3	0	0.00342	A	2	0	3	0	0.00342	S	4	1	7	0.00078	2.89268	A	2	0	3	0	0.00342	A	4	0	9	0	0.00342
16341	Eif3e	eukaryotic translation initiation factor 3, subunit E	10090	BOTH						RIBO HTH-W															0.00342						0.00342	S	3	3	4	0.0008	2.90438						0.00342	S	3	3	3	0.00042	2.61924
215113	Slc43a2	solute carrier family 43, member 2	10090							PM															0.00342						0.00342	S	1	1	1	0.0008	2.90073	S	1	1	1	0.00058	2.76084						0.00342
19921	Rpl19	ribosomal protein L19	10090																	R	2	2	2	0.00081	2.9098						0.00342	R	1	1	1	0.00082	2.91551						0.00342	R	1	1	1	0.00032	2.50027
11792	Apex1	apurinic/apyrimidinic endonuclease 1	10090	BOTH	ENDORETICULUM	Matrix				TC															0.00342						0.00342	S	1	1	1	0.00084	2.92229						0.00342	S	1	1	1	0.00037	2.56319
258055	Olfr524	olfactory receptor 524	10090																						0.00342						0.00342	S	1	1	2	0.00084	2.92675						0.00342						0.00342
276770	Eif5a	eukaryotic translation initiation factor 5A	10090	BOTH						RIBO															0.00342						0.00342	A	1	0	1	0.00085	2.93184						0.00342						0.00342
110135	Fgb	fibrinogen beta chain	10090		ENDORETICULUM			CORE	SECRETED	PM										S	3	3	5	0.00583	3.7655						0.00342	S	1	1	1	0.00086	2.93541						0.00342	A	1	1	1	0.00128	3.10711
232807	Ppp1r12c	protein phosphatase 1, regulatory (inhibitor) subunit 12C	10090	CYTOPLASM																					0.00342						0.00342	S	1	1	2	0.00086	2.93299						0.00342						0.00342
12549	Arhgap31	Rho GTPase activating protein 31	10090																	R	1	1	1	0.00061	2.78233						0.00342	R	1	1	1	0.00087	2.93845						0.00342						0.00342
12144	Blm	Bloom syndrome, RecQ helicase-like	10090	BOTH																R	1	1	1	0	0.00342	R	1	1	1	0.00011	2.0277	S	5	5	8	0.00089	2.94808						0.00342	S	6	6	10	0.00048	2.6792
53333	Tomm40	translocase of outer mitochondrial membrane 40 homolog (yeast)	10090			MOM																			0.00342						0.00342	A	1	1	1	0.00092	2.96396	S	2	2	4	0.00039	2.59361						0.00342
71240	Osbpl7	oxysterol binding protein-like 7	10090																						0.00342						0.00342	S	1	1	2	0.00093	2.96706						0.00342	S	1	1	1	0.00044	2.6457
68588	Cthrc1	collagen triple helix repeat containing 1	10090	CYTOPLASM				CORE	SECRETED																0.00342						0.00342	R	1	1	1	0.00095	2.97905						0.00342						0.00342
19134	Prpf4b	PRP4 pre-mRNA processing factor 4 homolog B (yeast)	10090	NUCLEUS						RNA, KI-P-CMGC-DYRK-PRP4															0.00342						0.00342	S	1	1	2	0.00097	2.98633						0.00342						0.00342
16841	Lect2	leukocyte cell-derived chemotaxin 2	10090	CYTOPLASM					SECRETED																0.00342						0.00342	S	1	1	1	0.00098	2.98903						0.00342						0.00342
23999	Twf2	twinfilin, actin-binding protein, homolog 2 (Drosophila)	10090	CYTOPLASM						KI										R	4	3	4	0.00101	3.00407						0.00342	S	3	2	9	0.00099	2.9965	R	1	1	1	0.00064	2.80347						0.00342
225207	Zfp521	zinc finger protein 521	10090	NUCLEUS						DBTF ZNF-C2H2															0.00342						0.00342	S	2	2	2	0.00099	2.99646						0.00342	R	2	2	2	6e-05	1.76704
17883	Myh3	myosin, heavy polypeptide 3, skeletal muscle, embryonic	10090																	S	31	2	137	0.03176	4.50194	A	22	0	62	0	0.00342	R	25	1	94	0.00105	3.02174	S	40	2	198	0.01428	4.1546	A	13	0	30	0	0.00342
20687	Sp3	trans-acting transcription factor 3	10090	NUCLEUS						DBTF ZNF-C2H2															0.00342						0.00342	A	1	1	2	0.00105	3.02176	S	1	1	3	0.00266	3.42465						0.00342
20085	Rps19	ribosomal protein S19	10090	CYTOPLASM																					0.00342	R	1	1	1	0	0.00342	A	1	1	1	0.00106	3.02381	S	2	2	2	0.00534	3.7273						0.00342
53607	Snrpa	small nuclear ribonucleoprotein polypeptide A	10090							RNA															0.00342						0.00342	S	1	1	1	0.00106	3.02516						0.00342	S	2	2	4	0.00078	2.88942
77505	Dnhd1	dynein heavy chain domain 1	10090																	A	1	1	1	0	0.00342						0.00342	S	1	1	1	0.00109	3.03735						0.00342						0.00342
74183	Perm1	PPARGC1 and ESRR induced regulator, muscle 1	10090																						0.00342						0.00342	S	1	1	10	0.00124	3.09227	A	1	1	1	0.00011	2.03959	R	1	1	1	0	0.00342
214855	Arid5a	AT rich interactive domain 5A (MRF1-like)	10090	NUCLEUS						DBTF ARID															0.00342						0.00342	S	1	1	1	0.00128	3.10704						0.00342						0.00342
19383	Raly	hnRNP-associated with lethal yellow	10090	NUCLEUS						RNA															0.00342						0.00342	S	3	3	3	0.00132	3.12087	S	6	6	8	0.00286	3.45588						0.00342
67025	Rpl11	ribosomal protein L11	10090	CYTOPLASM																R	1	1	1	0.00151	3.17802						0.00342	A	1	1	1	0.00169	3.22712						0.00342						0.00342
93692	Glrx	glutaredoxin	10090	NUCLEUS																S	1	1	1	0.00151	3.17914						0.00342	S	1	1	1	0.00184	3.26551	S	1	1	1	0.00172	3.23456						0.00342
17898	Myl7	myosin, light polypeptide 7, regulatory	10090																						0.00342						0.00342	S	1	1	1	0.00188	3.27305	A	1	1	1	0	0.00342						0.00342
20259	Scin	scinderin	10090	CYTOPLASM																					0.00342						0.00342	S	1	1	4	0.00191	3.28129						0.00342	R	1	1	3	0.00118	3.07362
67158	Sft2d3	SFT2 domain containing 3	10090																						0.00342	S	1	1	1	0.00163	3.21285	R	1	1	1	0.00248	3.39375						0.00342						0.00342
54217	Rpl36	ribosomal protein L36	10090																						0.00342						0.00342	S	1	1	2	0.00249	3.39565						0.00342						0.00342
53356	Eif3g	eukaryotic translation initiation factor 3, subunit G	10090	BOTH						RIBO															0.00342						0.00342	S	3	3	4	0.00252	3.40115						0.00342	S	4	4	9	0.00281	3.44802
13992	Khdrbs3	KH domain containing, RNA binding, signal transduction associated 3	10090	NUCLEUS						RNA										A	1	0	2	0	0.00342	A	1	0	4	0	0.00342	S	4	3	9	0.00253	3.40292	A	1	0	2	0	0.00342	S	3	2	6	0.00051	2.71133
11957	Atp5j	ATP synthase, H+ transporting, mitochondrial F0 complex, subunit F	10090			MIM																			0.00342	S	1	1	1	0.00511	3.70832	S	1	1	1	0.00298	3.47391	S	2	2	4	0.01351	4.13058						0.00342
104130	Ndufb11	NADH dehydrogenase (ubiquinone) 1 beta subcomplex, 11	10090			MIM																			0.00342						0.00342	S	1	1	2	0.00312	3.4947	S	1	1	1	0.00427	3.62998						0.00342
14958	H1f0	H1 histone family, member 0	10090	NUCLEUS	GOLGI					HIST HTH-W															0.00342	R	1	1	2	0.00128	3.10575	S	1	1	1	0.00329	3.5171	S	3	3	5	0.00681	3.8332						0.00342
669149	Vmn2r88	vomeronasal 2, receptor 88	10090																						0.00342	S	1	1	1	0.00233	3.36797	S	1	1	2	0.00359	3.55519						0.00342	R	1	1	1	0.0021	3.32135
74192	Arpc5l	actin related protein 2/3 complex, subunit 5-like	10090	CYTOPLASM																					0.00342						0.00342	S	2	2	4	0.00379	3.5785						0.00342						0.00342
26914	H2afy	H2A histone family, member Y	10090	NUCLEUS						HIST															0.00342						0.00342	S	5	5	8	0.00411	3.61417	S	8	6	16	0.00719	3.85672						0.00342
14693	Gnb2	guanine nucleotide binding protein (G protein), beta 2	10090							PM										S	3	0	3	0.00306	3.48529	A	2	0	3	0	0.00342	S	3	0	5	0.00416	3.61877	S	4	0	9	0.00773	3.88821	S	4	0	6	0.00159	3.20038
103964	Try5	trypsin 5	10090					ASSOCIATED	SECRETED											A	1	0	10	0	0.00342	A	1	0	11	0	0.00342	S	1	0	7	0.00437	3.6409	A	1	0	9	0	0.00342	A	1	0	11	0	0.00342
20024	Sub1	SUB1 homolog (S. cerevisiae)	10090	NUCLEUS						TC															0.00342	R	1	1	1	0.00168	3.22544	S	1	1	1	0.00458	3.66119	R	1	1	1	0	0.00342	S	1	1	1	0.00431	3.63489
22074	Try4	trypsin 4	10090					ASSOCIATED	SECRETED											A	1	0	10	0	0.00342	A	1	0	11	0	0.00342	S	1	0	7	0.00474	3.67566	A	1	0	9	0	0.00342	A	1	0	11	0	0.00342
436523	Gm5771	predicted gene 5771	10090																	A	1	0	10	0	0.00342	A	1	0	11	0	0.00342	S	1	0	7	0.00474	3.67566	A	1	0	9	0	0.00342	A	1	0	11	0	0.00342
217935	Wdr60	WD repeat domain 60	10090																						0.00342						0.00342	S	1	1	1	0.00519	3.71526						0.00342						0.00342
18039	Nefl	neurofilament, light polypeptide	10090	CYTOPLASM																S	1	1	1	0.00282	3.44994						0.00342	R	1	1	1	0.00535	3.72858	A	1	0	2	0	0.00342						0.00342
100040233	Gm10334	predicted gene 10334	10090																	A	1	0	10	0	0.00342	A	1	0	11	0	0.00342	S	1	0	7	0.00569	3.75485	A	1	0	9	0	0.00342	A	1	0	11	0	0.00342
114863	Prosc	proline synthetase co-transcribed	10090	CYTOPLASM		Matrix																			0.00342						0.00342	A	2	2	2	0.00613	3.78738	S	1	1	2	0.00115	3.06213						0.00342
67771	Arpc5	actin related protein 2/3 complex, subunit 5	10090	BOTH																					0.00342						0.00342	S	2	2	3	0.00778	3.89087						0.00342						0.00342
17120	Mad1l1	MAD1 mitotic arrest deficient 1-like 1	10090																						0.00342						0.00342	S	1	1	2	0.00902	3.95517						0.00342						0.00342
15361	Hmga1	high mobility group AT-hook 1	10090	NUCLEUS						DBTF ATH															0.00342						0.00342	S	1	0	5	0.01133	4.05424						0.00342	S	1	0	4	0.00477	3.67818
111241	Hmga1-rs1	high mobility group AT-hook I, related sequence 1	10090	NUCLEUS																					0.00342						0.00342	S	1	0	5	0.01195	4.07731						0.00342	S	1	0	4	0.00503	3.70124
94212	Pag1	phosphoprotein associated with glycosphingolipid microdomains 1	10090				Cell Membrane			PM															0.00342						0.00342	S	1	1	1	0.01354	4.13173						0.00342						0.00342
56702	Hist1h1b	histone cluster 1, H1b	10090							HIST HTH-W															0.00342	R	1	1	1	0	0.00342	S	4	3	8	0.0136	4.13366	S	4	3	8	0.01389	4.14263						0.00342
223915	Krt73	keratin 73	10090	NUCLEUS																A	4	0	69	0	0.00342	A	5	1	66	0.12825	5.10806	R	5	1	55	0.01961	4.29245	A	4	0	49	0	0.00342	S	5	1	41	0.01012	4.00517
17885	Myh8	myosin, heavy polypeptide 8, skeletal muscle, perinatal	10090	CYTOPLASM																A	32	0	143	0	0.00342	A	23	0	69	0	0.00342	S	28	0	102	0.0197	4.29457	A	42	0	231	0	0.00342	A	13	0	28	0	0.00342
70843	Krt28	keratin 28	10090																	A	2	0	21	0	0.00342	A	3	1	20	0.00025	2.40342	S	3	1	20	0.01979	4.2964	S	3	1	16	0.00584	3.76652	A	2	0	11	0	0.00342
17879	Myh1	myosin, heavy polypeptide 1, skeletal muscle, adult	10090																	A	32	0	149	0	0.00342	A	23	0	72	0	0.00342	S	29	0	108	0.02534	4.40386	A	41	0	235	0	0.00342	A	15	0	34	0	0.00342
16682	Krt4	keratin 4	10090	NUCLEUS																R	5	1	17	8e-05	1.90609	A	5	0	37	0	0.00342	A	5	1	23	0.02971	4.47284	A	4	0	14	0	0.00342	S	6	2	10	0.01022	4.00929
98932	Myl9	myosin, light polypeptide 9, regulatory	10090																	A	6	0	33	0	0.00342	A	6	0	36	0	0.00342	S	7	1	55	0.04283	4.63173	A	7	1	41	0.05934	4.77338	A	6	0	38	0	0.00342
68036	Zfp706	zinc finger protein 706	10090	BOTH						DBTF															0.00342	S	1	1	1	0.02433	4.38622	S	1	1	1	0.04563	4.65922	S	1	1	1	0.02777	4.44359						0.00342
68652	Tab2	TGF-beta activated kinase 1/MAP3K7 binding protein 2	10090							UBI-UBD, PM															0.00342	S	1	1	1	0.04755	4.67712	S	1	1	1	0.04809	4.68205	R	1	1	1	0.0287	4.45789	S	1	1	1	0.00851	3.92969
66510	Rnf181	ring finger protein 181	10090	CYTOPLASM						UBI-E3															0.00342	R	1	1	1	0.04888	4.68916	S	1	1	5	0.17747	5.24913	R	1	1	1	0.02657	4.42445	A	1	1	2	0	0.00342
77605	H2afv	H2A histone family, member V	10090	NUCLEUS																A	2	0	5	0	0.00342	A	2	0	8	0	0.00342	S	3	0	12	0.25586	5.408	S	4	0	16	0.3331	5.52258	A	2	0	4	0	0.00342
51788	H2afz	H2A histone family, member Z	10090	NUCLEUS						HIST										A	2	0	5	0	0.00342	A	2	0	8	0	0.00342	S	3	0	12	0.30324	5.48178	S	4	0	16	0.39479	5.59637	A	2	0	4	0	0.00342
78303	Hist3h2ba	histone cluster 3, H2ba	10090	NUCLEUS						HIST										A	3	0	14	0	0.00342	A	3	0	30	0	0.00342	S	4	0	49	0.59616	5.77536	A	4	0	82	0	0.00342	A	3	0	16	0	0.00342
319190	Hist2h2be	histone cluster 2, H2be	10090	NUCLEUS						HIST										A	4	1	15	0.12786	5.10675	A	3	0	30	0	0.00342	S	4	0	49	0.59616	5.77536	A	4	0	82	0	0.00342	A	3	0	16	0	0.00342
66413	Psmd6	proteasome (prosome, macropain) 26S subunit, non-ATPase, 6	10090							UBI-PRO										R	1	1	1	0	0.00342	A	1	1	1	0	0.00342						0.00342	S	2	2	2	0.00019	2.27218						0.00342
15452	Hprt	hypoxanthine guanine phosphoribosyl transferase	10090	CYTOPLASM																R	1	1	1	0.00046	2.66009	R	1	1	1	0	0.00342						0.00342	R	2	2	2	0.00046	2.66554	R	1	1	1	0	0.00342
11841	Arf2	ADP-ribosylation factor 2	10090																	S	1	0	2	0.00072	2.85499	A	1	0	2	0	0.00342						0.00342	A	1	0	3	0	0.00342	A	1	0	2	0	0.00342
75572	Acyp2	acylphosphatase 2, muscle type	10090																	R	1	1	1	0.00237	3.3756	S	1	1	1	0	0.00342						0.00342	S	2	2	2	0.00995	3.99761	R	1	1	1	0.00536	3.72891
14408	Gabrr1	gamma-aminobutyric acid (GABA) C receptor, subunit rho 1	10090				Cell Membrane			PM															0.00342	R	1	1	1	0	0.00342						0.00342						0.00342	R	1	1	1	0.00339	3.53016
68267	Slc25a22	solute carrier family 25 (mitochondrial carrier, glutamate), member 22	10090			MIM																			0.00342	R	1	1	1	0	0.00342						0.00342	S	1	1	2	0.00033	2.51792						0.00342
219249	Tdrd3	tudor domain containing 3	10090	NUCLEUS	GOLGI					UBI-UBD															0.00342	R	1	1	1	0	0.00342						0.00342						0.00342	R	1	1	1	8e-05	1.88722
69162	Sec31a	Sec31 homolog A (S. cerevisiae)	10090	CYTOPLASM	ENDORETICULUM					TC?															0.00342	A	1	1	1	0	0.00342						0.00342						0.00342						0.00342
53375	Mtx2	metaxin 2	10090			MOM				GST?															0.00342	R	1	1	1	0	0.00342						0.00342	S	2	2	2	0.00057	2.75813						0.00342
20463	Cox7a2l	cytochrome c oxidase subunit VIIa polypeptide 2-like	10090			MIM																			0.00342	S	1	1	1	0	0.00342						0.00342	S	1	1	1	0.00275	3.43973	R	1	1	1	0.00082	2.91639
67738	Ppid	peptidylprolyl isomerase D (cyclophilin D)	10090	BOTH																					0.00342	R	1	1	1	0	0.00342						0.00342	S	1	1	1	0.00018	2.2487	R	1	1	1	0	0.00342
14860	Gsta4	glutathione S-transferase, alpha 4	10090																						0.00342	S	1	1	1	0	0.00342						0.00342	S	2	2	2	0.00077	2.8876						0.00342
16784	Lamp2	lysosomal-associated membrane protein 2	10090				Cell Membrane			PM															0.00342	R	1	1	1	0	0.00342						0.00342	S	1	1	2	0.00018	2.24898						0.00342
23881	G3bp2	GTPase activating protein (SH3 domain) binding protein 2	10090	CYTOPLASM						RNA															0.00342	A	1	0	1	0	0.00342						0.00342						0.00342						0.00342
27041	G3bp1	GTPase activating protein (SH3 domain) binding protein 1	10090	NUCLEUS			Cell Membrane			RNA, PM															0.00342	A	1	0	1	0	0.00342						0.00342						0.00342						0.00342
64655	Mrps22	mitochondrial ribosomal protein S22	10090			Matrix																			0.00342	S	1	1	1	0	0.00342						0.00342	S	2	2	2	0.00012	2.06922						0.00342
654818	Smco3	single-pass membrane protein with coiled-coil domains 3	10090																						0.00342	R	1	1	1	0	0.00342						0.00342						0.00342						0.00342
58996	Arhgap23	Rho GTPase activating protein 23	10090																	S	1	1	1	2e-05	1.18672	R	1	1	1	2e-05	1.17904						0.00342	S	1	1	2	2e-05	1.27249	A	1	1	1	0	0.00342
16403	Itga6	integrin alpha 6	10090				Cell Membrane			PM															0.00342	A	1	1	1	2e-05	1.19549						0.00342	S	1	1	1	3e-05	1.40776						0.00342
56384	Letm1	leucine zipper-EF-hand containing transmembrane protein 1	10090			MIM																			0.00342	A	2	2	2	2e-05	1.27689						0.00342	S	2	2	3	0.00012	2.0818						0.00342
68519	Eml1	echinoderm microtubule associated protein like 1	10090																						0.00342	A	1	1	1	2e-05	1.19019						0.00342	S	1	1	1	9e-05	1.97203						0.00342
211924	Dsg1c	desmoglein 1 gamma	10090							PM										R	1	0	1	1e-05	0.91152	S	1	0	1	3e-05	1.44167						0.00342						0.00342						0.00342
225256	Dsg1b	desmoglein 1 beta	10090				Cell Membrane			PM										R	1	0	1	1e-05	1.00843	S	1	0	1	3e-05	1.53858						0.00342						0.00342						0.00342
231148	Ablim2	actin-binding LIM protein 2	10090	CYTOPLASM																A	1	0	1	9e-05	1.96237	A	1	0	1	3e-05	1.40974						0.00342	R	1	0	1	0	0.00342						0.00342
16790	Anpep	alanyl (membrane) aminopeptidase	10090	CYTOPLASM			Cell Membrane																		0.00342	R	1	1	1	3e-05	1.48485						0.00342	S	2	2	3	0.00015	2.18568						0.00342
13510	Dsg1a	desmoglein 1 alpha	10090				Cell Membrane			PM										R	1	0	1	1e-05	1.02067	S	1	0	1	4e-05	1.55081						0.00342						0.00342						0.00342
110829	Lims1	LIM and senescent cell antigen-like domains 1	10090				Cell Membrane			PM															0.00342	S	1	1	1	4e-05	1.59494						0.00342						0.00342						0.00342
13859	Eps15l1	epidermal growth factor receptor pathway substrate 15-like 1	10090	NUCLEUS			Cell Membrane			UBI-UBD, PM															0.00342	A	1	1	1	4e-05	1.59995						0.00342	S	2	2	2	0.00029	2.45869						0.00342
26905	Eif2s3x	eukaryotic translation initiation factor 2, subunit 3, structural gene X-linked	10090	BOTH																					0.00342	S	1	0	1	4e-05	1.62525						0.00342						0.00342						0.00342
232339	Ankrd26	ankyrin repeat domain 26	10090																						0.00342	S	1	1	1	4e-05	1.56318						0.00342						0.00342						0.00342
240892	Dusp27	dual specificity phosphatase 27 (putative)	10090																						0.00342	R	1	1	1	4e-05	1.56095						0.00342						0.00342						0.00342
17999	Nedd4	neural precursor cell expressed, developmentally down-regulated 4	10090							UBI-E3, PM															0.00342	R	2	2	2	5e-05	1.70617						0.00342	R	2	2	2	0.00012	2.07552	A	1	1	1	0	0.00342
245638	Tbc1d8b	TBC1 domain family, member 8B	10090																						0.00342	S	1	1	1	5e-05	1.69351						0.00342						0.00342						0.00342
12490	Cd34	CD34 antigen	10090	CYTOPLASM						PM										S	1	1	1	0	0.00342	R	1	1	1	6e-05	1.76493						0.00342	S	2	2	3	0.00019	2.28263						0.00342
625018	C4a	complement component 4A (Rodgers blood group)	10090						SECRETED											S	1	0	1	7e-05	1.84588	S	1	0	1	6e-05	1.75046						0.00342	S	1	0	1	9e-05	1.94475						0.00342
13435	Dnmt3a	DNA methyltransferase 3A	10090	BOTH						TC?															0.00342	S	1	1	1	6e-05	1.80106						0.00342	A	1	1	1	3e-05	1.52281						0.00342
26908	Eif2s3y	eukaryotic translation initiation factor 2, subunit 3, structural gene Y-linked	10090																						0.00342	S	1	0	1	6e-05	1.74393						0.00342						0.00342						0.00342
53872	Caprin1	cell cycle associated protein 1	10090																						0.00342	S	1	1	1	6e-05	1.77712						0.00342	S	2	2	3	0.0005	2.69857						0.00342
19166	Psma2	proteasome (prosome, macropain) subunit, alpha type 2	10090	BOTH						UBI-PRO															0.00342	A	1	1	1	7e-05	1.86099						0.00342	S	1	1	1	0.00024	2.38082						0.00342
226641	Atf6	activating transcription factor 6	10090	NUCLEUS	BOTH					DBTF															0.00342	A	1	1	1	7e-05	1.87366						0.00342	A	1	1	1	0.00327	3.5152	A	1	1	1	0.00074	2.87014
108099	Prkag2	protein kinase, AMP-activated, gamma 2 non-catalytic subunit	10090																						0.00342	S	1	0	1	7e-05	1.81568						0.00342	A	1	0	1	0	0.00342	S	1	0	2	3e-05	1.43179
18242	Oat	ornithine aminotransferase	10090	CYTOPLASM		Matrix														R	1	1	1	0.0001	1.97988	S	1	1	1	8e-05	1.88752						0.00342	S	3	3	3	0.00109	3.0388						0.00342
232947	Ppp1r37	protein phosphatase 1, regulatory subunit 37	10090																	R	1	1	1	0.0001	1.99151	A	1	1	1	8e-05	1.89918						0.00342						0.00342						0.00342
27967	Cherp	calcium homeostasis endoplasmic reticulum protein	10090	CYTOPLASM						UBI-UBD										A	2	2	2	0.00024	2.38182	A	1	1	1	8e-05	1.91309						0.00342						0.00342	A	1	1	1	7e-05	1.81715
69372	Mocs3	molybdenum cofactor synthesis 3	10090	CYTOPLASM																					0.00342	R	1	1	1	8e-05	1.90518						0.00342	S	1	1	3	0.00027	2.43815						0.00342
28000	Prpf19	PRP19/PSO4 pre-mRNA processing factor 19 homolog (S. cerevisiae)	10090	BOTH						TC?, UBI-E3															0.00342	A	1	1	1	8e-05	1.91733						0.00342	S	1	1	1	0	0.00342	S	1	1	1	0.00017	2.22308
19082	Prkag1	protein kinase, AMP-activated, gamma 1 non-catalytic subunit	10090																						0.00342	S	1	0	1	8e-05	1.90462						0.00342	R	2	1	2	0.00018	2.2536	S	1	0	2	3e-05	1.52074
54473	Tollip	toll interacting protein	10090	CYTOPLASM						UBI-UBD															0.00342	R	1	1	1	9e-05	1.97759						0.00342						0.00342						0.00342
11544	Adprh	ADP-ribosylarginine hydrolase	10090																						0.00342	R	1	1	1	9e-05	1.9665						0.00342						0.00342	S	1	1	2	9e-05	1.96405
67201	Glod4	glyoxalase domain containing 4	10090			Matrix																			0.00342	R	1	1	1	9e-05	1.96398						0.00342	S	2	2	2	0.00083	2.92119						0.00342
69163	Mrpl44	mitochondrial ribosomal protein L44	10090	NUCLEUS		Matrix																			0.00342	S	1	1	1	9e-05	1.93805						0.00342	S	1	1	1	0.0004	2.59942						0.00342
65970	Lima1	LIM domain and actin binding 1	10090							PM										S	1	1	1	0	0.00342	S	1	1	1	0.0001	1.99374						0.00342						0.00342						0.00342
75717	Cul5	cullin 5	10090							TC? HTH-W, UBI-CUL															0.00342	S	1	1	1	0.0001	2.01085						0.00342	A	1	1	1	9e-05	1.96362	A	1	1	1	0	0.00342
216742	Fnip1	folliculin interacting protein 1	10090	CYTOPLASM																A	1	1	1	8e-05	1.87962	S	1	1	1	0.00011	2.03132						0.00342	R	1	1	1	0.00011	2.03212						0.00342
16898	Rps2	ribosomal protein S2	10090	NUCLEUS																S	2	2	2	0.0003	2.4765	S	2	2	2	0.00011	2.04258						0.00342	S	4	4	4	0.00206	3.31407						0.00342
56280	Mrpl37	mitochondrial ribosomal protein L37	10090			Matrix																			0.00342	S	1	1	1	0.00012	2.09357						0.00342	S	1	1	1	0.00027	2.42453	A	1	1	1	6e-05	1.76307
11790	Speg	SPEG complex locus	10090	NUCLEUS						KI-P-CAMK-Trio															0.00342	S	1	1	1	0.00012	2.09238						0.00342						0.00342						0.00342
13030	Ctsb	cathepsin B	10090					ASSOCIATED	SECRETED																0.00342	S	1	1	1	0.00012	2.06497						0.00342	S	2	2	3	0.00077	2.88667						0.00342
29856	Smtn	smoothelin	10090	CYTOPLASM																					0.00342	S	1	1	1	0.00012	2.09293						0.00342	A	1	1	1	0	0.00342						0.00342
11564	Adsl	adenylosuccinate lyase	10090																						0.00342	A	1	1	1	0.00013	2.10693						0.00342	S	1	1	1	0.00034	2.5284	S	1	1	1	0.00016	2.19487
67684	Luc7l3	LUC7-like 3 (S. cerevisiae)	10090	NUCLEUS						PM															0.00342	S	1	1	1	0.00014	2.15444						0.00342	S	1	1	1	0.00013	2.10843	S	1	1	1	0	0.00342
66585	Snrnp40	small nuclear ribonucleoprotein 40 (U5)	10090																						0.00342	A	1	1	1	0.00014	2.1472						0.00342	R	1	1	1	0.00027	2.43576	R	1	1	1	0	0.00342
13850	Ephx2	epoxide hydrolase 2, cytoplasmic	10090			unknown																			0.00342	A	1	1	1	0.00015	2.18702						0.00342	R	1	1	1	0.00053	2.7258						0.00342
17463	Psmd7	proteasome (prosome, macropain) 26S subunit, non-ATPase, 7	10090	NUCLEUS						UBI-PRO															0.00342	R	1	1	1	0.00015	2.16685						0.00342						0.00342	A	1	1	1	4e-05	1.5802
52430	Echdc2	enoyl Coenzyme A hydratase domain containing 2	10090			Matrix																			0.00342	S	1	1	1	0.00015	2.164						0.00342						0.00342						0.00342
232536	Mrps35	mitochondrial ribosomal protein S35	10090			Matrix																			0.00342	S	1	1	1	0.00015	2.18724						0.00342	S	2	2	2	6e-05	1.80071						0.00342
54141	Spag5	sperm associated antigen 5	10090	CYTOPLASM																					0.00342	S	1	1	1	0.00016	2.19802						0.00342						0.00342						0.00342
57296	Psmd8	proteasome (prosome, macropain) 26S subunit, non-ATPase, 8	10090	NUCLEUS						UBI-PRO															0.00342	A	1	1	1	0.00016	2.1913						0.00342						0.00342						0.00342
11306	Abcb7	ATP-binding cassette, sub-family B (MDR/TAP), member 7	10090			MIM																			0.00342	A	1	1	1	0.00017	2.23589						0.00342						0.00342						0.00342
66437	Fis1	fission 1 (mitochondrial outer membrane) homolog (yeast)	10090		ENDORETICULUM	MOM																			0.00342	R	1	1	1	0.00018	2.25275						0.00342	S	1	1	1	0.00135	3.13038	R	1	1	1	0.00032	2.49915
17025	Alad	aminolevulinate, delta-, dehydratase	10090	NUCLEUS																					0.00342	S	1	1	1	0.00018	2.24529						0.00342	S	2	2	3	0.00102	3.00859						0.00342
67078	Pgp	phosphoglycolate phosphatase	10090	CYTOPLASM																					0.00342	A	1	1	1	0.00018	2.25001						0.00342	S	1	1	1	0.00043	2.63122						0.00342
77219	Ptgr2	prostaglandin reductase 2	10090	CYTOPLASM																					0.00342	R	1	1	1	0.00018	2.25139						0.00342	S	2	2	2	0.00024	2.37416						0.00342
30046	Zfp292	zinc finger protein 292	10090	NUCLEUS						DBTF ZNF-C2H2															0.00342	S	1	1	1	0.00019	2.26984						0.00342						0.00342						0.00342
53382	Txnl1	thioredoxin-like 1	10090	BOTH																					0.00342	A	1	1	1	0.00019	2.28031						0.00342	S	2	2	5	0.00063	2.79797						0.00342
14086	Fscn1	fascin homolog 1, actin bundling protein (Strongylocentrotus purpuratus)	10090	CYTOPLASM																A	1	1	1	0	0.00342	S	1	1	1	0.00021	2.32987						0.00342	S	1	1	1	0.00052	2.71913						0.00342
66399	Tsfm	Ts translation elongation factor, mitochondrial	10090	NUCLEUS		Matrix				UBI-UBD										S	1	1	1	0.00018	2.26465	S	1	1	1	0.00021	2.31887						0.00342	S	3	3	4	0.0018	3.25419	A	1	1	1	0.00012	2.07671
53416	Stk39	serine/threonine kinase 39	10090	CYTOPLASM						KI-P-STE-STE20-FRAY															0.00342	S	1	1	1	0.00021	2.32277						0.00342						0.00342	S	1	1	1	0.00013	2.11815
223664	Lrrc14	leucine rich repeat containing 14	10090	CYTOPLASM																					0.00342	S	1	1	1	0.00021	2.32104						0.00342	S	1	1	1	0	0.00342						0.00342
19326	Rab11b	RAB11B, member RAS oncogene family	10090							PM										R	1	0	1	0.00013	2.12676	S	1	0	1	0.00022	2.33743						0.00342	A	2	1	4	0.00161	3.20601	S	1	0	1	0.00017	2.23141
68598	Dnajc8	DnaJ (Hsp40) homolog, subfamily C, member 8	10090	NUCLEUS																					0.00342	S	1	1	1	0.00023	2.36282						0.00342						0.00342	A	1	1	1	9e-05	1.9726
114663	Impa2	inositol (myo)-1(or 4)-monophosphatase 2	10090	CYTOPLASM																					0.00342	R	1	1	1	0.00023	2.35866						0.00342	R	1	1	1	0.0004	2.60267						0.00342
18772	Pkp1	plakophilin 1	10090	BOTH						PM															0.00342	S	1	1	2	0.00024	2.37983						0.00342						0.00342						0.00342
53869	Rab11a	RAB11A, member RAS oncogene family	10090		GOLGI		Cell Membrane			PM										R	1	0	1	0.00015	2.18475	S	1	0	1	0.00025	2.39542						0.00342	A	1	0	3	0	0.00342	S	1	0	1	0.00019	2.2894
19173	Psmb5	proteasome (prosome, macropain) subunit, beta type 5	10090	BOTH						UBI-PRO															0.00342	R	1	1	1	0.00025	2.39821						0.00342	S	1	1	1	0.00063	2.79735	S	1	1	1	0.00033	2.52491
18148	Npm1	nucleophosmin 1	10090	BOTH																					0.00342	R	2	2	2	0.00025	2.39211						0.00342	S	3	3	4	0.0016	3.20463						0.00342
19353	Rac1	RAS-related C3 botulinum substrate 1	10090	CYTOPLASM			Cell Membrane			PM										S	1	0	1	0	0.00342	R	1	0	1	0.00026	2.41724						0.00342	S	1	0	2	0.00086	2.934						0.00342
22129	Ttc3	tetratricopeptide repeat domain 3	10090	NUCLEUS						RING															0.00342	R	1	1	1	0.00026	2.42086						0.00342	S	1	1	1	3e-05	1.42699						0.00342
19354	Rac2	RAS-related C3 botulinum substrate 2	10090	CYTOPLASM																S	1	0	1	0	0.00342	R	1	0	1	0.00028	2.44072						0.00342	S	1	0	2	0.00091	2.95748						0.00342
170758	Rac3	RAS-related C3 botulinum substrate 3	10090	CYTOPLASM			Cell Membrane													S	1	0	1	0	0.00342	R	1	0	1	0.00028	2.44072						0.00342	S	1	0	2	0.00091	2.95748						0.00342
21351	Taldo1	transaldolase 1	10090	BOTH																					0.00342	S	2	2	2	0.00029	2.46439						0.00342	A	2	2	2	0.00085	2.92872						0.00342
214239	A430105I19Rik	RIKEN cDNA A430105I19 gene	10090																						0.00342	S	1	1	1	0.00031	2.48918						0.00342						0.00342						0.00342
11737	Anp32a	acidic (leucine-rich) nuclear phosphoprotein 32 family, member A	10090																						0.00342	A	1	1	1	0.00033	2.51234						0.00342	S	2	2	3	0.00153	3.18586						0.00342
69207	Srsf11	serine/arginine-rich splicing factor 11	10090	NUCLEUS						TC RNA															0.00342	R	2	2	2	0.00036	2.56049						0.00342						0.00342	S	1	1	1	0.00021	2.32271
625249	Gpx4	glutathione peroxidase 4	10090	NUCLEUS		MIM																			0.00342	R	1	1	1	0.00039	2.58933						0.00342	S	1	1	1	0.00058	2.76336						0.00342
54342	Gnpnat1	glucosamine-phosphate N-acetyltransferase 1	10090		BOTH																				0.00342	R	1	1	1	0.0004	2.60562						0.00342	S	1	1	1	0.00067	2.82756						0.00342
56357	Ivd	isovaleryl coenzyme A dehydrogenase	10090			Matrix																			0.00342	S	2	2	2	0.00046	2.6669						0.00342	S	6	6	7	0.00131	3.11843	R	1	1	1	0.00011	2.05919
71840	Tekt4	tektin 4	10090	NUCLEUS																					0.00342	S	1	1	1	0.00046	2.66093						0.00342						0.00342	S	1	1	1	0	0.00342
18998	Pou4f3	POU domain, class 4, transcription factor 3	10090	BOTH						DBTF HOMEO-POU															0.00342	A	1	1	1	0.0005	2.69497						0.00342	A	1	1	1	0.00582	3.76505						0.00342
13007	Csrp1	cysteine and glycine-rich protein 1	10090	NUCLEUS																					0.00342	S	1	1	1	0.0005	2.6996						0.00342						0.00342						0.00342
109905	Rap1a	RAS-related protein-1a	10090	CYTOPLASM			Cell Membrane			PM															0.00342	S	1	0	1	0.00051	2.70923						0.00342						0.00342						0.00342
215449	Rap1b	RAS related protein 1b	10090				Cell Membrane			PM															0.00342	S	1	0	1	0.00051	2.70923						0.00342						0.00342						0.00342
17155	Man1a	mannosidase 1, alpha	10090		BOTH																				0.00342	S	1	1	1	0.00051	2.70413						0.00342						0.00342						0.00342
78330	Ndufv3	NADH dehydrogenase (ubiquinone) flavoprotein 3	10090			MIM														S	1	1	1	0.00029	2.45531	S	1	1	1	0.00052	2.71355						0.00342	A	1	1	1	0.00038	2.57525						0.00342
449521	Zfp213	zinc finger protein 213	10090	NUCLEUS						DBTF ZNF-C2H2										R	1	1	1	0.0003	2.47751	R	1	1	1	0.00052	2.71535						0.00342						0.00342						0.00342
436522	Try10	trypsin 10	10090						SECRETED																0.00342	R	1	1	1	0.00059	2.77142						0.00342	S	1	1	1	0	0.00342	R	1	1	2	0.00019	2.27534
107260	Otub1	OTU domain, ubiquitin aldehyde binding 1	10090							UBI-DUB															0.00342	A	1	1	1	0.0006	2.77779						0.00342	S	3	3	3	0.00055	2.74086						0.00342
66359	Cox20	COX20 Cox2 chaperone	10090			MIM																			0.00342	A	1	1	1	0.00061	2.78192						0.00342	R	1	1	2	0.00122	3.08466						0.00342
16592	Fabp5	fatty acid binding protein 5, epidermal	10090	BOTH																A	1	1	1	0.0445	4.64838	S	1	1	1	0.00068	2.83113						0.00342	A	1	1	1	0.00029	2.45511						0.00342
384009	Glipr2	GLI pathogenesis-related 2	10090																						0.00342	S	1	1	1	0.00071	2.85367						0.00342	S	2	2	2	0	0.00342						0.00342
27207	Rps11	ribosomal protein S11	10090	CYTOPLASM						RIBO															0.00342	S	1	1	2	0.00075	2.87572						0.00342	S	2	1	2	0.00156	3.19282						0.00342
20200	S100a6	S100 calcium binding protein A6 (calcyclin)	10090	BOTH			Cell Membrane	ASSOCIATED		PM															0.00342	A	1	1	1	0.00077	2.88499						0.00342						0.00342						0.00342
258877	Olfr1395	olfactory receptor 1395	10090																						0.00342	S	1	0	2	0.00104	3.01661						0.00342						0.00342						0.00342
11773	Ap2m1	adaptor-related protein complex 2, mu 1 subunit	10090				Cell Membrane			PM										A	1	1	1	0.00018	2.24686	S	4	4	5	0.00116	3.06571						0.00342	A	1	1	1	0.00018	2.26673	S	5	5	5	0.00162	3.20825
257902	Olfr704	olfactory receptor 704	10090																						0.00342	S	1	0	2	0.00119	3.0746						0.00342						0.00342						0.00342
258593	Olfr700	olfactory receptor 700	10090																						0.00342	S	1	0	2	0.00119	3.0746						0.00342						0.00342						0.00342
258180	Olfr699	olfactory receptor 699	10090																						0.00342	S	1	0	2	0.00128	3.10679						0.00342						0.00342						0.00342
258444	Olfr694	olfactory receptor 694	10090																						0.00342	S	1	0	2	0.00128	3.10679						0.00342						0.00342						0.00342
258589	Olfr703	olfactory receptor 703	10090																						0.00342	S	1	0	2	0.00128	3.10679						0.00342						0.00342						0.00342
258592	Olfr697	olfactory receptor 697	10090																						0.00342	S	1	0	2	0.00128	3.10679						0.00342						0.00342						0.00342
16009	Igfbp3	insulin-like growth factor binding protein 3	10090	NUCLEUS				CORE	SECRETED	BP															0.00342	S	1	1	1	0.00151	3.17941						0.00342						0.00342	R	1	1	1	0.00049	2.68777
53860	2021-09-09	septin 9	10090	CYTOPLASM																R	1	1	1	9e-05	1.96823	R	1	1	1	0.00157	3.19533						0.00342	S	1	1	2	0.00011	2.04782	A	1	1	1	6e-05	1.75012
73112	Abracl	ABRA C-terminal like	10090																						0.00342	S	1	1	1	0.00174	3.2404						0.00342	S	1	1	2	0.00245	3.38962	S	1	1	1	0.00165	3.21798
71371	Arid5b	AT rich interactive domain 5B (MRF1-like)	10090	NUCLEUS						DBTF ARID										R	1	1	1	0.00196	3.29131	R	1	1	1	0.00218	3.33786						0.00342	S	1	1	1	0.00831	3.91973						0.00342
80797	Clca3a2	chloride channel calcium activated 3A2	10090																	R	1	0	1	0.00058	2.76299	S	1	0	3	0.00243	3.38588						0.00342	R	1	0	2	0.00084	2.92654	S	1	0	2	0.00079	2.89863
12722	Clca3a1	chloride channel calcium activated 3A1	10090																	R	1	0	1	0.0006	2.77992	S	1	0	3	0.00253	3.4028						0.00342	R	1	0	2	0.00088	2.94347	S	1	0	2	0.00082	2.91556
20382	Srsf2	serine/arginine-rich splicing factor 2	10090	BOTH						TC RNA															0.00342	A	1	1	1	0.00311	3.49243						0.00342	S	2	2	2	0.00146	3.16309						0.00342
67427	Rps20	ribosomal protein S20	10090																	A	1	1	1	0.00073	2.86076	S	2	2	2	0.00381	3.58132						0.00342	S	2	2	4	0.00564	3.75161						0.00342
11843	Arf4	ADP-ribosylation factor 4	10090	CYTOPLASM	GOLGI					PM										S	1	0	2	0.00065	2.8136	R	2	1	3	0.00402	3.6046						0.00342	A	1	0	3	0	0.00342	S	2	1	3	0.0036	3.5569
22791	Dnajc2	DnaJ (Hsp40) homolog, subfamily C, member 2	10090	BOTH						DBTF? HOMEO										S	1	1	1	0	0.00342	R	1	1	1	0.00545	3.73636						0.00342						0.00342						0.00342
11717	Ampd3	adenosine monophosphate deaminase 3	10090																	S	1	1	2	0.00779	3.89171	R	1	1	3	0.00666	3.82375						0.00342	R	1	1	4	0.01026	4.01126	R	1	1	2	0.00794	3.8999
19981	Rpl37a	ribosomal protein L37a	10090	NUCLEUS																					0.00342	R	1	1	1	0.00736	3.8667						0.00342	R	1	1	1	0.00374	3.57303	A	1	1	1	0	0.00342
18139	Zfp638	zinc finger protein 638	10090	CYTOPLASM						RNA										S	1	1	1	0.00818	3.91251	R	1	1	3	0.00848	3.92853						0.00342	A	1	1	2	0.005	3.69855	A	1	1	1	0.00402	3.60447
56449	Ybx3	Y box protein 3	10090	BOTH						DBTF CSD										A	1	0	1	0	0.00342						0.00342						0.00342	A	1	0	2	0	0.00342	A	1	0	1	0	0.00342
70918	Nsun7	NOL1/NOP2/Sun domain family, member 7	10090																	S	1	1	1	0	0.00342						0.00342						0.00342						0.00342						0.00342
11603	Agrn	agrin	10090				Cell Membrane	CORE	SECRETED											A	1	1	2	0	0.00342						0.00342						0.00342	S	1	1	1	4e-05	1.55384						0.00342
67412	Soga3	SOGA family member 3	10090																	A	1	1	1	0	0.00342						0.00342						0.00342	S	1	1	1	0.00042	2.62035						0.00342
242022	Frem2	Fras1 related extracellular matrix protein 2	10090				Cell Membrane	ASSOCIATED		TC?, PM										S	1	1	1	0	0.00342						0.00342						0.00342						0.00342						0.00342
319455	Pld5	phospholipase D family, member 5	10090																	S	1	1	1	0	0.00342						0.00342						0.00342	A	1	1	1	9e-05	1.96605						0.00342
17152	Mak	male germ cell-associated kinase	10090	BOTH						KI-P-CMGC-RCK-MAK										S	1	0	1	1e-05	1.1719						0.00342						0.00342	A	1	0	2	0	0.00342	S	1	0	2	1e-05	0.89336
12143	Blk	B lymphoid kinase	10090				Cell Membrane			KI-P-TK-Src-SrcB										S	1	0	1	2e-05	1.32229						0.00342						0.00342	A	1	0	2	0	0.00342	S	1	0	2	1e-05	1.04374
14182	Fgfr1	fibroblast growth factor receptor 1	10090				Cell Membrane			KI-P-TK-FGFR, PM										S	1	0	1	2e-05	1.19735						0.00342						0.00342	A	1	0	2	0	0.00342	S	1	0	2	1e-05	0.9188
14183	Fgfr2	fibroblast growth factor receptor 2	10090	BOTH	GOLGI		Cell Membrane		SECRETED	KI-P-TK-FGFR, PM										S	1	0	1	2e-05	1.19362						0.00342						0.00342	A	1	0	2	0	0.00342	S	1	0	2	1e-05	0.91507
14184	Fgfr3	fibroblast growth factor receptor 3	10090	NUCLEUS	BOTH		Cell Membrane		SECRETED	KI-P-TK-FGFR, PM										S	1	0	1	2e-05	1.2049						0.00342						0.00342	A	1	0	2	0	0.00342	S	1	0	2	1e-05	0.92636
14186	Fgfr4	fibroblast growth factor receptor 4	10090		BOTH		Cell Membrane		SECRETED	KI-P-TK-FGFR, PM										S	1	0	1	2e-05	1.21648						0.00342						0.00342	A	1	0	2	0	0.00342	S	1	0	2	1e-05	0.93794
14191	Fgr	Gardner-Rasheed feline sarcoma viral (Fgr) oncogene homolog	10090				Cell Membrane			KI-P-TK-Src-SrcA, PM										S	1	0	1	2e-05	1.29332						0.00342						0.00342	A	1	0	2	0	0.00342	S	1	0	2	1e-05	1.01478
17096	Lyn	Yamaguchi sarcoma viral (v-yes-1) oncogene homolog	10090	BOTH	GOLGI		Cell Membrane			KI-P-TK-Src-SrcB, PM										S	1	0	1	2e-05	1.36971						0.00342						0.00342	A	1	0	2	0	0.00342	S	1	0	2	1e-05	1.09117
56542	Ick	intestinal cell kinase	10090	BOTH						KI-P-CMGC-RCK-MAK										S	1	0	1	2e-05	1.18809						0.00342						0.00342	A	1	0	2	0	0.00342	S	1	0	2	1e-05	0.90954
105278	Cdk20	cyclin-dependent kinase 20	10090	BOTH						KI-P-CMGC-CDK-CCRK										S	1	0	1	3e-05	1.44226						0.00342						0.00342	A	1	0	2	0	0.00342	S	1	0	2	1e-05	1.16372
23965	Tenm3	teneurin transmembrane protein 3	10090				Cell Membrane													R	1	1	1	4e-05	1.64152						0.00342						0.00342	S	1	1	1	3e-05	1.42811						0.00342
26965	Cul1	cullin 1	10090							UPS HTH-W, UBI-CUL										S	1	1	1	5e-05	1.7128						0.00342						0.00342	S	3	3	3	0.00014	2.1612						0.00342
231872	Aimp2	aminoacyl tRNA synthetase complex-interacting multifunctional protein 2	10090	NUCLEUS																S	1	1	1	6e-05	1.80507						0.00342						0.00342						0.00342						0.00342
394430	Ugt1a10	UDP glycosyltransferase 1 family, polypeptide A10	10090		ENDORETICULUM															S	1	1	1	6e-05	1.76115						0.00342						0.00342						0.00342						0.00342
77591	Ddx10	DEAD (Asp-Glu-Ala-Asp) box polypeptide 10	10090							RNA										A	1	1	1	7e-05	1.85351						0.00342						0.00342						0.00342						0.00342
81877	Tnxb	tenascin XB	10090					CORE	SECRETED											S	1	1	2	7e-05	1.84722						0.00342						0.00342						0.00342						0.00342
264895	Acsf2	acyl-CoA synthetase family member 2	10090			Matrix														R	1	1	1	8e-05	1.91855						0.00342						0.00342	A	1	1	1	0.00025	2.39785						0.00342
12831	Col5a1	collagen, type V, alpha 1	10090					CORE	SECRETED	collagen										S	1	1	1	8e-05	1.92885						0.00342						0.00342						0.00342						0.00342
66695	Aspn	asporin	10090					CORE	SECRETED											S	1	1	1	8e-05	1.89896						0.00342						0.00342						0.00342						0.00342
115489402	115489402		10090																	S	1	1	1	8e-05	1.87936						0.00342						0.00342						0.00342						0.00342
68564	Nufip2	nuclear fragile X mental retardation protein interacting protein 2	10090	BOTH																A	1	1	1	9e-05	1.96517						0.00342						0.00342						0.00342	S	1	1	1	9e-05	1.97
71835	Lancl2	LanC (bacterial lantibiotic synthetase component C)-like 2	10090	NUCLEUS			Cell Membrane			PM										R	1	1	1	9e-05	1.9624						0.00342						0.00342	A	1	1	1	0.00028	2.44624	R	1	1	1	9e-05	1.96287
239217	Kctd12	potassium channel tetramerisation domain containing 12	10090				Cell Membrane			PM										S	1	1	1	9e-05	1.93259						0.00342						0.00342	S	1	1	1	0.00012	2.06969						0.00342
12832	Col5a2	collagen, type V, alpha 2	10090					CORE	SECRETED											S	1	1	3	0.00011	2.05157						0.00342						0.00342	A	1	1	1	3e-05	1.40257						0.00342
218885	Oxnad1	oxidoreductase NAD-binding domain containing 1	10090			Matrix														A	1	1	1	0.00012	2.08063						0.00342						0.00342	R	1	1	1	0.00022	2.34951						0.00342
78618	Acap2	ArfGAP with coiled-coil, ankyrin repeat and PH domains 2	10090																	S	2	2	2	0.00013	2.12084						0.00342						0.00342						0.00342	A	2	2	2	7e-05	1.83558
14874	Gstz1	glutathione transferase zeta 1 (maleylacetoacetate isomerase)	10090			Matrix				GST										S	1	1	1	0.00014	2.13574						0.00342						0.00342						0.00342						0.00342
27103	Eif2ak4	eukaryotic translation initiation factor 2 alpha kinase 4	10090							UBI-E2, KI-P-Other-PEK-GCN2										A	1	1	1	0.00015	2.18806						0.00342						0.00342	S	1	1	1	0.00159	3.20109						0.00342
72277	1700030F18Rik	RIKEN cDNA 1700030F18 gene	10090																	A	1	1	1	0.00016	2.19811						0.00342						0.00342	A	1	1	1	0.00023	2.36005						0.00342
26903	Dysf	dysferlin	10090	NUCLEUS	GOLGI		Cell Membrane			PM										S	1	1	1	0.00018	2.26394						0.00342						0.00342	S	2	2	2	5e-05	1.67971						0.00342
72522	Atxn7l2	ataxin 7-like 2	10090																	S	1	1	1	0.00019	2.28757						0.00342						0.00342						0.00342	A	1	1	1	0	0.00342
17089	Lyar	Ly1 antibody reactive clone	10090	BOTH																A	1	1	1	0.0002	2.30068						0.00342						0.00342						0.00342	R	1	1	1	0.00038	2.58488
640524	Sptbn5	spectrin beta, non-erythrocytic 5	10090	CYTOPLASM																A	1	1	1	0.0002	2.29244						0.00342						0.00342						0.00342						0.00342
50887	Hmgn5	high-mobility group nucleosome binding domain 5	10090							DBTC HMGN										A	1	1	1	0.00021	2.32578						0.00342						0.00342						0.00342						0.00342
14768	Lancl1	LanC (bacterial lantibiotic synthetase component C)-like 1	10090	CYTOPLASM																S	2	2	2	0.00027	2.43269						0.00342						0.00342						0.00342	R	1	1	1	0.0001	1.99886
66854	Trim35	tripartite motif-containing 35	10090	BOTH						UBI-E3										S	1	1	1	0.00027	2.43398						0.00342						0.00342						0.00342	R	1	1	1	0.00014	2.1604
18115	Nnt	nicotinamide nucleotide transhydrogenase	10090																	S	1	1	1	0.00029	2.46746						0.00342						0.00342	S	20	20	34	0.00735	3.86623						0.00342
434219	Trim30c	tripartite motif-containing 30C	10090																	S	1	1	1	0.00033	2.52152						0.00342						0.00342						0.00342						0.00342
72607	Usp13	ubiquitin specific peptidase 13 (isopeptidase T-3)	10090							UBI-DUB										S	4	4	5	0.00044	2.64167						0.00342						0.00342						0.00342						0.00342
238505	Mtr	5-methyltetrahydrofolate-homocysteine methyltransferase	10090																	S	1	1	2	0.00048	2.68377						0.00342						0.00342	S	1	1	2	0.00064	2.80344						0.00342
67996	Srsf6	serine/arginine-rich splicing factor 6	10090	NUCLEUS						TC RNA										S	1	1	1	0.0005	2.69514						0.00342						0.00342						0.00342						0.00342
68028	Rpl22l1	ribosomal protein L22 like 1	10090																	S	1	1	1	0.00056	2.74789						0.00342						0.00342						0.00342						0.00342
12237	Bub3	budding uninhibited by benzimidazoles 3 homolog (S. cerevisiae)	10090																	S	2	2	2	0.00058	2.76383						0.00342						0.00342	S	2	2	2	0.00101	3.00335	S	1	1	2	0.00051	2.71158
380614	Intu	inturned planar cell polarity effector homolog (Drosophila)	10090	CYTOPLASM																R	1	1	1	0.00059	2.77396						0.00342						0.00342						0.00342						0.00342
11308	Abi1	abl-interactor 1	10090	NUCLEUS	ENDORETICULUM		Cell Membrane													S	1	1	1	0.00068	2.83438						0.00342						0.00342	R	1	1	1	0.00425	3.62875						0.00342
12834	Col6a2	collagen, type VI, alpha 2	10090					CORE	SECRETED											S	4	4	6	0.00096	2.98312						0.00342						0.00342	S	7	7	14	0.00152	3.18179						0.00342
192136	Sugct	succinyl-CoA glutarate-CoA transferase	10090			Matrix														S	1	1	1	0.00101	3.00254						0.00342						0.00342						0.00342						0.00342
18599	Padi1	peptidyl arginine deiminase, type I	10090	BOTH																A	1	1	1	0.00107	3.03035						0.00342						0.00342						0.00342						0.00342
227800	Rabgap1	RAB GTPase activating protein 1	10090																	A	1	1	1	0.00115	3.06038						0.00342						0.00342						0.00342	S	1	1	1	0.00082	2.91321
20702	Serpina1c	serine (or cysteine) peptidase inhibitor, clade A, member 1C	10090		BOTH			ASSOCIATED	SECRETED											A	1	0	1	0.00119	3.07616						0.00342						0.00342	R	2	0	2	0.00035	2.547						0.00342
20703	Serpina1d	serine (or cysteine) peptidase inhibitor, clade A, member 1D	10090		BOTH			ASSOCIATED	SECRETED											A	1	0	1	0.00119	3.07616						0.00342						0.00342	R	2	0	2	0.00035	2.547						0.00342
20700	Serpina1a	serine (or cysteine) peptidase inhibitor, clade A, member 1A	10090		BOTH			ASSOCIATED	SECRETED											A	1	0	1	0.00122	3.08663						0.00342						0.00342	R	2	0	2	0.00036	2.55746						0.00342
12262	C1qc	complement component 1, q subcomponent, C chain	10090					ASSOCIATED	SECRETED											S	3	3	5	0.00123	3.09104						0.00342						0.00342	S	1	1	2	0.00028	2.44485						0.00342
12826	Col4a1	collagen, type IV, alpha 1	10090					CORE	SECRETED											R	1	1	1	0.00173	3.23787						0.00342						0.00342	S	1	1	1	0	0.00342						0.00342
219038	Tppp2	tubulin polymerization-promoting protein family member 2	10090																	R	1	1	1	0.00466	3.66838						0.00342						0.00342						0.00342						0.00342
105298	Epdr1	ependymin related protein 1 (zebrafish)	10090						SECRETED											S	1	1	1	0.02804	4.44783						0.00342						0.00342						0.00342	A	1	1	1	0.01115	4.04729
66046	Ndufb5	NADH dehydrogenase (ubiquinone) 1 beta subcomplex, 5	10090			MIM																			0.00342						0.00342						0.00342	A	1	1	2	0.00903	3.95581						0.00342
11625	Ahsg	alpha-2-HS-glycoprotein	10090		GOLGI				SECRETED																0.00342						0.00342						0.00342	R	1	1	1	0.01122	4.05017						0.00342
12390	Cav2	caveolin 2	10090	BOTH	GOLGI		Cell Membrane			PM															0.00342						0.00342						0.00342						0.00342	S	1	1	1	0.00163	3.21308
56040	Rplp1	ribosomal protein, large, P1	10090																						0.00342						0.00342						0.00342						0.00342						0.00342
12417	Cbx3	chromobox 3	10090	NUCLEUS						CBTC															0.00342						0.00342						0.00342	R	1	1	1	0.00269	3.42958						0.00342
66481	Rps21	ribosomal protein S21	10090																						0.00342						0.00342						0.00342	S	1	1	2	0.00217	3.33623						0.00342
215194	Kri1	KRI1 homolog (S. cerevisiae)	10090																						0.00342						0.00342						0.00342						0.00342						0.00342
15191	Hdgf	hepatoma-derived growth factor	10090	CYTOPLASM						TC?															0.00342						0.00342						0.00342						0.00342						0.00342
67248	Rpl39	ribosomal protein L39	10090																						0.00342						0.00342						0.00342						0.00342						0.00342
68194	Ndufb4	NADH dehydrogenase (ubiquinone) 1 beta subcomplex 4	10090			MIM																			0.00342						0.00342						0.00342						0.00342						0.00342
100041273	Gm3244	predicted pseudogene 3244	10090			MIM																			0.00342						0.00342						0.00342						0.00342						0.00342
100042503	Gm3873	predicted gene 3873	10090			MIM																			0.00342						0.00342						0.00342						0.00342						0.00342
14707	Gng5	guanine nucleotide binding protein (G protein), gamma 5	10090				Cell Membrane			PM															0.00342						0.00342						0.00342	R	1	1	1	0.00029	2.46922						0.00342
68203	Diras2	DIRAS family, GTP-binding RAS-like 2	10090				Cell Membrane			PM															0.00342						0.00342						0.00342						0.00342	S	1	1	2	0.00043	2.63477
19349	Rab7	RAB7, member RAS oncogene family	10090		GOLGI																				0.00342						0.00342						0.00342						0.00342						0.00342
115489720	115489720		10090																						0.00342						0.00342						0.00342						0.00342						0.00342
55980	Impa1	inositol (myo)-1(or 4)-monophosphatase 1	10090	CYTOPLASM																					0.00342						0.00342						0.00342	S	1	1	1	0.00018	2.26158						0.00342
17768	Mthfd2	methylenetetrahydrofolate dehydrogenase (NAD+ dependent), methenyltetrahydrofolate cyclohydrolase	10090			Matrix																			0.00342						0.00342						0.00342						0.00342						0.00342
67534	Ttll4	tubulin tyrosine ligase-like family, member 4	10090																						0.00342						0.00342						0.00342	S	1	1	1	0.0001	2.01621						0.00342
109801	Glo1	glyoxalase 1	10090	BOTH																					0.00342						0.00342						0.00342	S	1	1	2	0.00096	2.98059	S	1	1	1	0	0.00342
12036	Bcat2	branched chain aminotransferase 2, mitochondrial	10090			Matrix																			0.00342						0.00342						0.00342	S	3	3	4	0.00119	3.07733						0.00342
67836	Wdr83	WD repeat domain containing 83	10090																						0.00342						0.00342						0.00342	R	1	1	1	0.00037	2.56523						0.00342
17257	Mecp2	methyl CpG binding protein 2	10090	NUCLEUS						DBTC ATH															0.00342						0.00342						0.00342	S	6	6	6	0.00126	3.10003						0.00342
94061	Mrpl1	mitochondrial ribosomal protein L1	10090			Matrix																			0.00342						0.00342						0.00342	S	3	3	4	0.00128	3.10846						0.00342
13589	Mapre1	microtubule-associated protein, RP/EB family, member 1	10090		GOLGI																				0.00342						0.00342						0.00342	S	1	1	1	0.00043	2.63522						0.00342
13722	Aimp1	aminoacyl tRNA synthetase complex-interacting multifunctional protein 1	10090	NUCLEUS	BOTH				SECRETED	tRNA															0.00342						0.00342						0.00342	S	1	1	1	0.00016	2.21333						0.00342
56437	Rrad	Ras-related associated with diabetes	10090				Cell Membrane			PM															0.00342						0.00342						0.00342	R	1	1	1	0	0.00342	S	2	2	3	0.00051	2.71098
20014	Rpn2	ribophorin II	10090																						0.00342						0.00342						0.00342						0.00342						0.00342
65111	Dap3	death associated protein 3	10090			Matrix																			0.00342						0.00342						0.00342						0.00342						0.00342
15182	Hdac2	histone deacetylase 2	10090	BOTH						TC															0.00342						0.00342						0.00342						0.00342						0.00342
21787	Tfg	Trk-fused gene	10090	CYTOPLASM																					0.00342						0.00342						0.00342						0.00342						0.00342
67628	Anp32b	acidic (leucine-rich) nuclear phosphoprotein 32 family, member B	10090																						0.00342						0.00342						0.00342						0.00342						0.00342
78038	Mccc2	methylcrotonoyl-Coenzyme A carboxylase 2 (beta)	10090			Matrix																			0.00342						0.00342						0.00342						0.00342	S	1	1	1	9e-05	1.97057
228942	Cbln4	cerebellin 4 precursor protein	10090					ASSOCIATED	SECRETED																0.00342						0.00342						0.00342	S	1	1	2	0.001	3.00101						0.00342
104271	Tex15	testis expressed gene 15	10090	BOTH																					0.00342						0.00342						0.00342						0.00342						0.00342
433759	Hdac1	histone deacetylase 1	10090	BOTH						TC															0.00342						0.00342						0.00342						0.00342						0.00342
14115	Fbln2	fibulin 2	10090					CORE	SECRETED																0.00342						0.00342						0.00342	S	1	1	1	5e-05	1.71276						0.00342
19072	Prep	prolyl endopeptidase	10090	BOTH																					0.00342						0.00342						0.00342	R	3	3	3	0.00018	2.25007						0.00342
26894	Cops7a	COP9 (constitutive photomorphogenic) homolog, subunit 7a (Arabidopsis thaliana)	10090																						0.00342						0.00342						0.00342	A	1	1	1	0.00034	2.53703						0.00342
108030	Lin7a	lin-7 homolog A (C. elegans)	10090				Cell Membrane			PM															0.00342						0.00342						0.00342						0.00342						0.00342
218811	Sec24c	Sec24 related gene family, member C (S. cerevisiae)	10090																						0.00342						0.00342						0.00342						0.00342	S	1	1	1	7e-05	1.85263
14651	Hagh	hydroxyacyl glutathione hydrolase	10090			Matrix																			0.00342						0.00342						0.00342						0.00342						0.00342
67054	Paics	phosphoribosylaminoimidazole carboxylase, phosphoribosylaminoribosylaminoimidazole, succinocarboxamide synthetase	10090	CYTOPLASM		Matrix																			0.00342						0.00342						0.00342	S	2	2	2	0.00012	2.09609						0.00342
68926	Ubap2	ubiquitin-associated protein 2	10090	BOTH						UBI-UBD															0.00342						0.00342						0.00342						0.00342						0.00342
73694	Ndufaf7	NADH dehydrogenase (ubiquinone) 1 alpha subcomplex assembly factor 7	10090			MIM																			0.00342						0.00342						0.00342						0.00342	S	1	1	1	0.00012	2.06472
22342	Lin7b	lin-7 homolog B (C. elegans)	10090				Cell Membrane			PM															0.00342						0.00342						0.00342						0.00342						0.00342
22343	Lin7c	lin-7 homolog C (C. elegans)	10090	CYTOPLASM			Cell Membrane			PM															0.00342						0.00342						0.00342						0.00342						0.00342
237859	Ccdc55	coiled-coil domain containing 55	10090	NUCLEUS																					0.00342						0.00342						0.00342						0.00342	S	2	2	2	0.00042	2.62156
14852	Gspt1	G1 to S phase transition 1	10090																						0.00342						0.00342						0.00342						0.00342						0.00342
30937	Lmcd1	LIM and cysteine-rich domains 1	10090	BOTH																					0.00342						0.00342						0.00342						0.00342	R	1	1	1	4e-05	1.61819
11632	Aip	aryl-hydrocarbon receptor-interacting protein	10090	CYTOPLASM						TC															0.00342						0.00342						0.00342						0.00342	S	1	1	1	3e-05	1.53725
16425	Itih2	inter-alpha trypsin inhibitor, heavy chain 2	10090					ASSOCIATED	SECRETED	??															0.00342						0.00342						0.00342	S	2	2	2	4e-05	1.58047						0.00342
22271	Upp1	uridine phosphorylase 1	10090	NUCLEUS																					0.00342						0.00342						0.00342						0.00342						0.00342
12304	Pdia4	protein disulfide isomerase associated 4	10090		ENDORETICULUM																				0.00342						0.00342						0.00342	S	1	1	1	8e-05	1.9201						0.00342
52357	Wwc2	WW, C2 and coiled-coil domain containing 2	10090																						0.00342						0.00342						0.00342						0.00342	S	5	5	6	0.00021	2.32963
230872	Crocc	ciliary rootlet coiled-coil, rootletin	10090							PM															0.00342						0.00342						0.00342	S	1	1	1	6e-05	1.75602						0.00342
320244	Ttll5	tubulin tyrosine ligase-like family, member 5	10090	NUCLEUS																					0.00342						0.00342						0.00342						0.00342						0.00342
14252	Flot2	flotillin 2	10090				Cell Membrane			PM															0.00342						0.00342						0.00342						0.00342						0.00342
16779	Lamb2	laminin, beta 2	10090					CORE	SECRETED																0.00342						0.00342						0.00342	S	6	6	6	0.00104	3.01795						0.00342
19707	Reps1	RalBP1 associated Eps domain containing protein	10090							PM															0.00342						0.00342						0.00342						0.00342						0.00342
230257	Ptbp3	polypyrimidine tract binding protein 3	10090	NUCLEUS						SPL															0.00342						0.00342						0.00342	A	2	0	2	0	0.00342	A	1	0	1	0.0001	1.99733
64009	Syne1	spectrin repeat containing, nuclear envelope 1	10090	BOTH	GOLGI																				0.00342						0.00342						0.00342						0.00342	R	2	2	2	1e-05	1.09963
213539	Bag2	BCL2-associated athanogene 2	10090																						0.00342						0.00342						0.00342	S	1	1	1	0.00026	2.4128						0.00342
237979	Sdk2	sidekick homolog 2 (chicken)	10090																						0.00342						0.00342						0.00342						0.00342						0.00342
272790	Magee2	melanoma antigen, family E, 2	10090																						0.00342						0.00342						0.00342						0.00342						0.00342
320183	Msrb3	methionine sulfoxide reductase B3	10090		ENDORETICULUM	unknown																			0.00342						0.00342						0.00342						0.00342						0.00342
30795	Fkbp3	FK506 binding protein 3	10090	NUCLEUS																					0.00342						0.00342						0.00342	R	1	1	1	0.00013	2.10234	R	1	1	1	0.00184	3.26574
211484	Tsga10	testis specific 10	10090																						0.00342						0.00342						0.00342						0.00342	S	1	1	1	0.00161	3.20711
14489	Mtpn	myotrophin	10090	NUCLEUS																					0.00342						0.00342						0.00342						0.00342	S	1	1	1	0.00122	3.08484
268482	Krt12	keratin 12	10090																						0.00342						0.00342						0.00342						0.00342	S	1	1	2	0.00064	2.806
14219	Ctgf	connective tissue growth factor	10090					CORE	SECRETED																0.00342						0.00342						0.00342						0.00342	S	1	1	1	0.00063	2.79731
258363	Olfr1093	olfactory receptor 1093	10090				Cell Membrane																		0.00342						0.00342						0.00342						0.00342	S	1	1	1	0.00043	2.62979
232157	Mob1a	MOB kinase activator 1A	10090	NUCLEUS																					0.00342						0.00342						0.00342						0.00342	S	1	0	1	0.00033	2.51273
68473	Mob1b	MOB kinase activator 1B	10090	BOTH																					0.00342						0.00342						0.00342						0.00342	S	1	0	1	0.00031	2.49424
66471	Anp32e	acidic (leucine-rich) nuclear phosphoprotein 32 family, member E	10090																						0.00342						0.00342						0.00342						0.00342	S	1	1	1	0.00029	2.46786
114679	Selm	selenoprotein M	10090		BOTH																				0.00342						0.00342						0.00342	S	1	1	1	0	0.00342	S	1	1	1	0.00026	2.40714
208177	Phldb2	pleckstrin homology-like domain, family B, member 2	10090							PM															0.00342						0.00342						0.00342						0.00342	S	1	1	1	0.00025	2.39194
14977	Slc39a7	solute carrier family 39 (zinc transporter), member 7	10090		BOTH																				0.00342						0.00342						0.00342						0.00342	S	1	1	1	0.00022	2.34071
380768	Ccdc177	coiled-coil domain containing 177	10090																						0.00342						0.00342						0.00342						0.00342	S	1	1	1	0.00022	2.33846
110954	Rpl10	ribosomal protein L10	10090	NUCLEUS	ENDORETICULUM																				0.00342						0.00342						0.00342	R	1	0	1	0.00045	2.65484	S	1	0	1	0.00021	2.32172
238217	Rpl10l	ribosomal protein L10-like	10090	NUCLEUS	ENDORETICULUM																				0.00342						0.00342						0.00342	R	1	0	1	0.00045	2.65484	S	1	0	1	0.00021	2.32172
99035	Olah	oleoyl-ACP hydrolase	10090																						0.00342						0.00342						0.00342	A	1	1	1	0.00024	2.38289	S	1	1	2	0.0002	2.30146
107765	Ankrd1	ankyrin repeat domain 1 (cardiac muscle)	10090	BOTH																					0.00342						0.00342						0.00342	S	1	1	1	0.00038	2.58401	S	1	1	2	0.0002	2.30012
56195	Ptbp2	polypyrimidine tract binding protein 2	10090							SPL															0.00342						0.00342						0.00342	S	1	1	1	0	0.00342	A	1	1	1	0.00019	2.27226
15116	Has1	hyaluronan synthase1	10090	CYTOPLASM																					0.00342						0.00342						0.00342						0.00342	S	1	1	1	0.00017	2.23582
55944	Eif3d	eukaryotic translation initiation factor 3, subunit D	10090																						0.00342						0.00342						0.00342						0.00342	S	2	2	2	0.00016	2.20778
69454	Clic3	chloride intracellular channel 3	10090	BOTH																					0.00342						0.00342						0.00342						0.00342	S	1	1	1	0.00012	2.07424
12845	Comp	cartilage oligomeric matrix protein	10090					CORE	SECRETED																0.00342						0.00342						0.00342						0.00342	S	1	0	2	0.00011	2.04757
217866	Cdc42bpb	CDC42 binding protein kinase beta	10090	CYTOPLASM			Cell Membrane			KI-P-AGC-DMPK-GEK															0.00342						0.00342						0.00342						0.00342	S	4	4	4	9e-05	1.94076
14635	Galk1	galactokinase 1	10090	CYTOPLASM						KI-M															0.00342						0.00342						0.00342	R	1	1	1	0.00028	2.45074	S	1	1	1	7e-05	1.85767
18822	Plod1	procollagen-lysine, 2-oxoglutarate 5-dioxygenase 1	10090					ASSOCIATED																	0.00342						0.00342						0.00342						0.00342	S	1	1	1	7e-05	1.84395
319263	Pcmtd1	protein-L-isoaspartate (D-aspartate) O-methyltransferase domain containing 1	10090	CYTOPLASM																					0.00342						0.00342						0.00342						0.00342	S	1	1	1	7e-05	1.863
67217	L3hypdh	L-3-hydroxyproline dehydratase (trans-)	10090																						0.00342						0.00342						0.00342						0.00342	S	1	1	1	6e-05	1.75706
13191	Dctn1	dynactin 1	10090	CYTOPLASM																					0.00342						0.00342						0.00342	R	1	1	1	0.00011	2.04507	S	1	1	1	4e-05	1.59391
13858	Eps15	epidermal growth factor receptor pathway substrate 15	10090				Cell Membrane			UBI-UBD, PM															0.00342						0.00342						0.00342						0.00342	S	1	1	1	3e-05	1.45051
14230	Fkbp10	FK506 binding protein 10	10090			IMS																			0.00342						0.00342						0.00342	S	1	1	1	8e-05	1.90912	S	1	1	1	3e-05	1.4471
14672	Gna11	guanine nucleotide binding protein, alpha 11	10090	CYTOPLASM			Cell Membrane			PM															0.00342						0.00342						0.00342						0.00342	S	1	0	1	3e-05	1.40232
14682	Gnaq	guanine nucleotide binding protein, alpha q polypeptide	10090	CYTOPLASM						PM															0.00342						0.00342						0.00342						0.00342	S	1	0	1	3e-05	1.40232
15488	Hsd17b4	hydroxysteroid (17-beta) dehydrogenase 4	10090			unknown																			0.00342						0.00342						0.00342	S	1	1	2	0.00011	2.06059	R	1	1	1	3e-05	1.46942
18432	Mybbp1a	MYB binding protein (P160) 1a	10090	BOTH																					0.00342						0.00342						0.00342	A	1	1	1	0	0.00342	A	1	1	1	3e-05	1.51371
74213	Rbm26	RNA binding motif protein 26	10090	NUCLEUS						SPL															0.00342						0.00342						0.00342						0.00342	S	1	1	1	3e-05	1.50245
217827	Nrde2	nrde-2 necessary for RNA interference, domain containing	10090																						0.00342						0.00342						0.00342						0.00342	S	1	1	1	3e-05	1.5439
14675	Gna14	guanine nucleotide binding protein, alpha 14	10090							PM															0.00342						0.00342						0.00342						0.00342	S	1	0	1	2e-05	1.38211
18186	Nrp1	neuropilin 1	10090				Cell Membrane		SECRETED	PM															0.00342						0.00342						0.00342	S	1	1	1	8e-05	1.92649	S	1	1	1	2e-05	1.32717
74764	Klc4	kinesin light chain 4	10090	CYTOPLASM																					0.00342						0.00342						0.00342	A	1	1	1	4e-05	1.59725	S	2	2	2	2e-05	1.29187
386649	Nsfl1c	NSFL1 (p97) cofactor (p47)	10090																						0.00342						0.00342						0.00342						0.00342	A	1	1	1	2e-05	1.22165
22289	Kdm6a	lysine (K)-specific demethylase 6A	10090	NUCLEUS						TC															0.00342						0.00342						0.00342						0.00342	S	1	0	1	1e-05	0.86293
22290	Uty	ubiquitously transcribed tetratricopeptide repeat gene, Y chromosome	10090																						0.00342						0.00342						0.00342						0.00342	S	1	0	1	1e-05	0.94943
72047	Ddx42	DEAD (Asp-Glu-Ala-Asp) box polypeptide 42	10090	BOTH						RNA															0.00342						0.00342						0.00342						0.00342	S	1	1	1	1e-05	0.99519
80907	Lactb	lactamase, beta	10090			IMS																			0.00342						0.00342						0.00342						0.00342	S	1	1	1	0	0.00342
11287	Pzp	pregnancy zone protein	10090																						0.00342						0.00342						0.00342	S	3	3	4	0.00018	2.24581						0.00342
11754	Aoc3	amine oxidase, copper containing 3	10090	CYTOPLASM	BOTH		Cell Membrane			PM															0.00342						0.00342						0.00342	S	1	1	1	0.00026	2.42103						0.00342
11774	Ap3b1	adaptor-related protein complex 3, beta 1 subunit	10090		GOLGI																				0.00342						0.00342						0.00342	S	1	1	1	0	0.00342						0.00342
11775	Ap3b2	adaptor-related protein complex 3, beta 2 subunit	10090		GOLGI																				0.00342						0.00342						0.00342						0.00342						0.00342
11997	Akr1b7	aldo-keto reductase family 1, member B7	10090																						0.00342						0.00342						0.00342	S	2	0	2	0.00039	2.59197						0.00342
12317	Calr	calreticulin	10090	BOTH	BOTH				SECRETED																0.00342						0.00342						0.00342						0.00342						0.00342
12334	Capn2	calpain 2	10090	BOTH	BOTH		Cell Membrane			PM															0.00342						0.00342						0.00342	R	1	1	1	9e-05	1.93799						0.00342
12830	Col4a5	collagen, type IV, alpha 5	10090					CORE	SECRETED																0.00342						0.00342						0.00342	S	1	1	2	0.00019	2.27519						0.00342
13008	Csrp2	cysteine and glycine-rich protein 2	10090	NUCLEUS																					0.00342						0.00342						0.00342	R	1	1	1	0.00053	2.72215						0.00342
13511	Dsg2	desmoglein 2	10090				Cell Membrane			PM															0.00342						0.00342						0.00342	S	3	3	3	0.00014	2.1407						0.00342
14319	Fth1	ferritin heavy chain 1	10090	BOTH		unknown																			0.00342						0.00342						0.00342						0.00342						0.00342
14645	Glul	glutamate-ammonia ligase (glutamine synthetase)	10090	NUCLEUS						KI-M															0.00342						0.00342						0.00342	S	1	1	1	0.0001	1.98236						0.00342
14708	Gng7	guanine nucleotide binding protein (G protein), gamma 7	10090				Cell Membrane			PM															0.00342						0.00342						0.00342	S	1	1	2	0.00059	2.76761						0.00342
14950	H13	histocompatibility 13	10090		ENDORETICULUM		Cell Membrane			PM															0.00342						0.00342						0.00342						0.00342						0.00342
15312	Hmgn1	high mobility group nucleosomal binding domain 1	10090	BOTH																					0.00342						0.00342						0.00342						0.00342						0.00342
15925	Ide	insulin degrading enzyme	10090	BOTH		Matrix	Cell Membrane		SECRETED																0.00342						0.00342						0.00342						0.00342						0.00342
16202	Ilk	integrin linked kinase	10090				Cell Membrane			SIGN, KI-P-TKL-MLK-ILK, PM															0.00342						0.00342						0.00342						0.00342						0.00342
16420	Itgb6	integrin beta 6	10090																						0.00342						0.00342						0.00342	S	1	1	2	0.00014	2.1534						0.00342
17932	Myt1	myelin transcription factor 1	10090	NUCLEUS						DBTF ZNF-MYT															0.00342						0.00342						0.00342						0.00342						0.00342
17955	Nap1l4	nucleosome assembly protein 1-like 4	10090	BOTH						CBTC?															0.00342						0.00342						0.00342	S	1	1	1	0.00045	2.65785						0.00342
18786	Plaa	phospholipase A2, activating protein	10090	BOTH						UBI-UBD															0.00342						0.00342						0.00342						0.00342						0.00342
19027	Sypl	synaptophysin-like protein	10090																						0.00342						0.00342						0.00342	S	1	1	1	0.00027	2.43706						0.00342
19175	Psmb6	proteasome (prosome, macropain) subunit, beta type 6	10090	BOTH						UBI-PRO															0.00342						0.00342						0.00342	S	1	1	1	0.0011	3.0431						0.00342
19646	Rbbp4	retinoblastoma binding protein 4	10090	NUCLEUS						TC															0.00342						0.00342						0.00342	S	1	0	1	0.00034	2.5288						0.00342
19714	Rev3l	REV3-like, catalytic subunit of DNA polymerase zeta RAD54 like (S. cerevisiae)	10090							POLD															0.00342						0.00342						0.00342						0.00342						0.00342
20701	Serpina1b	serine (or cysteine) preptidase inhibitor, clade A, member 1B	10090		BOTH			ASSOCIATED	SECRETED																0.00342						0.00342						0.00342	A	1	0	1	0	0.00342						0.00342
20704	Serpina1e	serine (or cysteine) peptidase inhibitor, clade A, member 1E	10090		BOTH			ASSOCIATED	SECRETED																0.00342						0.00342						0.00342						0.00342						0.00342
20901	Strap	serine/threonine kinase receptor associated protein	10090	CYTOPLASM						PM															0.00342						0.00342						0.00342	S	2	2	2	0.00041	2.6127						0.00342
21343	Taf6	TAF6 RNA polymerase II, TATA box binding protein (TBP)-associated factor	10090	NUCLEUS						TC															0.00342						0.00342						0.00342						0.00342						0.00342
23825	Banf1	barrier to autointegration factor 1	10090	BOTH																					0.00342						0.00342						0.00342	S	1	1	3	0.01357	4.13247						0.00342
24051	Sgcb	sarcoglycan, beta (dystrophin-associated glycoprotein)	10090	CYTOPLASM			Cell Membrane			PM															0.00342						0.00342						0.00342	S	1	1	1	0.00018	2.25262						0.00342
24053	Sgcg	sarcoglycan, gamma (dystrophin-associated glycoprotein)	10090	CYTOPLASM			Cell Membrane			PM															0.00342						0.00342						0.00342	S	1	1	1	0.00021	2.31627						0.00342
26443	Psma6	proteasome (prosome, macropain) subunit, alpha type 6	10090	BOTH						UBI-PRO															0.00342						0.00342						0.00342	S	1	1	1	0.0005	2.69622						0.00342
26878	B3galt2	UDP-Gal:betaGlcNAc beta 1,3-galactosyltransferase, polypeptide 2	10090		BOTH																				0.00342						0.00342						0.00342	S	1	1	1	0.00061	2.78281						0.00342
29875	Iqgap1	IQ motif containing GTPase activating protein 1	10090	BOTH			Cell Membrane			PM															0.00342						0.00342						0.00342	S	1	1	1	2e-05	1.26259						0.00342
50918	Myadm	myeloid-associated differentiation marker	10090																						0.00342						0.00342						0.00342						0.00342						0.00342
51886	Fubp1	far upstream element (FUSE) binding protein 1	10090	NUCLEUS						RNA?															0.00342						0.00342						0.00342						0.00342						0.00342
52377	Rcn3	reticulocalbin 3, EF-hand calcium binding domain	10090		ENDORETICULUM																				0.00342						0.00342						0.00342	S	1	1	1	6e-05	1.76182						0.00342
52857	Gramd1a	GRAM domain containing 1A	10090																						0.00342						0.00342						0.00342						0.00342						0.00342
56041	Uso1	USO1 vesicle docking factor	10090		BOTH																				0.00342						0.00342						0.00342	S	1	1	1	0.00013	2.10004						0.00342
56495	Asna1	arsA arsenite transporter, ATP-binding, homolog 1 (bacterial)	10090	BOTH																					0.00342						0.00342						0.00342	S	2	2	2	0.00044	2.64534						0.00342
56551	Txn2	thioredoxin 2	10090			Matrix																			0.00342						0.00342						0.00342	S	1	1	1	0.00056	2.74643						0.00342
56726	Sh3bgrl	SH3-binding domain glutamic acid-rich protein like	10090	BOTH																					0.00342						0.00342						0.00342	S	1	1	1	0.00196	3.29192						0.00342
57342	Parva	parvin, alpha	10090	CYTOPLASM			Cell Membrane			PM															0.00342						0.00342						0.00342						0.00342						0.00342
59021	Rab2a	RAB2A, member RAS oncogene family	10090	NUCLEUS	GOLGI																				0.00342						0.00342						0.00342	S	1	1	1	0.00077	2.88675						0.00342
59042	Cope	coatomer protein complex, subunit epsilon	10090		GOLGI																				0.00342						0.00342						0.00342	S	2	2	2	0.00134	3.12638						0.00342
60315	Myg1	melanocyte proliferating gene 1	10090	NUCLEUS		Matrix																			0.00342						0.00342						0.00342						0.00342						0.00342
66084	Rmnd1	required for meiotic nuclear division 1 homolog (S. cerevisiae)	10090			MIM																			0.00342						0.00342						0.00342						0.00342						0.00342
66098	Chchd6	coiled-coil-helix-coiled-coil-helix domain containing 6	10090			MIM																			0.00342						0.00342						0.00342	S	1	1	1	0.00028	2.44573						0.00342
66154	Tmem14c	transmembrane protein 14C	10090			MIM																			0.00342						0.00342						0.00342	S	1	1	2	0.00291	3.46416						0.00342
66645	Pspc1	paraspeckle protein 1	10090	BOTH						RNA															0.00342						0.00342						0.00342	S	1	0	1	0.00025	2.39587						0.00342
66665	Msantd3	Myb/SANT-like DNA-binding domain containing 3	10090																						0.00342						0.00342						0.00342						0.00342						0.00342
66885	Acadsb	acyl-Coenzyme A dehydrogenase, short/branched chain	10090			Matrix																			0.00342						0.00342						0.00342	S	2	2	2	0.00038	2.57584						0.00342
66916	Ndufb7	NADH dehydrogenase (ubiquinone) 1 beta subcomplex, 7	10090			MIM																			0.00342						0.00342						0.00342	S	1	1	3	0.00132	3.11974						0.00342
66948	Acad8	acyl-Coenzyme A dehydrogenase family, member 8	10090			Matrix																			0.00342						0.00342						0.00342	S	2	2	3	0.00052	2.71421						0.00342
67463	Poc5	POC5 centriolar protein homolog (Chlamydomonas)	10090	NUCLEUS																					0.00342						0.00342						0.00342						0.00342						0.00342
67528	Nudt7	nudix (nucleoside diphosphate linked moiety X)-type motif 7	10090																						0.00342						0.00342						0.00342	S	1	1	1	0.0002	2.29802						0.00342
67832	Brix1	BRX1, biogenesis of ribosomes, homolog (S. cerevisiae)	10090	NUCLEUS																					0.00342						0.00342						0.00342						0.00342						0.00342
67861	Akr1b10	aldo-keto reductase family 1, member B10 (aldose reductase)	10090																						0.00342						0.00342						0.00342	S	2	0	2	0.00041	2.61316						0.00342
67948	Fbxo28	F-box protein 28	10090							UBI-FBX															0.00342						0.00342						0.00342						0.00342						0.00342
68052	Rps13	ribosomal protein S13	10090	NUCLEUS																					0.00342						0.00342						0.00342	S	1	1	1	0.00164	3.21592						0.00342
68073	Fam173b	family with sequence similarity 173, member B	10090			MIM																			0.00342						0.00342						0.00342	S	1	1	1	0.0001	1.9946						0.00342
68611	Mrpl28	mitochondrial ribosomal protein L28	10090			Matrix				DBTF															0.00342						0.00342						0.00342						0.00342						0.00342
68917	Hint2	histidine triad nucleotide binding protein 2	10090			Matrix																			0.00342						0.00342						0.00342	S	1	1	1	0.00097	2.98515						0.00342
68927	Ptcd2	pentatricopeptide repeat domain 2	10090			Matrix																			0.00342						0.00342						0.00342	S	1	1	1	0.00011	2.04979						0.00342
70349	Copb1	coatomer protein complex, subunit beta 1	10090		GOLGI		Cell Membrane																		0.00342						0.00342						0.00342	R	1	1	1	0.00059	2.76946						0.00342
70984	4931406C07Rik	RIKEN cDNA 4931406C07 gene	10090	NUCLEUS																					0.00342						0.00342						0.00342	S	1	1	1	0.00017	2.24095						0.00342
71994	Cnn3	calponin 3, acidic	10090																						0.00342						0.00342						0.00342	S	3	2	4	0.00118	3.07074						0.00342
72171	Shq1	SHQ1 homolog (S. cerevisiae)	10090	CYTOPLASM																					0.00342						0.00342						0.00342	S	1	1	1	0.00025	2.39509						0.00342
72650	2810006K23Rik	RIKEN cDNA 2810006K23 gene	10090			Matrix																			0.00342						0.00342						0.00342						0.00342						0.00342
74200	2810403A07Rik	RIKEN cDNA 2810403A07 gene	10090	BOTH																					0.00342						0.00342						0.00342	S	1	1	2	0.01207	4.08172						0.00342
74840	Manf	mesencephalic astrocyte-derived neurotrophic factor	10090	NUCLEUS	ENDORETICULUM				SECRETED																0.00342						0.00342						0.00342						0.00342						0.00342
75221	Dpp3	dipeptidylpeptidase 3	10090																						0.00342						0.00342						0.00342	S	1	1	1	5e-05	1.66398						0.00342
75894	Adal	adenosine deaminase-like	10090																						0.00342						0.00342						0.00342						0.00342						0.00342
78656	Brd8	bromodomain containing 8	10090	NUCLEUS						TC															0.00342						0.00342						0.00342	S	1	1	1	0.00021	2.32952						0.00342
78809	4930562C15Rik	RIKEN cDNA 4930562C15 gene	10090																						0.00342						0.00342						0.00342	S	1	1	2	6e-05	1.76659						0.00342
98415	Nucks1	nuclear casein kinase and cyclin-dependent kinase substrate 1	10090	BOTH																					0.00342						0.00342						0.00342	S	1	1	1	0.00052	2.71888						0.00342
108888	Atad3a	ATPase family, AAA domain containing 3A	10090			MIM																			0.00342						0.00342						0.00342	S	1	1	1	0.00013	2.10196						0.00342
110265	Msra	methionine sulfoxide reductase A	10090	CYTOPLASM		Matrix																			0.00342						0.00342						0.00342	S	1	1	1	0.00047	2.67651						0.00342
110958	M1ap	meiosis 1 associated protein	10090	CYTOPLASM																					0.00342						0.00342						0.00342						0.00342						0.00342
140481	Man2a2	mannosidase 2, alpha 2	10090																						0.00342						0.00342						0.00342						0.00342						0.00342
192190	Pkhd1l1	polycystic kidney and hepatic disease 1-like 1	10090																						0.00342						0.00342						0.00342						0.00342						0.00342
192663	Abcg4	ATP-binding cassette, sub-family G (WHITE), member 4	10090																						0.00342						0.00342						0.00342	S	1	1	2	0.00087	2.94001						0.00342
207777	Bzrap1	benzodiazepine receptor associated protein 1	10090	CYTOPLASM																					0.00342						0.00342						0.00342	S	1	1	1	0.00069	2.84171						0.00342
212111	Inpp5a	inositol polyphosphate-5-phosphatase A	10090																						0.00342						0.00342						0.00342						0.00342						0.00342
219189	Vwa8	von Willebrand factor A domain containing 8	10090			Matrix			SECRETED																0.00342						0.00342						0.00342	S	1	1	2	1e-05	0.9771						0.00342
226652	Arhgap30	Rho GTPase activating protein 30	10090																						0.00342						0.00342						0.00342	S	1	1	1	5e-05	1.65798						0.00342
228140	Tnks1bp1	tankyrase 1 binding protein 1	10090	BOTH						TC															0.00342						0.00342						0.00342						0.00342						0.00342
229317	Eif2a	eukaryotic translation initiation factor 2A	10090	CYTOPLASM						RIBO															0.00342						0.00342						0.00342						0.00342						0.00342
229663	Csde1	cold shock domain containing E1, RNA binding	10090		GOLGI					DBTF CSD															0.00342						0.00342						0.00342						0.00342						0.00342
230075	Ndufb6	NADH dehydrogenase (ubiquinone) 1 beta subcomplex, 6	10090			MIM																			0.00342						0.00342						0.00342	S	1	1	1	0.00021	2.33119						0.00342
243819	Ppp6r1	protein phosphatase 6, regulatory subunit 1	10090																						0.00342						0.00342						0.00342						0.00342						0.00342
245688	Rbbp7	retinoblastoma binding protein 7	10090	NUCLEUS						TC															0.00342						0.00342						0.00342	S	1	0	1	0.00033	2.51752						0.00342
267019	Rps15a	ribosomal protein S15A	10090	CYTOPLASM																					0.00342						0.00342						0.00342	R	2	2	2	0.00111	3.04688						0.00342
270120	Fat3	FAT tumor suppressor homolog 3 (Drosophila)	10090							PM															0.00342						0.00342						0.00342						0.00342						0.00342
277360	Prex1	phosphatidylinositol-3,4,5-trisphosphate-dependent Rac exchange factor 1	10090				Cell Membrane			PM															0.00342						0.00342						0.00342	R	1	1	1	0.00088	2.94462						0.00342
320429	Trank1	tetratricopeptide repeat and ankyrin repeat containing 1	10090																						0.00342						0.00342						0.00342						0.00342						0.00342
380698	Obscn	obscurin, cytoskeletal calmodulin and titin-interacting RhoGEF	10090							KI-P-CAMK-Trio															0.00342						0.00342						0.00342	S	5	5	7	8e-05	1.92035						0.00342
382066	Prdm10	PR domain containing 10	10090	NUCLEUS						DBTF ZNF-C2H2															0.00342						0.00342						0.00342						0.00342						0.00342
382105	Fbxw15	F-box and WD-40 domain protein 15	10090							UBI-FBX															0.00342						0.00342						0.00342						0.00342						0.00342
404634	H2afy2	H2A histone family, member Y2	10090							HIST															0.00342						0.00342						0.00342	S	4	2	5	0.00082	2.91226						0.00342
494448	Cbx6	chromobox 6	10090	NUCLEUS						CBTC															0.00342						0.00342						0.00342						0.00342						0.00342
504193	Npcd	neuronal pentraxin chromo domain	10090																						0.00342						0.00342						0.00342						0.00342						0.00342
666060	Frmpd1	FERM and PDZ domain containing 1	10090				Cell Membrane			PM															0.00342						0.00342						0.00342	S	1	1	1	0.00027	2.42999						0.00342
[truncated: 24 more columns]
