# Supplementary material for: TEAD-independent mechanisms of YAP function in cardiomyocyte cell cycle reentry
Source: Life Sci Alliance. 2026 Jan 23;9(4):e202503496. doi: 10.26508/lsa.202503496 (PMC12830084; doi:10.26508/lsa.202503496)
Supplement: Supplementary file 5 [file LSA-2025-03496_TableS1.xlsx]

## Sheet: Sheet1
Group	shRNA sequence	Source
sh_ctrl	TGGAGTACAACTACAACAGCCA	Marivin A, Garcia-Marcos M. DAPLE and MPDZ bind to each other and cooperate to promote apical cell constriction. Mol Biol Cell. 2019 Jul 22;30(16):1900-1910.
sh_MPDZ	GCCTTCAGGAATCTTTGTAAA	Marivin A, Garcia-Marcos M. DAPLE and MPDZ bind to each other and cooperate to promote apical cell constriction. Mol Biol Cell. 2019 Jul 22;30(16):1900-1910.
